# Supplementary material for: Arachis hypogaea gene expression atlas for fastigiata subspecies of cultivated groundnut to accelerate functional and translational genomics applications
Source: Plant Biotechnol J. 2020 Apr 23;18(11):2187–200. doi: 10.1111/pbi.13374 (PMC7589347; doi:10.1111/pbi.13374)
Supplement: Supplementary file 1 — Figure S1 Gene Ontology annotation of expressed transcripts. Figure S2 Heatmap of tissue‐specific expressed transcripts in groundnut. Figure S3 Abundance distribution of transcription factor families in the 20 selected groundnut tissues. Figure S4 Principal component analysis (PCA) of six seed and pod wall samples. Figure S5 Isoallergens and variants encoding transcripts expressed across selected 20 groundnut tissues. Table S1 Summary of RNA‐sequencing reads mapped to reference assembly. Table S2 List of expressed transcripts (FPKM>1) across selected 20 groundnut tissues. Table S3 A list of the most stably expressed transcripts. Table S4 A list of tissue‐specific expressed genes. Table S5 Specifically expressed transcripts of seed sample from subset‐I, subset‐II and subset‐III. Table S6 Transcripts exclusively expressed in nodules. Table S7 Expressed transcripts related to gravitropism and photomorphogenesis. Table S8 A list of isoallergens and variants identified in the selected 20 groundnut tissues. Table S9 A list of allergen encoding transcripts across the 20 selected tissues. Table S10 A list of expressed transcripts coding for oil biosynthesis in groundnut. Table S11 List of key enzymes identified in the present study related to TAG synthesis and FA metabolism in groundnut. Table S12 Groundnut transcripts in TAG biosynthesis pathways. [file PBI-18-2187-s001.zip › pbi13374-sup-0001-Supinfo/pbi13374-sup-0002-TableS2.xlsx]

## Sheet: Sheet1
Table S2. List of expressed transcripts (FPKM>1) across selected 20 groundnut tissues
Gene_id	nearest_ref_id	Chromosome	Start	End	Coeloptile	Cotyledons	Embryo	Emerging_radicle	Flower	Immaturebud	Leaves_senescence	Leaves_veg	Nodules	Peg	PodWall_immature	PodWall_mature	Pre-soaked_seeds	Root_seedling	Root_veg	Seeds_15	Seeds_25	Seeds_5	Shoot_seedling	Stem_veg
XLOC_000001	AH00G00030	Chr00	25809	27479	0	0	0	0	0	0	0	0	0	0	0	0	5.9158	0	0	0	0	1.0461	0	0
XLOC_000007	AH00G00120	Chr00	41509	43857	4.1608	2.2634	7.5528	9.4596	30.6497	17.567	6.4142	1.9294	8.649	2.5606	5.9305	5.0562	3.4366	2.7588	4.627	4.6756	8.8608	4.5895	4.4309	5.1038
XLOC_000008	AH00G00140	Chr00	73491	76885	5.5039	8.5154	7.1512	9.1444	9.1074	11.3752	7.7145	4.8991	6.7411	2.552	9.3374	6.5496	4.1088	7.8111	6.406	5.5787	8.3804	5.0937	5.1999	5.7213
XLOC_000018	AH00G00350	Chr00	229017	229887	0	0.2457	0.1765	0.3584	2.9639	1.2896	3.8798	0	2.2642	0	0.8052	1.226	12.4572	0.284	0.8298	1.7994	2.3605	3.9315	3.3949	0.9651
XLOC_000020	AH00G00380	Chr00	242021	245141	4.9763	2.4888	6.5755	4.7452	5.7438	5.1354	3.1758	1.7322	2.4696	1.5252	4.4684	2.9858	5.5942	3.2574	3.1012	4.0465	3.2628	3.6049	3.551	5.0061
XLOC_000023	AH00G00430	Chr00	265143	266329	1.4168	0.1043	2.342	1.4622	0.5584	3.9992	0	0.207	0.5487	1.4672	0.77	0.1941	5.7408	0.7957	0.4928	1.271	0.249	1.7239	1.2813	0.7496
XLOC_000025	AH00G00450	Chr00	303849	307524	1.1486	5.7006	4.1934	9.6406	8.4912	1.2939	36.2078	1.6397	1.4796	5.2304	2.2633	1.5701	0.3176	19.2159	14.971	2.615	1.9796	1.842	4.9659	11.6134
XLOC_000028	AH00G00490	Chr00	342472	347069	0.6383	2.4691	0.0199	2.7851	0.4536	0.1441	3.093	1.3198	0.2807	1.6394	1.464	1.0385	0.0524	10.6505	6.8416	0.812	0.3645	0.636	4.8055	5.4099
XLOC_000029	AH00G00510	Chr00	410006	412330	241.819	12.3375	88.4877	189.987	860.101	313.928	0.4829	44.426	10.4957	79.1885	845.188	31.8513	4.5405	111.502	88.4815	411.064	12.4711	229.133	726.645	208.328
XLOC_000032	AH00G00550	Chr00	450178	457154	7.0664	1.2903	0.6171	13.5017	55.8682	2.3349	7.3399	3.5138	0.1645	3.1541	10.5149	7.0199	0	18.0267	15.513	11.6141	0.1634	4.7117	35.0559	35.1866
XLOC_000033	AH00G00570	Chr00	497877	503852	2.088	4.6699	0.8627	2.9453	13.5912	7.9055	11.6216	8.9356	8.1689	2.4462	3.8613	6.7269	2.3609	9.5062	9.0077	2.3453	11.1795	2.1486	3.9311	7.2754
XLOC_000036	AH00G00610	Chr00	519620	521728	8.7795	1.7369	9.2497	4.3738	2.1244	11.0983	2.8084	1.1977	7.7585	3.6778	9.2376	1.2266	2.9044	4.6534	7.0781	13.531	9.7407	13.1023	20.272	4.9311
XLOC_000038	AH00G00640	Chr00	533501	535854	9.0088	3.3733	7.4671	8.1328	1.9988	9.4557	3.6167	7.0387	4.3262	2.9428	12.4588	2.8753	0.5152	3.052	2.5186	10.0173	4.1464	7.8657	4.3214	2.0531
XLOC_000041	AH00G00720	Chr00	586240	589972	2.1454	3.4543	1.2816	0.8448	2.8063	2.1084	12.0295	4.1249	1.95	0.8715	2.2401	2.7891	1.5172	2.1449	2.3742	1.0837	2.4101	1.2959	1.9276	4.9712
XLOC_000042	AH00G00730	Chr00	612575	624718	5.696	4.6859	5.2208	9.0154	3.7646	7.0712	4.1552	5.0122	8.4145	4.1182	6.4289	4.9835	2.5008	6.8638	6.59	5.9474	10.3682	4.941	6.0792	3.931
XLOC_000043	AH00G00750	Chr00	639126	643712	4.2595	7.4007	4.2979	5.9079	3.08	3.8631	4.7945	2.5923	6.3345	2.7974	4.38	6.666	6.5859	6.2578	6.6591	3.2134	6.4381	4.0178	3.0742	4.4045
XLOC_000044	AH00G00760	Chr00	650458	653233	31.4078	0.3088	2.6739	10.8376	41.5298	5.923	0.0925	10.0502	0.3943	0.8807	3.6808	0.1392	1.3121	6.2935	4.3199	13.3557	0.5576	18.1129	11.3733	4.7713
XLOC_000047	AH00G00800	Chr00	716074	726084	10.8163	19.0063	16.734	8.8474	17.1829	18.2417	18.71	26.3419	17.5796	9.5075	18.3639	23.5966	51.6356	25.8542	25.9352	20.0581	19.8445	32.1194	8.4339	22.1795
XLOC_000048	AH00G00810	Chr00	732446	732776	0	0	0	0	0	0	0	0	5.9449	0	0	0	0	0	0	0	4.8488	0	0	0
XLOC_000049	AH00G00830,AH00G00840	Chr00	767307	773805	85.234	107.755	75.8702	124.255	155.918	106.627	45.8158	52.4417	44.5589	27.5219	62.5369	40.8267	43.1623	70.2687	56.5126	60.3431	52.496	73.301	72.5373	46.1325
XLOC_000050	AH00G00850	Chr00	774697	777923	0.1618	0.1108	0	0.4768	0.4594	0.4551	0.2772	0.0687	0	0.1878	0.3941	0.1001	0	0.2856	0.3287	0.0933	0.0674	0.056	1.0217	0.8111
XLOC_000051	AH00G00860	Chr00	784450	784842	0.5983	1.4025	1.7653	0.4498	0	0.5928	2.6829	0.8959	0	0.6498	0.9738	5.4583	9.8035	0.9288	0.5913	0.5484	0.6031	2.583	1.1834	2.4142
XLOC_000052	AH00G00890	Chr00	855634	863409	10.37	7.6768	59.8935	13.777	23.0391	14.3011	2.7404	6.907	20.0196	4.4115	10.5225	4.4507	160.484	6.2257	4.7432	6.4537	23.4327	5.4913	7.202	4.9369
XLOC_000054	AH00G00930	Chr00	986711	988036	0.0627	0	0.2235	2.3397	0.309	0	0	0	1.3207	0	0.1243	0	0	40.9895	18.9875	0.267	0.6162	0.912	0	0.0745
XLOC_000056	AH00G00950,AH00G00960	Chr00	1017486	1021659	7.7314	6.5388	4.1475	3.8156	2.7825	0.9011	6.0584	6.7999	2.0335	6.237	0.9999	0.5266	0.1461	2.5422	2.4645	3.316	2.6482	1.8186	1.3668	4.3036
XLOC_000057	AH00G00980	Chr00	1138509	1142729	1.6875	3.3583	3.7253	11.7301	2.8662	2.4253	10.2346	2.0811	7.0375	2.5076	2.7789	4.0003	9.5687	11.171	7.2581	3.6383	9.388	2.3802	2.4687	4.1115
XLOC_000058	AH00G00990	Chr00	1176582	1182732	3.8001	5.5613	4.7505	4.3216	5.4019	13.6966	5.3451	4.9826	1.8053	1.6593	6.0665	2.3191	3.6265	4.9559	3.8929	3.9901	2.9968	4.1741	4.0653	4.463
XLOC_000059	AH00G01010	Chr00	1235512	1239716	1.2884	2.4163	0.6496	0.4933	1.7432	0.4628	2.6295	2.1927	3.1068	1.3772	1.0432	2.7417	6.7925	1.7872	1.144	0.9633	3.2762	1.0501	0.7461	2.5127
XLOC_000062	AH00G01070	Chr00	1311969	1315623	20.9928	22.7443	23.7235	11.7869	14.9116	11.5314	10.1384	21.9843	31.3884	22.0644	15.9104	96.9004	163.661	33.1822	48.4357	21.7945	47.7849	34.9573	24.1746	36.2043
XLOC_000063	AH00G01080	Chr00	1318705	1323650	4.9965	5.6636	4.8276	12.0574	14.4551	2.9149	14.2583	4.8153	10.1171	4.5267	4.8618	7.6098	2.3243	5.8674	5.4229	5.0477	8.9389	3.4248	3.4221	4.1908
XLOC_000064	AH00G01090	Chr00	1332083	1335876	0.2481	0.3915	0.9051	0.4377	1.2251	1.1406	0.6456	0.2524	0.4002	0.3989	0.6492	0.5512	0.2024	0.4542	0.4322	0.3794	0.381	0.5715	0.1097	0.4553
XLOC_000065	AH00G01110	Chr00	1405490	1411221	5.5438	26.0236	5.3251	17.0441	5.5593	21.8943	19.0445	25.0561	11.5697	3.8464	9.4953	10.392	2.3232	5.9582	5.3724	15.9228	18.6554	10.8095	3.1417	3.727
XLOC_000066	AH00G01160	Chr00	1476874	1485613	1.0793	1.3575	1.8155	2.6124	1.0718	4.6054	0.963	0.8993	2.2098	1.1222	3.799	1.9762	1.9477	2.3541	2.0733	1.8732	2.2938	0.8762	1.4477	1.0965
XLOC_000067	AH00G01170	Chr00	1486869	1490884	9.8152	11.4501	6.4299	6.6139	1.7952	0.9521	2.3994	2.2551	5.9884	4.1507	4.846	6.5437	9.1882	5.5769	3.7808	6.5542	6.2365	8.6218	4.2886	5.7669
XLOC_000068	AH00G01180	Chr00	1491274	1494571	1.2797	1.6688	1.0308	1.1238	11.915	3.1073	1.7593	1.7388	2.2437	2.3909	2.1967	2.286	8.9674	1.7735	2.8596	1.7678	2.3098	1.3752	1.6637	3.6296
XLOC_000070	AH00G01230	Chr00	1560545	1562227	2.7781	3.0437	1.1578	7.7938	244.748	170.251	7.5123	1.9401	8.7642	13.4337	80.6682	13.6741	3.1987	9.3863	27.5056	16.9215	10.5037	4.7523	24.5191	38.96
XLOC_000071	AH00G01260	Chr00	1584933	1585308	0.322	0.5552	0	0.5364	0	0.5981	0	0.3124	0	0.5768	1.0892	0	0	0	0	0.3136	0	0	0	0
XLOC_000072	AH00G01270	Chr00	1623939	1624287	1.8383	0	0	0	0	0	0	0	0	0	0	0	0	0	0	1.5923	0	1.5593	0	0
XLOC_000073	AH00G01310	Chr00	1683216	1683660	0	0	0	0	0	0	0	0	1.8927	0	0	0	0	0	0	0	1.2297	0	0	0
XLOC_000076	AH00G01370	Chr00	1743425	1746756	0.051	0	0	0.4937	0	0	0	0.3877	53.0678	0.0685	0.8627	0	0	1.5493	0.2281	0.1898	61.8678	0.3712	0.148	0.1947
XLOC_000077	AH00G01430	Chr00	1812700	1813855	18.1689	13.8304	2.4342	4.1956	42.02	6.3007	78.5133	74.0419	0.6106	7.3821	3.0797	2.0945	0.4573	2.2719	2.5548	2.4803	1.1548	2.4567	38.6469	15.5416
XLOC_000078	AH00G01450	Chr00	1817226	1821461	2.1576	4.4292	1.2717	1.3617	2.2128	0.7487	4.7327	2.942	1.5741	1.5713	3.3222	2.9292	11.7946	4.0893	4.752	2.0021	1.6388	2.7036	1.1914	2.2268
XLOC_000079	AH00G01460,AH00G01470,AH00G01480	Chr00	1824603	1828693	3.6948	3.2213	4.3341	2.3512	3.0219	4.7271	9.2438	8.4163	4.5102	5.1787	3.6304	6.6952	5.2685	5.1846	6.7951	7.381	3.7272	4.2542	3.3839	9.1667
XLOC_000082	AH00G01530	Chr00	1909636	1912297	0.1788	0.5434	0	0.7643	0.8928	0.1993	0.2638	0.1915	0.9458	0.8028	0.6912	0.9862	0	4.6674	4.7489	0.3153	1.1746	0.886	1.7416	5.9081
XLOC_000083	AH00G01540	Chr00	1936660	1940261	5.3074	4.9343	7.1397	10.2485	6.5779	13.6656	4.7031	5.8824	5.6864	5.6864	15.0962	9.0956	11.2055	11.1486	9.9086	9.805	6.8478	7.9738	13.6039	7.052
XLOC_000085	AH00G01620	Chr00	2021585	2032467	8.9303	5.0631	1.888	4.4325	4.7344	0.3225	0.1334	2.3988	3.0981	3.1299	2.4973	7.6553	1.5859	6.5409	4.2204	4.6592	3.4868	9.3741	1.4487	6.1451
XLOC_000087	AH00G01640	Chr00	2092675	2096372	1.4532	1.0413	1.103	1.9049	0.2522	0.7445	3.3641	1.431	1.7001	1.1566	1.1233	2.9684	3.3737	2.7762	1.9506	1.141	1.4548	1.2475	1.1844	1.7585
XLOC_000088	AH00G01650	Chr00	2097888	2103344	2.023	1.5564	0.743	0.7594	0.657	0.8081	3.7556	3.0062	0.4688	0.5651	0.831	0.6638	3.0278	0.8908	0.7268	0.7094	0.6675	0.8386	1.2149	1.9486
XLOC_000089	AH00G01660	Chr00	2133233	2138051	5.8664	2.5482	6.9819	5.4382	0.4704	6.1114	2.8174	4.8858	1.0294	1.8147	4.5354	3.6912	2.0286	3.234	3.3986	6.0415	1.7103	4.7778	3.7787	2.0074
XLOC_000090	AH00G01670	Chr00	2139812	2145378	1.3153	2.8978	1.7686	1.0411	0.0337	0.3626	1.3528	1.8998	0.3607	0.6177	0.995	1.3947	1.1517	0.8458	0.6123	1.0762	0.7166	1.1544	0.1958	0.6386
XLOC_000091	AH00G01680	Chr00	2146688	2151501	18.7414	9.0081	22.9953	16.1115	1.3533	22.0816	4.4969	17.631	3.6074	4.9252	16.4144	4.3128	5.2502	12.1779	10.6394	20.2511	3.6797	16.7773	17.1539	10.6879
XLOC_000093	AH00G01740	Chr00	2234604	2235910	1.6001	0.2161	0.0832	0	0	11.4765	0	10.2176	0	0	10.837	0	0	0	0	0.3699	0	0.1696	2.6384	1.905
XLOC_000095	AH00G01790	Chr00	2277444	2278387	0.2502	0.644	0	0.2128	3.7161	0.5229	0	0.0859	0.159	0	0	0	1.1282	0	0.0833	0	0.1491	0	0	0.2628
XLOC_000096	AH00G01810	Chr00	2294609	2298580	3.4977	3.7693	3.5113	3.5979	15.4467	8.434	4.8186	1.5085	8.5271	5.1118	4.9992	8.0098	13.8247	2.9521	5.1888	5.2647	11.2405	5.9708	4.3032	4.7745
XLOC_000097	AH00G01820	Chr00	2305988	2307969	1.1888	1.6483	1.3924	7.0137	0.1968	1.4232	0.0824	0.0872	2.5139	3.4096	28.0971	36.2032	0	0.4334	0.1266	19.9099	3.0036	8.4647	1.7337	0.7709
XLOC_000099	AH00G01840	Chr00	2355891	2358942	14.4027	13.5759	17.25	17.4709	15.5544	7.294	10.7751	6.8087	19.419	5.7103	10.0514	9.8711	48.5684	12.0333	9.9937	9.0786	20.1387	10.7777	9.7576	12.9258
XLOC_000100	AH00G01860	Chr00	2364967	2369393	1.5572	1.1399	1.495	1.5722	2.3457	3.0078	1.5822	1.1733	1.337	0.7702	1.8997	2.1072	2.4455	1.986	2.8045	1.884	1.7427	2.3038	1.457	2.335
XLOC_000101	AH00G01880	Chr00	2406591	2406878	0	0	0	0	2.5929	0	0	0	1.605	0	0.9297	0	0	0	0	0	0	0	0	0
XLOC_000102	AH00G01900	Chr00	2418712	2421362	3.0486	1.9451	2.2307	1.654	3.6628	2.5095	3.4863	1.2624	4.9317	1.9702	1.3766	2.4503	3.1656	2.3924	3.0677	2.0659	3.8259	3.1871	2.9657	4.2162
XLOC_000103	AH00G01910	Chr00	2424061	2428148	16.2963	1.4708	15.6525	9.4775	3.0091	1.5435	2.242	2.2525	2.6638	2.1374	3.1299	2.5972	1.7786	4.2353	3.2013	7.3234	3.1658	8.6148	8.0749	6.3663
XLOC_000104	AH00G01950	Chr00	2500198	2500444	0	7.2974	1.4885	1.898	0	0	5.3991	4.1163	7.2899	0	2.7976	7.1231	18.7254	3.7795	10.7974	5.2714	2.3899	12.4778	0	4.0971
XLOC_000105	AH00G01970	Chr00	2513343	2513559	0	1.8503	0	0	0	0	0	0	0	0	0	0	0	0	0	0	2.5814	0	0	0
XLOC_000106	AH00G01980	Chr00	2530599	2533663	9.9289	2.7599	3.3864	1.2387	17.6617	5.3861	23.9017	16.9888	2.7629	1.89	0.7995	1.4586	5.864	2.5293	2.1619	1.1386	1.6686	2.9803	7.1891	5.0843
XLOC_000107	AH00G01990	Chr00	2534564	2538796	1.5742	1.8794	2.0594	1.9026	7.0784	2.9466	2.0168	2.4064	1.0785	0.5448	1.1718	0.2598	2.821	0.9347	1.6252	1.0465	2.4101	0.5934	1.304	2.0995
XLOC_000108	AH00G02000	Chr00	2543355	2548169	10.9775	6.3626	8.4761	8.8621	2.9159	8.1517	5.6179	5.8751	17.0581	4.0469	6.6999	5.5117	8.5923	9.5961	8.6246	8.6052	17.9484	10.146	7.8424	8.8051
XLOC_000109	AH00G02010	Chr00	2551836	2560699	4.8746	5.2647	3.8284	5.2883	2.999	2.6687	5.619	5.4216	3.9807	2.8895	5.4146	6.6468	3.6212	5.3578	4.4305	6.2525	4.583	5.3248	3.7389	5.0886
XLOC_000110	AH00G02030	Chr00	2579057	2582949	4.8034	3.6063	4.9072	4.2488	7.1315	2.2014	2.6557	2.4515	4.5388	1.587	2.2323	1.377	8.7532	2.5095	2.9751	1.5851	2.5022	2.0794	3.0604	3.0407
XLOC_000111	AH00G02040	Chr00	2583798	2586758	1.4359	0.9693	0.9626	0.6729	0.3187	0.7033	1.442	1.6069	0.3684	0.6457	0.463	0.7358	0.9383	0.3781	0.8183	0.6256	0.2812	0.6249	1.1494	0.7998
XLOC_000112	AH00G02050	Chr00	2588228	2592122	2.8841	1.8908	0.1654	0.2954	0.8615	0.4877	3.5309	4.5774	0.1475	0.2325	0.5627	0	0	0.2227	0.1391	0.6711	0.1412	0.7358	0.5984	1.9659
XLOC_000113	-	Chr00	2593307	2599744	0.9653	0.4961	0.7102	0.2225	0.1133	0.1324	1.3694	0.6696	1.6461	0.2722	1.213	1.0044	0.0579	0.2901	0.6023	1.0596	1.2834	0.8028	0.2656	0.3749
XLOC_000114	AH00G02070	Chr00	2612347	2616083	9.871	6.5567	12.1762	9.7149	7.2412	12.8412	6.4908	6.9898	4.1383	3.5301	13.8725	3.8834	6.9435	14.4595	10.4913	13.4222	5.2854	13.5787	7.3559	7.3453
XLOC_000115	AH00G02090	Chr00	2637576	2640065	6.0649	3.3265	1.4739	3.2989	5.2375	1.6468	1.3082	6.6221	9.6748	1.0675	2.0026	1.5963	3.5621	1.8544	1.4016	3.1479	11.7202	2.4239	2.2834	1.9351
XLOC_000117	AH00G02150	Chr00	2722114	2724135	0.1391	0.3895	0.5275	0.6932	1.2417	0.1959	3.2435	0	15.5209	0.2266	1.9148	3.9858	0.4974	10.0682	7.7178	0.507	21.034	0.5423	5.3892	8.7443
XLOC_000120	AH00G02210,AH00G02220	Chr00	2799232	2806920	3.3193	2.8328	4.5346	3.6462	3.7883	5.0599	2.7707	3.391	2.8363	1.9571	6.555	2.9822	3.1597	3.9271	3.212	4.1721	2.3145	3.9436	3.8291	3.5835
XLOC_000121	AH00G02230	Chr00	2808577	2808945	49.1501	146.995	154.826	122.883	30.6041	18.4899	8.4296	19.3184	84.0164	7.0284	33.6018	51.4694	8.8323	44.9002	44.8169	57.1214	93.6551	40.4926	36.9927	30.2286
XLOC_000122	AH00G02240	Chr00	2821124	2823638	0.0496	0	0	0	0	0	0	0	0	0	0	0	0	0.1651	0.3044	1.2336	0	0.6291	0	0
XLOC_000123	AH00G02280	Chr00	2962798	2968583	9.444	6.1638	13.9467	16.4825	11.3078	17.0888	6.4054	5.0993	5.8482	4.6453	10.3072	6.0174	12.919	6.0451	7.0009	9.1767	6.5733	9.7134	12.1225	6.0194
XLOC_000124	AH00G02310	Chr00	3013985	3016654	9.9867	25.9467	6.4471	7.4678	2.8781	6.8559	12.978	10.2686	11.8409	4.8002	7.231	7.9065	5.9946	6.8394	6.3656	6.4606	12.8688	5.8987	9.6013	8.5689
XLOC_000125	AH00G02320	Chr00	3019927	3021647	0.1376	0.0826	0.1747	1.0722	0	1.0652	0.5204	1.2135	0.2094	0.5643	3.4421	0.3027	0	0.644	1.0814	2.298	0.1007	1.6586	0.151	0.1308
XLOC_000130	AH00G02430	Chr00	3098054	3102175	1.6732	2.7024	1.5621	0.8845	0.5199	0.7902	0.7019	4.0113	0.7607	2.7937	1.3933	1.4459	1.5101	1.2617	0.9923	1.8751	1.0754	2.2435	0.9649	1.0406
XLOC_000131	AH00G02440	Chr00	3104150	3106479	0.2447	0	0	0	0	1.1794	0.1068	1.5431	0	0.0824	0	0	0	0.1637	0.0483	0.0963	0	0.0836	1.606	0.4356
XLOC_000134	AH00G02480	Chr00	3120661	3126490	0.1622	0	0	0	0	1.1167	0	2.0379	0	0.1362	0.1842	0	0	0.6299	0.04	0.1997	0	0.1683	1.6972	0.7584
XLOC_000135	-	Chr00	3127742	3129892	0.9254	2.0011	0.6176	0.7112	0.3606	0.5423	2.4602	2.3607	1.0786	0.7517	0.8881	1.7815	2.2228	1.275	1.8185	0.9915	1.6112	1.3207	0.6725	1.3069
XLOC_000137	AH00G02500	Chr00	3152676	3163001	0.1327	0.1526	0	0.0756	0	0	0.0946	1.1209	0	0	0	0	0	0.049	0.0433	0	0	0.2652	0.0743	0.1742
XLOC_000140	AH00G02560	Chr00	3192499	3196155	3.4113	8.948	5.1246	7.2343	41.5334	11.8137	22.5693	6.9277	7.2661	5.2098	7.2393	14.365	18.9388	9.3992	7.4144	5.0216	9.4521	3.4495	6.2063	13.494
XLOC_000144	AH00G02620	Chr00	3218754	3223614	0.3186	0	0	0	0	0	0	1.4945	0	0	0.2216	0	0	0.4234	0	0.1993	0	0	0.1605	0.4882
XLOC_000145	AH00G02630	Chr00	3227022	3230243	0	0	0	0.1856	0.8267	0	2.9107	0.2753	0.486	0.2263	0	0	0	0.1848	0.056	0.054	0.452	0.0479	0	0.0725
XLOC_000146	AH00G02640	Chr00	3234020	3238827	0.9852	0	0	0	0.1119	0.1986	0	3.2061	0	0	0.061	0	0	0	0	0.0545	0	0.049	0.6292	0.8725
XLOC_000149	-	Chr00	3271901	3273054	0.0768	0	0.2837	0.4037	0	0	0.8616	0.0808	0.3377	0	0	0	0	0.3475	0.1526	0	1.466	0.2015	0	0
XLOC_000150	AH00G02690	Chr00	3275945	3278662	59.3045	42.9456	81.3574	45.5974	61.9441	39.049	43.5959	30.7109	41.5806	21.1503	33.8532	41.416	46.355	28.3639	30.208	41.8958	53.1402	40.258	33.9855	26.9446
XLOC_000151	AH00G02700	Chr00	3281054	3283262	6.5186	1.0469	0.3674	4.8959	1.0603	1.0833	1.755	0.2433	1.5577	2.7085	0.4073	1.1985	0.1568	4.2791	6.6507	1.2764	1.7583	1.771	4.0908	1.6596
XLOC_000152	AH00G02710,AH00G02720	Chr00	3284793	3287935	0.1867	0.4774	0.8243	0.9136	0.175	0.2134	1.1393	0.6464	3.0784	0.5509	1.2122	0.9968	0.0376	1.1316	0.6696	1.2583	1.6007	1.89	0.3827	1.6638
XLOC_000153	AH00G02730	Chr00	3302977	3321341	1.3672	0	0.1144	0.4219	0	0	0	0.0256	0.3449	0.3156	0.0722	0	0.0372	0.3251	0.4269	0.043	0.0463	0.1599	0.5536	0.0863
XLOC_000157	AH00G02790	Chr00	3354484	3355477	0	0	0	0	0	0	0	0	1.774	0	0	0	0	0	0	0	1.3992	0	0	0
XLOC_000158	AH00G02860	Chr00	3388764	3390442	20.1253	11.6823	27.7076	23.9534	43.3734	24.3385	25.7582	9.618	23.4288	14.269	19.8424	19.8368	22.5132	10.6617	10.3365	16.1145	24.2211	16.9027	15.5694	22.1436
XLOC_000159	AH00G02870	Chr00	3391250	3392678	1.684	1.7372	1.8457	1.1361	1.1173	0.7311	1.1595	0.9772	0.7321	0.3019	0.7377	0.4021	0.148	1.0444	0.5874	0.8686	0.9618	0.8441	0.9564	0.7556
XLOC_000160	AH00G02890	Chr00	3397021	3411491	4.8183	4.1923	6.1133	4.5532	0.217	0.5217	3.1045	3.1789	1.9427	3.1285	1.9284	4.6969	12.6007	2.5123	2.1362	2.8283	2.4193	2.74	2.3683	2.2513
XLOC_000161	AH00G02900	Chr00	3419185	3422769	1.8392	0.9206	0.4178	0.162	1.3094	2.203	0	0.6171	20.3479	0.2564	0.7951	0	1.1222	7.2733	8.3509	0	18.757	0.3662	3.3487	5.9814
XLOC_000162	AH00G02920	Chr00	3443061	3447743	1.2644	0.7848	0.3017	0.6359	0.515	0.739	1.2818	2.1521	0.3062	0.5771	0.5247	0.4387	0.178	0.7673	0.9563	1.4405	0.2885	0.4831	0.833	1.0902
XLOC_000163	AH00G02930	Chr00	3448694	3454844	3.569	2.0475	1.0784	0.2547	0.7285	1.6753	3.8143	6.2145	1.1245	0.9349	1.1206	0.7715	0.3885	1.0618	1.373	2.1845	0.4953	2.3539	1.1107	2.05
XLOC_000164	AH00G02970	Chr00	3481115	3482027	0	0.7756	1.7686	9.1982	10.3479	0	2.2168	1.8288	16.4856	0	4.3095	19.2504	0	13.3444	13.2871	1.3683	14.6882	1.7037	3.4388	4.4507
XLOC_000165	AH00G03010	Chr00	3531034	3535759	4.6726	12.5299	6.0431	16.1664	23.1819	20.413	9.217	3.5944	9.0706	3.3031	10.0658	11.6502	6.3522	16.2254	15.1156	5.1345	11.8679	4.8658	5.225	10.6383
XLOC_000166	AH00G03020	Chr00	3538370	3541682	0.1128	0.4614	0.7033	0.203	2.7235	0	0	0.0907	0.1258	0	0.097	0.1831	0	0.0327	0.0832	0.1171	0.1214	0.0767	0.0474	0.1529
XLOC_000167	AH00G03040	Chr00	3556074	3556380	0	1.8029	0	0	0	0	0	0	0	2.2296	0	0	0	0	0.7863	0.5479	0	0.5337	1.2018	1.7124
XLOC_000168	AH00G03050	Chr00	3558840	3561745	0.422	0.788	0.1272	0.4807	0.845	1.553	0.5506	1.868	1.7519	1.5908	4.6563	2.7627	0.2598	2.3963	2.0474	2.0507	2.5521	1.5896	0.6444	3.1783
XLOC_000169	AH00G03070	Chr00	3580182	3580887	0	0.6939	0	0	0	0.785	1.0367	0.4338	0.9208	0	0.5259	0	1.4212	0	0.8541	0	0	0	0.7545	0
XLOC_000170	AH00G03090	Chr00	3662716	3679769	12.5433	15.9958	1.5301	3.7226	7.314	7.0581	23.6675	24.3566	2.6078	5.7759	3.9772	5.7051	5.9063	8.2679	9.0656	5.7403	2.003	8.9033	8.4712	9.2294
XLOC_000172	AH00G03100	Chr00	3932848	3935437	16.431	10.0949	16.8841	23.2501	19.1501	45.617	6.5238	8.0009	51.8377	16.858	32.4361	19.5369	10.7142	10.5344	8.8866	24.1547	66.2393	13.3502	17.8865	11.7664
XLOC_000174	AH00G03130	Chr00	4156235	4159818	3.8634	4.6886	5.4281	10.9588	13.3566	10.2779	10.8885	6.5605	24.5486	7.0401	16.0547	32.7997	14.3264	12.6181	8.1922	8.1253	33.4681	6.5538	7.618	7.1129
XLOC_000175	AH00G03150	Chr00	4163271	4166414	3.716	3.5327	4.1763	4.7174	1.9816	1.0698	2.6685	2.2365	4.858	2.1303	2.6032	2.9554	4.6355	4.3822	3.2204	3.2276	5.9391	2.3455	3.1236	1.9042
XLOC_000176	AH00G03160	Chr00	4180445	4182645	0.2406	1.0622	0.3894	3.2236	0	0.1991	1.4526	0.123	0	0.1196	0.1306	0.124	0	2.2176	0.7024	0.153	0	0	1.6575	1.4737
XLOC_000177	AH00G03170	Chr00	4203533	4209734	5.1155	2.0459	2.8854	4.5117	0.9259	9.6794	0.6078	8.7575	1.7273	0.9636	7.4746	0.5132	1.1119	3.0067	2.341	5.2769	1.9119	3.2423	3.8969	1.9246
XLOC_000179	AH00G03220	Chr00	4260731	4263458	2.9017	2.4435	2.1821	1.9753	5.2129	1.2259	5.165	2.9021	3.2628	3.1413	3.0532	3.2477	3.3603	1.547	2.0579	2.258	5.8463	2.4986	2.068	2.0964
XLOC_000180	AH00G03250	Chr00	4308740	4313327	1.4519	2.2033	1.1159	0.8634	0.558	0.1663	0.6824	0.9501	0.2853	0.0926	0.0982	0.1365	1.4387	1.0604	0.8709	0.3791	1.0977	0.5994	0.8856	0.8859
XLOC_000181	AH00G03270	Chr00	4345538	4349879	12.8231	31.2334	32.225	37.0377	16.3064	4.3015	5.314	6.5629	16.1397	9.2622	5.4346	0.8622	22.1713	27.1735	22.0563	2.3752	18.9832	1.5338	20.7171	40.9315
XLOC_000182	AH00G03280	Chr00	4356362	4358518	0	0	0	0	0.1555	1.1026	0	0	0	0.1522	0.1239	0	0	0	0	0.0547	0	0	0	0
XLOC_000183	AH00G03290	Chr00	4361702	4369724	1.0383	0.066	0	0.8099	0	0.146	0.0836	1.2778	0	0.085	0.5143	2.3925	0	0.2105	0.2023	0.1838	0	0.2977	1.1493	0.6625
XLOC_000184	AH00G03300	Chr00	4375914	4378419	1.5265	0.0681	0	2.554	0	0	0	1.9943	0	0.3173	0.2652	0	0	12.2139	3.2759	0.3071	0	0.3796	1.0529	0.5289
XLOC_000185	AH00G03330	Chr00	4420567	4422320	11.0066	1.7255	2.5931	7.0091	8.4104	1.5176	1.5302	5.5556	1.6568	7.5355	3.1533	0.7977	0	6.6907	6.3558	9.7607	1.0087	8.1687	5.8863	9.8629
XLOC_000186	AH00G03370	Chr00	4470340	4472707	7.5805	10.3144	10.9996	8.9315	83.2022	31.7207	10.2371	6.91	5.0094	27.2031	49.861	37.1106	0.1067	4.94	5.9657	15.9797	5.6086	5.837	12.4575	10.269
XLOC_000187	AH00G03380	Chr00	4481028	4488806	13.5362	11.967	9.1573	10.3426	4.4417	4.6159	10.2135	12.0152	3.609	8.8824	7.3028	12.405	14.7681	5.9695	5.1351	7.1707	5.1647	6.3162	9.5012	6.4242
XLOC_000188	AH00G03390	Chr00	4492795	4494913	0	0.2054	0	0.2904	2.0202	2.3028	0.1251	0.0635	0.7849	0.3202	0.7223	0	0	0.9856	1.0384	0.1147	0.9917	0.5647	0	0.3106
XLOC_000191	AH00G03440	Chr00	4562680	4571687	4.3425	2.7612	2.1249	2.6835	2.0843	1.4855	4.4046	4.8159	4.4281	2.5875	4.344	5.8959	6.1895	4.5664	4.2222	4.7568	5.0991	4.5545	2.325	4.1609
XLOC_000194	AH00G03480	Chr00	4608496	4609773	0.1066	1.5078	1.811	0	0	0	0	0	1.6383	0.2032	0.116	0	1.8172	0	0	0	1.3305	0	0	0.277
XLOC_000195	AH00G03490	Chr00	4611605	4612333	22.4596	19.2945	24.7455	24.2308	113.759	35.7042	5.1708	7.6861	32.7829	30.1379	28.9498	15.1503	32.373	34.7891	38.381	33.6109	37.1709	44.7325	38.9159	31.0733
XLOC_000196	AH00G03500	Chr00	4613399	4616651	0.1116	0	0	0	21.7726	2.8068	0.2552	0	0	0	0	0	0	0	0	0	0	0	0	0
XLOC_000197	AH00G03510	Chr00	4624077	4629153	4.5143	12.969	9.2208	5.2518	3.109	1.5064	13.7133	16.2019	16.3584	6.161	14.7006	11.8738	31.5252	3.1342	4.4653	9.4434	14.6935	8.194	6.4677	7.4785
XLOC_000198	AH00G03590	Chr00	4690243	4692227	1.2715	0.4818	1.4346	0.1794	0	0	0.414	1.1324	0.7168	0.2728	0.2569	0.5247	1.3116	0.2497	0.0466	0.3318	0.6898	0.4803	0.1822	0.3779
XLOC_000200	AH00G03630	Chr00	4707652	4707968	0	0	0	0	0	0	0	0	0	0	0	0	0	0	0	0	1.4263	0	0	0
XLOC_000201	AH00G03650	Chr00	4722533	4728288	0.5505	0.0654	0.1373	0.6909	0.2533	0.0313	25.9756	0.1388	6.2496	0.5642	0.0778	0.4462	0.1839	0.4912	0.2462	0.0413	6.3306	0.036	0.5627	3.2964
XLOC_000202	-	Chr00	4768672	4777980	6.8031	7.3068	2.9085	0.4948	0.6048	1.2653	4.0624	1.6012	0.8787	8.0367	4.2627	8.4852	10.09	0.8403	9.3933	8.4176	4.5307	6.0022	8.665	8.891
XLOC_000203	AH00G03690	Chr00	4778679	4785911	6.8872	12.7546	12.6831	5.0964	19.0076	5.4289	6.55	9.2251	5.4978	3.7643	3.6009	8.5348	17.4706	6.0328	6.6566	3.332	8.283	5.7052	4.9331	8.1399
XLOC_000204	AH00G03730	Chr00	4818174	4818901	0	0	0	0	0	0	0	0	0	0	0	1.8009	0	0	0	0	0	0	0	0
XLOC_000205	AH00G03760	Chr00	4914660	4918182	0.2324	0.3896	0.4342	0.2135	0.0779	0.3158	19.4361	0.1976	0.2374	0.1052	0.268	0	0.142	0.3269	0.4064	0.328	0.363	0.4818	0.1347	0.3832
XLOC_000206	AH00G03840	Chr00	4955892	4956829	0	0	0	0	0	0	0	0	1.183	0	0	0	0	0	0	0	0	0	0	0
XLOC_000208	AH00G03860	Chr00	4965748	4966992	0.8491	0.0954	3.8806	0.8489	0.2748	0.1566	3.2602	0.7155	0.2235	0.304	0.1778	0	0.159	1.3591	0.8499	0.1639	0.3281	0.0953	4.9429	0.2823
XLOC_000209	AH00G03870	Chr00	4980235	4980532	0	0	0	0	0	9.4781	0	0	0	0	0	0	0	0	0	0	0	0	0	0
XLOC_000210	AH00G03890	Chr00	4988681	4991631	2.6271	3.1676	2.6915	4.9081	6.4439	4.551	3.2042	1.764	12.1929	1.7866	8.9871	6.8828	0.7816	6.9651	4.6626	5.4225	14.2643	4.6725	3.1674	8.1183
XLOC_000211	AH00G03920	Chr00	4998627	5001032	1.5368	1.5434	1.5164	1.2245	0.7503	1.7505	1.267	1.2112	0.6595	0.7208	1.6463	1.4836	1.2293	1.1719	0.6622	1.6388	1.2849	1.3131	0.8653	0.789
XLOC_000212	AH00G03940	Chr00	5003467	5005567	19.2443	19.5639	11.9343	12.0949	26.8593	9.7702	11.8394	17.5759	11.8286	7.6622	13.1392	18.5009	14.1583	16.1454	12.714	12.9085	13.396	14.2369	12.9774	20.8897
XLOC_000213	AH00G03950	Chr00	5006796	5008647	0.3123	0.8489	2.2282	2.1751	0	0.9446	0.1272	0.3025	0.2531	0.1439	1.5225	0.3692	0	2.0191	1.0366	1.0826	0.123	1.514	0.9032	1.0659
XLOC_000214	AH00G03960	Chr00	5016266	5017562	10.5587	43.2906	2.0221	6.589	1.7839	5.4243	39.4408	29.5745	6.3423	17.0774	2.9087	11.042	0.3965	8.9309	17.4542	8.4102	6.5718	10.941	12.8196	14.2059
XLOC_000215	AH00G03970	Chr00	5021944	5024900	8.5567	9.3437	5.3912	4.6797	8.9953	6.5271	28.7141	15.4861	2.7325	4.9798	6.3648	3.4121	1.2423	3.2126	2.8397	4.6642	4.1204	5.2077	7.8753	3.5167
XLOC_000217	AH00G04010	Chr00	5061962	5064798	1.3449	0	0.2759	0.399	0	0	0	0.4022	0.054	0.0548	0.136	0	0	0.6643	0.2577	2.0514	0	1.5243	1.1995	0.0652
XLOC_000219	AH00G04050	Chr00	5079904	5107473	55.9405	113.205	111.232	193.664	302.254	183.695	117.207	69.5679	134.642	64.9332	165.402	168.471	20.0509	152.506	99.8132	114.618	99.0787	83.7958	124.094	159.849
XLOC_000220	AH00G04080	Chr00	5133095	5135117	2.2586	1.8903	2.5567	1.4153	0.2789	0.4006	1.4061	1.9748	0.9918	0.9365	0.9021	0.9833	2.1842	0.8158	0.8874	1.1955	1.0788	1.4212	0.5137	0.5437
XLOC_000223	AH00G04120	Chr00	5219728	5222652	8.9469	2.507	4.8863	4.0838	1.1951	0.582	0.7609	1.7396	3.8066	0.8702	1.8282	0.6219	0.9015	2.716	2.456	4.2904	3.477	4.3804	8.3494	4.2276
XLOC_000225	AH00G04140	Chr00	5233532	5234275	15.0218	13.8501	3.7103	2.0877	3.0209	0	1.0802	0.0903	75.6169	1.6777	0.4645	0.7868	78.6529	0.1875	0.1694	0.3275	83.8894	1.0283	0.1586	0.7546
XLOC_000226	-	Chr00	5314102	5315299	4.0495	4.8252	5.1239	3.919	11.4217	3.2372	7.9884	2.7942	3.94	3.1746	2.0688	6.4387	11.8691	4.9246	3.7736	1.9978	5.5343	3.3205	4.338	5.1173
XLOC_000228	AH00G04250	Chr00	5691260	5697480	0	0	0	0	1.0327	3.5739	0	0	0	0	0	0	0	0	0	0	0	0	0	0
XLOC_000230	AH00G04270	Chr00	5699857	5703876	9.1294	7.8026	11.9151	5.8787	16.2355	7.0096	6.7644	16.4074	9.1782	6.2483	10.7837	10.5246	5.5351	9.3638	8.161	11.5574	10.9708	10.4679	5.2785	9.5384
XLOC_000231	AH00G04280	Chr00	6007010	6007367	0.264	0	0.3141	0	0.736	1.1713	0.6128	0.5231	1.0437	0	0.8258	0.8179	2.8877	0	0.7912	3.2397	0	0.7276	3.4901	0.2769
XLOC_000232	AH00G04300	Chr00	6156776	6162540	4.8928	4.2773	3.5549	3.7376	7.3167	6.2382	9.064	6.3803	4.3561	1.4388	3.8795	3.0649	0.9485	2.821	2.2748	3.1237	5.3722	3.2753	4.2657	3.7242
XLOC_000233	AH00G04310	Chr00	6171846	6175112	0.6334	0.773	0.8599	1.9761	6.843	2.3457	0.9242	0.4469	2.6448	1.6155	1.7696	2.5096	0.2937	1.8703	2.3809	1.0532	5.016	0.7278	3.3922	1.8459
XLOC_000234	AH00G04330	Chr00	6519063	6526489	4.1485	1.951	2.7115	0.548	0.9204	0.2928	1.0719	5.3623	0.7458	1.3374	1.702	0.8367	2.5599	0.5961	0.9653	6.5914	0.0874	6.4395	3.0976	2.8294
XLOC_000238	-	Chr00	6581039	6582299	0.0744	0	0	0	1.898	0.2449	0	0.0782	0	0	0	0	0.1217	0	0	0	0	0.0638	0	0.0988
XLOC_000241	AH00G04420	Chr00	6662714	6666120	8.7766	9.8595	7.5793	15.8426	24.8731	22.4381	11.2371	7.761	15.4687	4.3283	16.231	10.9704	10.6336	13.4268	11.2794	8.608	15.0346	7.6898	9.02	14.3085
XLOC_000242	AH00G04430	Chr00	6684250	6688866	4.8131	6.7171	14.181	6.6224	12.056	8.4853	10.9101	5.0174	5.6214	3.024	5.8713	5.229	23.1254	5.653	4.3161	6.4974	3.3168	5.5674	4.4098	7.8589
XLOC_000243	AH00G04440	Chr00	6695400	6698141	3.0479	4.7057	0.5225	2.7545	12.4826	6.7426	11.2891	3.685	0.3929	1.9494	4.9009	2.5288	2.1408	1.2187	0.9695	3.1045	0.237	1.7585	4.6098	6.5276
XLOC_000244	AH00G04470	Chr00	6737603	6741216	9.7898	2.8653	18.6782	8.1728	4.3351	3.1473	1.9215	5.3201	7.275	2.0833	6.3803	2.7847	1.56	5.7028	6.3136	3.7331	8.348	7.7581	3.3203	3.5473
XLOC_000245	AH00G04480	Chr00	6751377	6751816	0	0	0.4795	0	3.6766	0	0	0	0	2.4014	0	0	0	0	0	1.4639	0	0	0	0
XLOC_000246	AH00G04500	Chr00	6755872	6758854	11.6403	0.6055	0.5177	3.7722	0.164	8.8089	0.9971	13.6679	7.0591	0.3738	1.4234	0.5963	1.9405	3.4757	1.9419	6.6988	6.7782	7.7998	4.8927	2.4263
XLOC_000247	AH00G04520	Chr00	6763445	6766065	1.5822	0.1208	0.4203	2.5409	0.4082	0.3077	2.0257	4.1454	0.3744	2.9535	4.1529	0.9673	0.0572	0.1562	0.172	2.4801	0.2136	3.4979	1.3798	3.2258
XLOC_000248	AH00G04540	Chr00	6776571	6791209	4.8906	0.0782	0.5597	0.7515	25.5556	18.8571	0.2804	2.327	0	0.2377	0.425	3.5755	0.3003	2.5184	1.5131	2.424	0	0.3397	2.838	1.6079
XLOC_000249	AH00G04550	Chr00	6800335	6800661	0	0.5724	0.4216	0	0	0	0	0	0	0	0	0	0	1.1265	0.3553	0	0	0	0	0
XLOC_000251	AH00G04570	Chr00	6816063	6816672	12.9032	3.965	1.9219	1.493	9.8968	13.6903	20.2828	24.5866	0	4.3805	7.9158	1.2216	1.9126	0.4188	0.9786	1.9341	0	0.9726	10.0739	6.1825
XLOC_000253	AH00G04600	Chr00	6835387	6840626	7.954	4.3544	9.0424	8.4538	5.7295	13.7498	3.6697	4.4502	12.6246	2.7067	10.3308	2.2081	3.3115	6.4191	6.0983	7.0852	15.7379	5.5398	7.6665	3.7674
XLOC_000254	-	Chr00	6841750	6849849	1.4011	3.5443	0.7727	0.8518	1.0796	1.441	2.4492	6.2919	3.9715	2.0548	4.3553	6.9662	5.4923	3.9427	5.0249	3.5343	2.791	4.2811	1.0211	4.3503
XLOC_000256	AH00G04630	Chr00	6917881	6919492	1.3383	0.1014	1.0153	1.4914	0.5516	0.4437	0	0.511	1.9377	0.6083	0.7623	1.1156	0.6709	0.7791	0.7871	1.8579	2.6962	1.7308	0.6742	0.7427
XLOC_000257	AH00G04640	Chr00	6936812	6938801	101.246	106.042	99.5563	90.6413	48.3338	43.8871	90.9335	42.3671	76.5578	37.0691	48.3874	66.7408	69.0138	46.3397	59.2499	48.1874	90.0616	68.8424	70.7706	60.1256
XLOC_000259	AH00G04680	Chr00	7293209	7297552	3.0758	5.0177	3.6237	3.1205	4.1311	3.9982	4.3265	2.396	3.0366	1.6693	2.6019	3.9098	4.941	4.0926	3.6593	2.3102	4.6881	2.6008	2.1074	4.442
XLOC_000260	AH00G04690	Chr00	7300159	7305735	13.3299	12.4286	14.6603	33.4173	16.2774	35.7172	14.2892	12.5654	7.7918	10.828	15.4985	14.2665	12.5526	15.8032	15.8151	18.4571	8.062	12.3753	13.5863	5.3619
XLOC_000261	AH00G04710	Chr00	7335355	7344562	0.1904	0.0607	0.0864	0	0.9696	1.2457	0.1863	0.2593	0.1117	0.1902	0.1531	0.8107	0	0.0191	0.0698	0.2661	0.1423	0.1202	0.0929	0.0457
XLOC_000262	AH00G04730	Chr00	7381145	7387558	4.882	5.786	6.3863	5.1331	1.6874	7.0458	0.5779	1.9928	13.9261	2.1915	8.4809	2.2995	15.9605	3.4023	2.2363	9.2942	16.4572	5.7848	4.8752	2.6598
XLOC_000263	AH00G04770	Chr00	7527301	7529844	0.9633	0.1159	0.8442	0.9511	0	1.0191	0	0.0735	0.3363	0.1425	0.1639	0	0.0351	0.2452	0.308	1.5609	0.1353	1.0241	0.9373	0.3892
XLOC_000264	AH00G04920	Chr00	7563956	7712076	0	0	0	0	0.2164	0	0.5649	0	4777.48	0	0	0	0.4099	0	0.1997	0	5324.09	0	0	0.1235
XLOC_000265	AH00G04820	Chr00	7563956	7712076	2.6133	13.4403	3.5134	3.9159	0.9189	0.1282	16.8234	6.4418	10.7194	7.4068	10.0797	6.0947	4.3471	14.8043	15.3544	15.0989	10.5356	17.7591	2.6605	15.2126
XLOC_000267	AH00G04850	Chr00	7563956	7712076	1.5452	2.2322	3.9643	1.9161	3.1622	2.4416	3.701	3.2942	4.5182	1.4877	2.9463	3.2498	14.9172	3.2202	2.7713	2.2168	6.1276	3.0689	1.9423	4.8247
XLOC_000268	AH00G04860	Chr00	7563956	7712076	5.4029	2.3108	6.7195	4.2322	1.6962	1.4386	4.5957	1.0254	4.4441	2.6621	2.8245	3.2085	5.7942	1.9329	2.7203	3.85	5.3849	3.7803	4.7489	2.2285
XLOC_000269	AH00G04880	Chr00	7563956	7712076	1.1261	0.8975	1.159	1.0836	0.1053	0.1307	2.924	1.0133	0.6621	1.0619	0.2617	0.3962	0.7799	0.2439	0.1274	0.4321	0.7476	0.5408	0.3893	0.2413
XLOC_000270	AH00G04910	Chr00	7563956	7712076	0.85	1.0472	0.227	0.0765	3.0766	2.1663	0	1.4624	1.959	0.5587	0.0854	0	0.1397	0.0512	0	0.273	5.8939	0.425	0.4994	0.4515
XLOC_000271	AH00G04940	Chr00	7717800	7723707	23.1671	45.9681	34.4694	45.322	66.011	50.2988	9.6712	13.6982	16.7079	9.5894	20.9914	13.7975	25.7609	16.051	14.6379	15.0757	17.0866	15.035	20.9656	12.3072
XLOC_000273	AH00G04970	Chr00	7733846	7735393	0.5643	0	0.3609	0.2436	0	3.3533	0	0.4299	0	0	0.165	0	0	1.3082	0.6996	0.8407	0	0.5042	0.9496	0.9334
XLOC_000274	AH00G04980	Chr00	7736422	7736617	0	0	0	0	0	0	0	0	0	0	0	0	0	0	0	1.997	0	0	0	0
XLOC_000275	AH00G05010	Chr00	7755939	7757024	0.4015	0.5821	0.6731	0.3475	3.271	0.6624	2.2808	0.4996	0.1469	0.2107	2.7107	0.418	0	0.6928	0.4562	0.2016	0.4236	0.4117	0.6455	4.0798
XLOC_000277	AH00G05080	Chr00	7835617	7838996	4.1591	1.0039	2.7514	2.3079	0.6834	5.2757	1.1956	3.0888	1.191	2.2086	2.8506	2.1116	2.8203	0.9776	1.8318	4.1883	1.2312	3.7843	7.2424	1.2606
XLOC_000282	AH00G05250	Chr00	8460711	8466616	0.9381	1.6446	15.0149	2.0757	0.3423	0.3291	0.1602	0.4142	17.5366	1.4202	0.4614	0.3535	32.7837	0.5503	0.7406	1.0405	21.0693	1.0675	0.2824	0.1939
XLOC_000283	AH00G05260	Chr00	8468477	8473175	0.026	0	0	0.0449	0	0.0864	0.2822	0.272	0.0582	0.1224	1.0099	0	0	0.1458	0.1028	0.8801	0.0556	0.249	0.126	0.4548
XLOC_000285	AH00G05290	Chr00	8488552	8496852	5.2861	3.7684	5.4205	8.4133	4.5831	11.111	3.8274	5.0542	1.8916	3.4102	7.5815	3.7514	3.8153	5.351	4.9726	5.1792	2.5626	3.3814	7.8385	3.4033
XLOC_000289	AH00G05360	Chr00	8629737	8633815	5.5896	4.1076	7.5916	3.8979	3.5054	2.5501	5.3291	3.5673	6.321	1.8444	2.6218	4.4078	9.7372	3.0019	3.2566	3.7354	8.088	3.7982	2.9503	4.2504
XLOC_000290	AH00G05380	Chr00	8665252	8677817	14.8577	13.2274	14.1061	16.007	9.5822	14.1949	18.1409	16.0664	9.8149	6.1522	16.413	15.8212	15.6068	15.7195	12.4973	14.2177	12.9323	12.3082	10.5259	13.2228
XLOC_000291	AH00G05390	Chr00	8680852	8682925	8.2544	5.2187	1.0338	1.3914	6.6037	0.2134	21.8577	11.4921	1.3472	4.3094	2.3201	2.6591	0.3943	2.2602	1.506	1.8115	1.7722	2.3294	9.4826	10.8062
XLOC_000294	AH00G05470	Chr00	8813836	8814429	0.3064	0.9569	0.1768	0.4477	1.7936	0	0	0.151	0	0.7898	0	0.9019	0.4717	0	0.306	0	0	0	0.6085	0
XLOC_000295	AH00G05490	Chr00	8869866	8872279	5.8904	3.0738	2.19	6.0375	37.8519	26.6963	0.5288	0.9633	0	112.049	0.2423	4.3147	0.3861	2.1553	6.5054	1.687	0	1.6162	32.5783	0.5256
XLOC_000296	AH00G05520	Chr00	8920225	8920863	7.1856	3.0922	2.9129	1.4631	3.3938	3.4307	1.2877	1.5868	0.9392	3.4829	0.3118	0.8945	0.9635	0.7746	1.7223	0.6374	0.8925	0.6263	5.3121	0.7004
XLOC_000301	AH00G05590	Chr00	9300466	9309065	6.0865	0.9547	3.4874	3.0419	3.2003	7.4647	0.5879	0.8606	0.7387	3.2504	1.4899	0.9444	0.0241	0.848	0.3433	7.8187	0.7311	5.9683	7.7867	1.6699
XLOC_000304	AH00G05650	Chr00	9347655	9348304	0	0	0	0	0	0	0	0	0	0	0.409	0	0	0	0	8.1892	0	1.2935	0	0.2211
XLOC_000305	AH00G05660	Chr00	9359627	9360705	0	0	0	0.3712	0	0	0	0	0	0.2231	4.353	0.7503	0	0.3121	0.4915	1.3739	0.2535	1.0098	0.7525	1.8622
XLOC_000306	AH00G05670	Chr00	9553806	9554534	12.1698	27.6174	4.4801	28.8004	20.5713	7.9503	1.0021	2.1888	514.654	56.303	20.5491	2.9139	10.1616	3.095	5.4279	42.7505	604.295	9.4933	6.6732	3.8001
XLOC_000309	AH00G05700	Chr00	10059939	10063326	0.0407	0.0356	0.5789	0.1754	0.0737	0.2716	0	0.0215	0.6647	0.0613	0.1803	0	0.5208	0.2696	0.7565	0.5209	0.6347	1.2001	0.0338	0.1356
XLOC_000310	AH00G05720	Chr00	10164553	10178832	5.3596	0.5371	3.4034	3.1645	0.229	0.3367	1.3297	1.2963	1.1558	1.1843	0.7468	1.4681	2.1765	1.3173	1.1427	2.4278	1.0873	2.5865	3.0224	1.249
XLOC_000311	AH00G05810	Chr00	10319116	10322757	3.6477	0.4192	1.5835	0.7	80.3773	79.3573	1.8346	1.2524	3.7532	273.332	2.1811	3.3189	10.5287	1.137	18.0851	2.0633	1.4796	2.9394	92.4426	0.4634
XLOC_000313	AH00G05840	Chr00	10376760	10377399	3.3193	1.1979	1.3594	0.4511	0	1.6939	1.1972	1.0194	0.2991	5.1387	0.1487	0.8664	0.6843	0.3034	0.2942	0	0	0.122	4.3647	0
XLOC_000315	AH00G05870	Chr00	10380127	10380820	1.7455	0.5757	1.1051	0.5356	2.2737	0.6848	0.7073	0.3554	0.4806	2.6577	0.2385	0.6922	0.8994	0.3681	0.693	0.2142	0.2303	0.3007	3.0822	0
XLOC_000316	AH00G05900	Chr00	10389846	10394846	2.8147	4.2219	0.2088	0.6905	11.0691	5.3158	2.7188	5.064	0	22.4344	0	3.6307	0.7255	1.6676	2.17	0.2793	1.6076	1.095	12.6189	0.3464
XLOC_000317	AH00G05900	Chr00	10389846	10394846	11.2763	6.1157	11.8527	2.1453	15.4156	3.1425	4.4868	3.1021	6.5478	17.3456	0.5569	7.8653	0	4.3028	2.1022	1.3262	6.2114	1.2654	18.3808	3.984
XLOC_000318	AH00G05920	Chr00	10427086	10430215	239.075	34.0796	49.3555	62.4818	1304.91	717.649	24.5861	60.7879	22.8188	1837.22	23.1053	60.4111	54.3313	72.8997	166.96	26.2889	24.671	25.7787	692.759	30.0108
XLOC_000319	AH00G05930	Chr00	10439392	10439875	52.2171	89.4836	28.3618	18.9134	78.079	102.471	17.5828	68.3762	19.4691	78.789	11.6883	48.2012	89.8401	24.8368	11.3727	27.2365	25.6094	33.1869	66.5287	3.1471
XLOC_000324	AH00G05990	Chr00	11374856	11375153	0	0	0	0	1.3475	0	0	0	0	2.9699	0	0	0.8833	0	0	0	0	0	0	0
XLOC_000325	AH00G06000	Chr00	11392128	11392977	1.0236	0.622	0.5727	0	1.2927	0.6998	0.5774	0.3789	0.1985	5.3601	0.0993	0.2865	1.3192	0	0.3762	0.2594	0	0	1.2	0
XLOC_000326	AH00G06030	Chr00	11419529	11421506	0.4004	0.1851	0.0432	0.0567	1.6647	0.6186	0	0.0374	0.0773	2.0722	0.1469	0.1104	0.6797	0.2658	0.2176	0.0669	0.3648	0	0.8346	0.0869
XLOC_000328	AH00G06070	Chr00	11532485	11532850	10218.6	1274.06	3264.95	5647.69	41980	32079.8	1861.44	2561.3	752.24	146928	1397.45	6550.83	4644.65	2237.16	12219.8	2137.71	1307.22	1642.84	41553.4	1144.02
XLOC_000329	AH00G06080	Chr00	11621887	11622113	1.3572	0	0	4.0062	6.1605	5.6306	0	2.4376	0	72.7829	0	0	2.099	1.3445	1.2735	0	0	0	8.2482	0
XLOC_000331	AH00G06130	Chr00	12041047	12041380	1.7028	0	0	0	0	0	0	0	0	2.7115	0	0	0	0.4507	0	0	0	0	1.6331	0
XLOC_000334	AH00G06160	Chr00	12192744	12193162	2.9239	1.0888	1.3557	1.2495	81.8656	88.2279	2.0222	0.2404	0.9082	160.803	1.8078	7.4579	7.0766	0.6926	12.8242	2.6175	1.3045	3.1968	114.143	0.7497
XLOC_000335	AH00G06170	Chr00	12212027	12212186	95940.6	12982.8	44151.5	72913	397397	525101	24027.1	21913.7	2951.12	1836860	14741.2	70757.5	71275.4	20487.8	127672	26594.7	12973	18076.2	494837	9334.5
XLOC_000336	AH00G06180	Chr00	12227716	12228213	0	0	0	0	0.8097	1.4161	0	0	0	0	0	0	2.6214	0	0	0.3358	0	1.1662	1.4832	0
XLOC_000337	AH00G06190	Chr00	13818023	13828580	1057.34	100.881	346.09	238.447	6827.41	6766.94	171.627	214.649	73.4529	21599.3	203.747	781.795	603.48	225.786	1220.21	148.417	198.073	169.744	7866.01	121.101
XLOC_000341	AH00G06260	Chr00	14607210	14607474	0	4.8532	0	1.1893	0	0	0	1.4254	0	0	0	0	1.2173	0	0	0.7073	0	0.6822	0	0
XLOC_000342	AH00G06270	Chr00	14612465	14614241	2.8781	2.9947	1.1921	0.7587	4.9032	5.1649	0.8792	2.1147	0.4089	28.6076	0.4075	2.754	6.3374	0.9505	2.6364	0.8789	0.9681	0.7425	8.6612	0.3051
XLOC_000343	AH00G06280	Chr00	14614776	14615012	5.3771	4.3252	3.4939	2.2309	7.9931	7.2753	0	3.5937	0	58.2993	1.5983	0	14.0859	4.3808	6.4	1.2833	2.8134	1.1799	26.2893	3
XLOC_000347	AH00G06340	Chr00	15109477	15110912	0.4891	0.3249	2.5477	0.4135	2.8212	3.8629	0.8709	0.1166	1.065	39.5208	0.9107	1.257	10.9638	0.2087	1.4184	1.6605	2.1411	4.1606	5.2563	0.1181
XLOC_000348	AH00G06380	Chr00	15878297	15879309	0.3268	0.3226	0.4965	0.1388	14.7596	9.7402	0.2113	0.5378	0.2108	16.3349	0.519	1.5502	1.6898	0.1025	2.7787	0.4336	0.402	0.5786	14.4337	0.2433
XLOC_000351	AH00G06410	Chr00	15898973	15899480	0	0.6057	5.312	0	0.6685	0	0	0	0	1.8034	0.1958	0	2.5736	0	0	0	0	0.6214	0	0
XLOC_000356	AH00G06500	Chr00	17668053	17669653	0	0	0	0	1.0528	0.9026	0	0	0	0	0	0	0.3633	0	0.1713	0.0592	0	0	2.8724	0
XLOC_000357	AH00G06510	Chr00	17669820	17671206	1.0825	0.2615	0.7437	0.204	12.597	10.9538	0	0.3842	0	54.8008	0.2441	1.0025	1.8552	0.3227	1.4024	0.2029	0.6383	0.0683	10.4386	0.1869
XLOC_000358	AH00G06520	Chr00	17677969	17679569	0	0	0	0	0.7896	1.6247	0.1467	0	0	0.5199	0	0	0	0	0.1713	0	0	0.0587	3.0519	0
XLOC_000359	AH00G06540	Chr00	17858269	17868717	19.8247	11.4681	10.4954	15.361	4.8598	15.1753	14.4181	11.4134	23.8282	7.1945	13.1685	6.5845	7.3571	12.5869	10.9271	11.1348	20.1165	10.9789	17.8669	12.7987
XLOC_000360	-	Chr00	18447854	18453493	0.5385	0	0.0594	1.3	0.2721	0.7251	0.1046	3.9157	0.1887	0.2391	1.1641	28.7707	0	1.5123	0.7584	3.0701	0.314	3.1411	1.2651	3.0039
XLOC_000361	AH00G06570	Chr00	19175891	19176553	0.1562	0.2083	0.6671	0.178	0.5055	0.7934	0.283	0	0.2811	11.9023	0.8076	0.4126	12.297	0	0.9943	0.791	1.5529	1.4665	5.6562	0
XLOC_000363	AH00G06590	Chr00	19189319	19190225	0	0	0	0	0	1.6716	0	0	0	0	0	0	0	0	0	0	0	0	0	0
XLOC_000365	AH00G06630	Chr00	19676421	19676628	9.6583	0	0	0	15.5253	14.6823	7.9477	14.8004	0	72.1739	0	0	5.1868	0	1.5365	0	0	0	48.3289	0
XLOC_000366	AH00G06640	Chr00	19967960	19970268	0	0.0553	0.0845	0	0.1518	0.2364	0	0	0.0698	0.843	0	0.1035	1.2131	0	0.0903	0.0281	0	0.3309	0.251	0.0389
XLOC_000369	AH00G06730	Chr00	20574227	20574785	0	0	0	0	0	0	0	0	0	1.1443	0	0	0.6623	0	0	0	0	0.1589	0	0
XLOC_000372	AH00G06770	Chr00	20976469	20978069	0	0	0	0	0.7896	1.4442	0.1467	0	0	0.7798	0	0.217	0.1211	0	0.0856	0.1776	0	0.0587	2.6928	0
XLOC_000373	AH00G06790	Chr00	20992113	20992399	22.1176	8.6405	9.604	23.2457	77.0702	89.3607	2.5965	10.8287	4.7663	298.909	4.5325	16.0099	9.0487	7.0096	42.929	12.1772	3.5096	7.0358	109.247	3.8687
XLOC_000374	AH00G06800	Chr00	21083168	21084720	1.0804	0.5189	0.477	0.1145	1.3496	1.2893	0.2309	0.7049	0.1624	2.8831	0	0.4707	0.5457	0.1212	0.2806	0.1746	0	0.1334	2.2535	0.0452
XLOC_000377	AH00G06890,AH00G06900,AH00G06910	Chr00	22089426	22100762	2.4522	1.6278	2.3974	2.5143	0.8065	1.6403	1.1046	3.3262	4.7914	0.9435	5.2468	1.5783	0.8341	3.3706	2.4121	5.3764	4.4079	3.8793	1.8733	3.8855
XLOC_000378	AH00G06930	Chr00	22300271	22300685	0	0	0	0	0	0	0	0	1.9456	0	0	0	0	0	0	0	0	0	0	0
XLOC_000379	AH00G07000	Chr00	22670717	22671163	7091.89	1091.09	3044.64	5066.11	32344.7	34625.7	1357.51	1586.79	449.672	104541	1026.87	4156.71	4415.49	1534.39	10209.7	2055.48	832.36	1266.56	32796.3	771.655
XLOC_000380	AH00G07010	Chr00	22831949	22832303	1940.34	357.174	1172.89	447.511	10444	11647	166.6	443.305	574.485	36217	312.171	682.931	1808.62	319.466	1689.46	396.341	359.894	442.906	11483.5	124.886
XLOC_000384	AH00G07120	Chr00	23982409	23983575	0.2738	0	4.8035	0.2026	5.9498	15.4487	1.4028	0	2.772	34.8789	1.6183	0.9099	34.7709	0	11.6408	5.1195	3.8315	27.885	47.8451	0.1736
XLOC_000387	AH00G07170	Chr00	23999455	24000216	0	0.9475	15.2556	0	1.3816	0.7696	0.1997	0.1082	0.398	4.0399	1.09	1.7412	11.8397	0.1987	1.1497	1.3422	0.9233	2.4471	1.0741	0.1155
XLOC_000388	AH00G07180	Chr00	24054578	24054944	206.829	22.0875	90.1244	113.37	772.907	814.669	41.586	40.0131	14.2431	4264.39	29.5365	120.597	136.288	41.1144	229.488	40.7016	27.8185	29.3162	688.439	27.0669
XLOC_000390	AH00G07220	Chr00	24071837	24073635	0.3082	0.2662	2.1254	0.1115	1.2581	0.6944	0	0	0.0869	6.2374	0.0415	0	0.6068	0.1696	1.3809	0.0353	0.2385	0.3823	0.9915	0
XLOC_000393	AH00G07270	Chr00	25312789	25313159	0.2968	0.4491	0.9985	0	8.25	11.9313	0	0	0.5692	56.257	1.4528	3.4584	0.4626	0	3.2289	0.2543	0	0.4973	5.4664	0
XLOC_000398	AH00G07370	Chr00	26120070	26120446	0.2919	0	0	0.3858	3.2324	18.7009	0.6255	0	0.5554	34.4624	0.2768	1.6683	2.7113	0	2.0257	0.4961	2.1339	2.1846	20.4754	0
XLOC_000399	AH00G07400	Chr00	26757437	26759037	0	0	0	0	1.5791	1.2637	0	0	0	1.5596	0	0	0	0	0	0.0592	0	0.1173	2.5133	0.086
XLOC_000404	AH00G07450	Chr00	27190383	27190577	5.0562	4.1184	3.2076	0	0	9.4956	0	4.3564	5.1505	0	8.3159	23.3266	0	8.0421	4.4136	11.799	0	9.0515	0	5.1059
XLOC_000405	AH00G07460	Chr00	27477034	27477512	1.409	4.3025	2.0497	0.6742	5.0056	4.7426	9.0127	1.42	11.4661	11.2172	5.983	9.9224	37.9251	3.8792	10.5198	14.2154	8.6232	18.928	15.668	5.1738
XLOC_000406	AH00G07470	Chr00	27573538	27574521	0	0	0	0	0	0.3592	0.3124	0	0	2.1824	0	0	0.7859	0	0	0	0.3073	0	0.7203	0
XLOC_000409	AH00G07510	Chr00	27922926	27923344	0	0	0	0	1.3158	0	0	0	0	1.2588	0	1.9067	0	0	0	0	0	0	0	0
XLOC_000412	AH00G07580	Chr00	28103577	28104997	0.2925	0	0	0	0.2026	0.3708	0.4067	1.2111	0	2.7515	0	0	0	0	0	0	0	0	0.3684	0
XLOC_000416	AH00G07630	Chr00	28530921	28534700	3.3277	0.3157	0.2206	0.0594	0.6952	0.7048	1.0162	12.0013	0.2382	7.4358	0.0194	0.2291	2.2776	0.0585	0.2371	0.0347	0.0379	0.0464	3.609	0.0699
XLOC_000418	AH00G07670	Chr00	28930408	28930932	0	0	0	0	0	0	0	0	0.4129	1.2406	0	0	1.0463	0	0.2426	0.1702	0	0.1687	0	0
XLOC_000424	AH00G07790	Chr00	29763590	29764641	10.1559	0.5384	0.6329	0	0	0	0.4471	4.9025	0	2.4397	0	0.6558	0.6563	0	0.1046	0	0.4406	0	3.3483	0
XLOC_000425	AH00G07800	Chr00	29765296	29766636	0.2085	0.116	0	0	0.6668	0	0.7052	0.3464	0	3.445	0	0	0.1105	0	0	0	0	0	0.7582	0.1752
XLOC_000428	AH00G07880	Chr00	30125392	30125676	0.6606	0	0	0	1.4986	0	0	1.8394	0	5.3119	0	0	3.0419	0	0	0	0	0	2.6206	0
XLOC_000433	AH00G07950	Chr00	30430020	30430243	330.57	51.208	9.0031	10.4837	318.83	227.173	287.969	446.842	10.0748	3932.41	13.8798	11.1529	105.725	11.1589	31.9207	8.6171	14.7288	11.6201	1041.05	34.4721
XLOC_000434	AH00G07960	Chr00	30430245	30430499	2.1758	0	0	0	0	2.1278	2.4048	2.119	0	30.6818	0	0	0	0	0	0	0	0.8812	16.6467	1.1203
XLOC_000438	AH00G08030	Chr00	30615333	30615569	0	0	0	0	0	0	0	0	0	0	0	0	0	0	1.725	0	0	0	0	0
XLOC_000440	AH00G08050	Chr00	30701910	30703997	0.6285	0.3636	0.2553	0	1.7442	0.3736	0.4653	0.1094	0	0.1957	0	0	0	0.1175	0	0.2053	0	0.2725	0.1833	0.2724
XLOC_000441	AH00G08070	Chr00	30907805	30908380	409.082	48.9269	141.659	437.054	9220.5	9664.19	347.221	27.1936	126.032	46659.2	221.866	1268.72	673.675	85.5781	2532.62	560.013	164.387	337.885	12668.6	238.41
XLOC_000442	AH00G08080	Chr00	30914098	30914395	54.746	7.2766	6.9366	7.4383	1.4565	10.5379	15.7037	178.22	2.852	82.8499	0.8051	4.2132	66.551	2.1767	0	0.6052	1.3991	0.5562	28.6517	0.8337
XLOC_000444	AH00G08100	Chr00	30944917	30946045	1.1857	0.1344	0	0	0	0	0.3199	1.5852	0	1.7154	0	0	0.2429	0.0842	0	0	0.1582	0	1.0308	0
XLOC_000447	AH00G08130	Chr00	31190814	31194831	7.7719	10.6279	4.0163	3.1979	6.022	13.1412	3.1441	8.6715	2.3026	31.9336	1.3619	5.5709	7.2741	3.2281	4.0523	2.2584	3.8879	2.7474	11.1693	0.707
XLOC_000449	AH00G08170	Chr00	31350846	31354690	1.4489	0.0884	0.0825	0.0841	0.2162	0.1201	0.3219	1.6641	0.1101	1.162	0	0.0527	0.1071	0	0	0	0.0353	0.0143	0.7652	0.0226
XLOC_000450	AH00G08200	Chr00	31541217	31541921	25.4995	1.0709	2.1839	0.5168	0.7046	1.186	4.1768	40.6482	0	8.0075	0.3574	2.5612	10.1599	0	0.1692	0.2989	0.3455	0	8.7739	0
XLOC_000451	AH00G08220	Chr00	31669556	31670017	21.4273	2.3639	0	0	5.2932	2.9279	9.9375	48.521	0.6236	34.4922	0	1.7594	1.7115	0	0.8458	0	0	0	19.9676	0.3744
XLOC_000453	AH00G08250	Chr00	31677255	31677833	5.7123	1.4591	1.0737	0.2886	0	0	1.4621	11.6142	0	0.8573	0	0	1.2908	0	0.1715	0	0	0	2.1114	0
XLOC_000456	AH00G08280	Chr00	31728792	31729939	5.0701	0.3432	0.3282	0.1096	0.2976	1.1001	0.9615	13.8657	0.1413	6.6673	0	1.0325	4.6833	0	0	0.1286	0.1353	0.1717	2.8727	0
XLOC_000458	AH00G08300	Chr00	31745713	31748277	0.2112	0.4355	0.3553	0.3693	0	0	0.0483	0.0733	2.3267	0.4504	0.0491	0.0702	0.1506	0.05	0.0706	0.087	2.6182	0.0984	0.0874	0.0885
XLOC_000459	AH00G08310	Chr00	31767095	31767389	0	1.0115	0.8341	0.9912	104.517	8.0501	4.4793	2.0326	0	1.8983	0	0	0	0	0	0	0	1.666	2.6222	1.5306
XLOC_000460	AH00G08320	Chr00	31798297	31798780	1.4044	0	0	0	0	0.4995	0	2.2546	0	0	0	0	0.4423	0	0.5694	0	0	0	2.9194	0
XLOC_000461	AH00G08330	Chr00	31800947	31801230	0	0	0	0	0	0	1.9339	0	0	0	0	0	0	0	0	0	0	0	0	0
XLOC_000462	AH00G08340	Chr00	31838385	31838623	4.5585	5.1778	2.021	8.1025	0	0	7.1283	2.807	0	8.9871	3.6914	4.9177	4.5436	3.4325	2.7447	0	0	1.3947	0	0
XLOC_000463	AH00G08360	Chr00	31845485	31845687	8.8467	2.8648	4.7726	0	29.8103	9.1653	133.431	112.723	0	369.539	0	0	0	1.9808	0	0	0	0	75.5987	0
XLOC_000464	AH00G08370	Chr00	31870951	31871633	11.3077	2.0586	1.5189	0	0.7805	1.7096	3.0344	26.7893	0.5432	12.9001	0	2.1063	21.0922	0.7529	0.5094	0.1331	0.2747	0.119	10.1752	0
XLOC_000467	AH00G08410	Chr00	32169387	32170788	4.7909	0.4977	0.3466	0.0991	0.2166	0.4036	2.7267	11.8864	0	4.1249	0.0626	0.7052	2.1987	0.0623	0.1112	0.1137	0	0	3.0246	0
XLOC_000468	AH00G08420	Chr00	32184149	32184653	41.5006	9.5834	1.0576	0	3.5333	2.4352	19.2536	134.422	0.634	61.9186	0.6625	1.76	3.465	0.9117	1.4374	0.5401	0.6024	0.2327	46.1959	1.5391
XLOC_000471	AH00G08450	Chr00	32290167	32290787	2.3601	0.2603	0.3637	0.2425	0.3454	0	0.6336	0.9498	0.6461	2.0955	0.4673	0.4719	0	0	0	0	0.3069	0.264	0.6246	0.1856
XLOC_000472	AH00G08460	Chr00	32290863	32291129	1.4273	0	0	0	1.6631	0	0	0.6833	0	1.8766	0	0	1.1341	0	0	0	0	0	1.4231	0
XLOC_000475	AH00G08490	Chr00	32418762	32419458	745.245	104.94	23.081	22.8784	576.316	474.823	443.949	734.491	8.652	4465.33	10.6724	30.8828	282.677	12.6723	65.4602	12.9587	12.2319	9.4165	3689.03	53.1097
XLOC_000476	AH00G08500	Chr00	32420800	32421011	0	0	0	0	131.637	3.6749	0	0	0	5.1983	0	0	0	0	0	0	0	0	3.4657	0
XLOC_000478	AH00G00010	Chr00	100	18720	3.4147	5.6701	3.1824	2.7388	2.104	2.2909	4.9646	8.6806	2.0368	1.9466	4.2473	4.3968	7.4291	4.4693	4.7699	4.2499	2.2428	4.3772	3.1338	4.9201
XLOC_000483	AH00G00130	Chr00	45346	51508	14.3558	49.1279	22.774	22.9619	14.1259	20.8299	2.8643	18.562	7.2201	9.4489	26.2993	1.5167	1.4722	25.685	26.8204	22.3007	7.5145	17.4949	18.7355	40.3438
XLOC_000485	AH00G00180	Chr00	92634	95914	3.5032	5.2637	10.9385	9.4832	2.3852	0.8664	0.8436	2.8823	9.2332	3.8348	3.7338	1.0671	11.5175	6.4587	6.1222	3.1099	9.5841	2.0301	5.013	3.61
XLOC_000490	AH00G00290,AH00G00300	Chr00	161006	165442	3.0433	2.3039	3.0759	3.1753	2.536	3.26	4.7494	3.1333	1.6227	1.8936	2.1487	3.2535	7.7032	2.4138	2.179	2.9159	2.6717	2.8263	3.7728	2.3055
XLOC_000491	AH00G00310	Chr00	166226	170440	7.4877	7.2759	9.0344	12.8654	11.0919	17.3803	8.5167	5.8887	16.2221	6.5101	10.7435	8.3995	13.902	9.5914	10.738	9.1974	13.6209	9.32	12.0665	9.834
XLOC_000493	AH00G00340	Chr00	192176	194727	0.4084	0.232	0.1741	2.8291	7.9394	3.222	0	0.0758	0	0.0833	0.1898	2.1728	0	0.2639	0.0379	0.0322	0	0.119	2.2868	0.5421
XLOC_000494	-	Chr00	218347	220732	0.6254	1.1643	0.1921	0.1289	0.8314	0.6181	1.5632	0.7304	0.0874	0.2467	0.6815	1.1163	3.7878	0.6515	0.8773	0.418	0.1648	0.207	0.7841	1.0696
XLOC_000495	AH00G00360	Chr00	232608	236279	0.9588	1.4444	0.6254	0.4003	0.1512	0.5155	1.2601	2.4873	0.3717	0.6291	0.454	1.0924	0.6537	0.9047	0.3827	0.8938	0.1571	0.8755	0.9219	0.5525
XLOC_000499	AH00G00500	Chr00	351873	364971	3.8255	3.8222	4.843	1.7174	3.021	1.6796	3.2677	3.8716	4.744	4.0381	3.3414	4.8305	17.2363	2.9766	4.6142	3.3803	5.2972	5.328	5.1252	3.8988
XLOC_000500	AH00G00520	Chr00	413533	417252	6.1499	10.3225	3.1534	8.6661	11.9666	8.7084	5.509	10.4677	2.3593	3.788	9.8366	1.7514	0.2088	7.7936	5.8304	7.392	2.615	5.1209	10.8353	6.3563
XLOC_000501	-	Chr00	421368	427756	0	0	0	0	5.0975	1.3955	0	0	0	0	0	0	0	0	0	0	0	0	0	0
XLOC_000502	-	Chr00	427889	431781	0	0	0	0	0.2616	1.3539	0	0	0	0	0	0	0	0	0	0	0	0	0	0
XLOC_000503	AH00G00560	Chr00	458255	463024	13.0883	6.2946	10.5214	9.0663	6.4732	4.9288	6.8955	8.5122	4.5897	5.0019	6.7082	5.4162	9.7546	8.4244	8.2616	8.7573	5.6084	11.8281	6.2142	4.7252
XLOC_000504	AH00G00580	Chr00	505445	505736	135.659	89.7612	35.1796	32.1597	127.483	29.0365	144.626	145.103	9.1054	53.5968	18.7247	14.275	17.7499	4.7398	6.4302	18.9454	10.0751	22.3381	55.5285	48.2179
XLOC_000506	AH00G00650	Chr00	538643	539504	1.3991	0	0	0.1631	0.2288	2.3081	0.7922	6.3295	0.2076	0	1.0294	0.275	0	0	0	0.0962	0	0.0864	0.288	0.9565
XLOC_000507	AH00G00660	Chr00	558081	559013	4.4016	0.548	0	0.6138	0.278	0.2216	0.9421	2.0765	0.7405	1.1137	0.3599	1.3716	1.2497	0.4763	0.4283	0.4808	0.2828	0.9301	1.4915	2.4435
XLOC_000508	AH00G00680	Chr00	562401	565822	2.4342	1.4066	1.258	2.03	0.4006	4.889	1.4169	3.9278	0.7565	1.0923	2.3241	1.3451	0	0.9739	0.7797	3.1874	0.9661	3.0466	2.049	2.5927
XLOC_000509	AH00G00700	Chr00	569534	570558	0.1748	0	0	0.4933	0	0	0.1792	0.089	0.1678	0.7984	3.2718	0.2511	0.1367	1.1398	1.2394	0.0747	0.1616	0	0	0
XLOC_000510	AH00G00710	Chr00	573037	577042	1.9017	1.1843	0.4071	1.3013	0	1.9771	1.8996	0.5171	1.8785	2.052	1.6765	0.9534	0.0632	0.4831	0.8186	1.3482	2.1592	1.6459	0.2713	0.5728
XLOC_000511	AH00G00740	Chr00	626745	638789	2.2266	2.1854	1.633	2.2123	0.8294	1.7736	2.3382	3.7181	1.8406	1.629	3.9319	3.769	1.5968	3.9218	2.9014	3.5446	2.469	2.7329	1.812	2.4132
XLOC_000512	AH00G00780	Chr00	680588	686191	12.8447	18.6721	40.1914	12.7757	9.1917	16.2129	5.8719	10.7827	42.7069	5.5039	14.8454	13.4746	60.9246	9.7872	8.4002	12.2076	46.4358	8.9552	9.8962	7.8757
XLOC_000513	AH00G00800	Chr00	716074	726084	0.4853	0.4619	0.1148	1.4097	0	0.0753	0.5829	0.1724	0.5827	1.3082	0.7756	3.448	0.9906	3.6764	3.7313	0.4173	1.0833	0.4999	0.3199	1.0762
XLOC_000514	AH00G00820	Chr00	744927	755154	0.2766	0.2404	0.4685	1.8081	0	0	0	0.2628	0.9788	0	0.0311	0	1.1636	1.6445	0.6643	0.0538	1.1114	0.1421	0	0.0369
XLOC_000516	AH00G00880	Chr00	833218	835696	0.2124	3.6402	0	0.368	3.087	5.0625	0	0	0	0	0	2.7376	0	0	0	0	0	0	0	0
XLOC_000517	AH00G00900	Chr00	886816	895140	6.2442	9.7015	12.0903	13.433	10.9783	12.5181	3.368	4.3069	4.1679	1.741	7.1597	4.6951	7.3731	6.0914	4.5591	4.6236	5.7999	5.1419	4.7818	4.0405
XLOC_000518	AH00G00920	Chr00	922241	923075	1.3762	0	0	1.7787	0	0.3937	0	31.0404	0	10.1182	0	0	0	0.1091	0	0.0946	0	0.1679	0.1999	0.5336
XLOC_000519	AH00G00970	Chr00	1043115	1047042	1.3636	0.1501	3.6734	10.479	0	0.2371	0.66	1.7047	0.9587	1.7214	3.094	0	0	6.3686	2.2585	2.1997	1.2745	4.1363	0.7015	0.4057
XLOC_000520	AH00G01000	Chr00	1184545	1187082	5.4524	8.0006	3.0927	0.5766	0.114	0.1892	7.3515	8.2496	0.5644	0	0.1727	0	0.0884	0.3386	0.2194	0.4845	0.1057	0.2618	2.8026	2.1982
XLOC_000521	AH00G01020	Chr00	1246112	1247928	0.9658	1.6117	0.3545	0.7471	1.3754	1.0962	1.176	1.3268	0	0	0.4006	1.4643	2.0162	1.5948	1.0465	0.4654	1.1742	0.4891	0	1.9824
XLOC_000523	AH00G01060	Chr00	1299810	1305105	5.2373	3.048	9.2272	3.8666	0.2463	0.7957	2.9678	2.2612	2.4621	1.5677	1.9125	4.0531	7.2941	2.819	2.0648	2.2008	3.5385	3.4835	2.5709	2.9226
XLOC_000524	AH00G01100	Chr00	1337614	1339570	178.992	67.9066	314.729	161.75	15.9804	38.9072	35.6046	39.1526	81.9227	57.7179	63.4783	61.227	108.337	58.3407	57.3553	72.0539	99.5519	99.841	77.2119	60.1823
XLOC_000526	AH00G01130	Chr00	1423145	1428280	0.4927	0.4165	1.8985	0.6832	0.1654	0.7047	0.3471	0.4222	0.5869	0.3389	1.37	1.0236	0.5778	0.7569	0.8992	1.0983	0.9555	0.8298	0.9394	1.2704
XLOC_000530	AH00G01220	Chr00	1540308	1540569	0	0	0	0	0	0	0	0	0	0	0	0	0	2.0014	0	0	0	0	0	0
XLOC_000531	AH00G01240	Chr00	1568073	1568397	0	0	0	0	1.0981	0.855	0	1.047	1.1204	0	0	0	0	0	0	0	1.0889	0	0	0
XLOC_000532	AH00G01250	Chr00	1569537	1576415	6.8151	4.2577	7.4097	7.2926	2.9379	2.1561	2.7709	2.3348	2.7592	1.6846	6.3244	2.667	7.9856	4.4474	3.4464	4.0873	3.9115	4.4264	3.0338	4.021
XLOC_000533	AH00G01280	Chr00	1657700	1658207	0	0	0	0	0	0	0	0	15.9506	0	0	0	0	0	0	0	16.852	0	0	0
XLOC_000534	AH00G01290	Chr00	1669186	1669687	0	0	0	0	0	0	0	0.1494	201.851	0	0	0	0	0	0	0	198.791	0	0	0
XLOC_000535	AH00G01300	Chr00	1671645	1672716	0	0	0	0.2362	0	0	0	0	11.0251	0	0	0	0	0	0	0	9.9001	0	0	0
XLOC_000536	AH00G01320	Chr00	1684074	1688167	0.0466	0.1615	0.0284	0.1083	0	0.0835	1.8496	0.1235	0.1982	0	0	0.3352	0.0383	0.4307	0.217	0	0.2363	0.075	0.0784	0.1813
XLOC_000537	AH00G01340	Chr00	1720947	1724264	0.023	0	0	0.1876	0.095	0.2037	2.4629	0.0243	1.6254	0.2182	0.043	0.4953	0	0.0426	0.1688	0	1.9671	0	0.0674	0.1722
XLOC_000539	AH00G01380	Chr00	1747634	1750676	0.0476	0.6638	0.3817	0.1619	0.0955	0.6277	0.459	0.5582	0.3648	0.1667	0.5961	0.4493	0.8609	1.2542	0.7915	0.4259	0.2494	0.5599	0.1649	0.7052
XLOC_000541	AH00G01400	Chr00	1759969	1764109	0.1123	0.0978	0	0.8517	0.7722	0.2991	1.541	0.1977	0.6905	0.3294	0.5656	0.3508	0	0.8059	0.833	0.2729	0.9748	0.2739	0.2295	0.3735
XLOC_000543	AH00G01420	Chr00	1808173	1811822	0.0958	0.5442	0.0463	0.7985	0.0384	0.0671	4.7854	0.3659	0.5443	0.539	0.1922	0.2941	0	0.5707	0.6357	0.0563	0.6716	0.1	0.0648	0.2233
XLOC_000546	AH00G01500	Chr00	1840805	1843609	3.8895	5.2834	3.0348	1.8121	7.5229	1.907	6.993	4.3048	4.145	2.443	4.2071	2.5569	8.5791	6.066	5.0209	3.0088	1.7543	2.8341	1.401	7.3935
XLOC_000551	AH00G01600	Chr00	1999650	2000853	0.381	0.1103	0.5483	0.5785	0.4402	2.3404	0	0.1555	0	0.2068	0.6106	0	0.3499	0.3013	0.6379	0.8467	0	0.2396	0.1421	0
XLOC_000552	AH00G01610	Chr00	2021585	2032467	0.4625	0.4044	0.1791	1.1314	0.1015	0.0831	0.2671	0.2333	14.336	0.4059	0.2279	0.2986	0.3303	0.4077	0.5059	0.3544	16.8047	0.5402	0.1886	0.2926
XLOC_000553	AH00G01700	Chr00	2165283	2169167	20.3478	29.4947	30.7551	20.3426	44.1017	61.5943	21.7538	20.9923	21.8953	16.2996	26.1633	47.2771	75.1615	45.5876	31.2123	28.5646	24.463	46.8953	50.5779	54.3575
XLOC_000554	AH00G01710	Chr00	2207886	2213079	1.9555	7.1728	2.5237	1.1687	6.7017	1.7725	7.0932	3.3029	7.8847	3.0149	5.5285	1.8087	0.5223	4.648	6.1611	2.9587	8.3261	4.1697	3.6214	14.1137
XLOC_000555	AH00G01720	Chr00	2214119	2220528	0.2732	0	0.0768	0.9039	0.0445	7.3812	0.2227	1.111	0.0895	0.3345	0.504	0.0648	0	3.7329	2.4632	0.6821	0.1286	0.5752	1.6538	1.1425
XLOC_000556	AH00G01730	Chr00	2222787	2228872	0.5224	0	0.1046	0.7558	0.049	4.8771	0	0.4766	0.0458	0.2931	0.5367	0	0	0.9636	0.514	0.0821	0	0.1135	0.6082	0.1322
XLOC_000558	AH00G01770	Chr00	2258006	2265988	5.1155	3.96	4.5687	5.0985	8.0992	8.0811	5.8559	8.705	3.6283	2.4652	7.9628	7.2215	11.4131	7.9828	7.0082	7.037	3.2835	8.1196	4.7086	5.1697
XLOC_000559	AH00G01780	Chr00	2272560	2274458	0	0.6231	0	0	0	2.1455	51.9669	18.8485	0	1.3296	0	0	0	0	0	0	0	0	0	0
XLOC_000560	AH00G01800	Chr00	2278695	2279118	0.6464	0.6601	0.2368	0.3052	2.4815	0.4596	0.4794	0.1983	0.393	0.7067	0.21	1.1969	4.7171	0	1.0446	0.375	0.7814	0.7303	0.4614	0.6719
XLOC_000561	AH00G01850	Chr00	2361200	2364704	3.7018	1.7966	3.8547	4.5703	5.1806	6.4431	4.9021	3.1663	1.9949	4.462	3.7902	4.0367	3.465	3.5576	2.7703	4.1176	2.8471	2.2411	3.9988	2.3752
XLOC_000562	AH00G01870	Chr00	2370678	2374252	2.5893	3.8049	3.5633	4.7135	7.6207	2.7989	4.5384	1.9285	4.0204	2.0057	4.8405	5.8972	3.156	5.361	4.8683	3.4667	5.6493	3.6251	2.3498	6.917
XLOC_000563	AH00G01890	Chr00	2408081	2414650	2.3899	0.9198	0.63	0.6366	10.5332	6.199	14.9369	1.5554	2.7305	1.0423	1.0049	1.3517	8.9395	2.1816	1.6605	0.7025	2.3922	0.812	6.0311	7.7163
XLOC_000564	AH00G01920	Chr00	2432412	2432745	0	0	0	0	0	0	0	0	7.9065	0	0	0	0	3.579	1.7367	0	12.1444	0	0	0
XLOC_000565	AH00G01930	Chr00	2463132	2464506	0	0	0.0659	0	5.8216	83.8908	0	0	0	0	0	0	0	0	0	0	0	0	0	0
XLOC_000566	AH00G01940	Chr00	2490314	2498702	10.9635	1.8994	9.4535	5.3153	3.6647	0.2474	8.7605	2.7728	1.0792	2.7123	3.9867	5.7013	0.486	4.2761	4.3774	4.9494	1.0231	6.6263	4.9244	4.9486
XLOC_000567	AH00G01960	Chr00	2501996	2510764	6.4019	3.915	10.1933	11.4035	3.8246	18.7969	4.1686	5.274	5.6318	2.5816	11.6419	9.4164	0.8613	7.0867	7.8448	7.6304	9.3461	6.8682	7.9681	4.9021
XLOC_000568	AH00G02020	Chr00	2562288	2565230	6.2103	3.6711	14.1924	15.4021	0.4681	5.2016	0.7478	1.1218	0.933	1.1497	7.0878	6.8337	0.13	5.1263	4.2909	10.3786	1.5352	9.2688	6.4565	1.9105
XLOC_000569	AH00G02060	Chr00	2593307	2599744	10.5855	10.3817	8.1679	9.4289	11.7021	8.3298	9.4091	11.9538	6.7998	4.4139	8.9397	8.6627	13.3497	10.5878	8.6952	8.7762	8.2593	9.3184	7.8506	8.5356
XLOC_000570	AH00G02080	Chr00	2622481	2628543	0.739	0.8999	1.2965	0.8383	2.1857	0.1724	1.2498	2.3504	1.1503	0.3714	0.7778	0.8313	1.4971	0.9212	0.8886	1.1223	1.5808	1.1431	0.2161	0.6686
XLOC_000572	AH00G02110	Chr00	2646752	2652809	27.2043	285.697	53.9055	40.3369	220.758	25.7577	136.212	147.319	158.773	68.8974	79.6308	142.318	170.23	49.7289	49.8615	44.1935	169.742	103.033	24.6206	111.922
XLOC_000574	AH00G02140	Chr00	2685546	2692063	4.9625	19.625	4.7984	3.5551	12.6742	4.1723	6.1846	8.2153	4.3052	2.9903	4.2315	4.3485	19.6542	4.4965	3.5689	3.5545	5.6237	3.7707	3.3079	5.3272
XLOC_000575	AH00G02160	Chr00	2725781	2730906	3.9075	7.1206	4.2972	8.2082	7.5646	4.7346	6.8356	5.3455	9.2126	3.9336	7.1612	6.7035	6.0445	8.4998	7.1525	5.0542	10.7992	4.8755	4.6548	6.0806
XLOC_000576	AH00G02180	Chr00	2752511	2767404	2.2774	0.1181	0	0	0.5508	0	18.3251	3.2409	0	0.225	0	0	0	0	0	0	0	0	2.8936	1.0709
XLOC_000577	AH00G02200	Chr00	2794502	2797571	1.029	0.8419	0.9468	0.9907	0.1013	1.0724	0.4545	0.8653	1.0349	0.3144	1.1581	1.4311	0.6283	0.9561	0.9002	1.1103	1.2904	0.7578	0.8181	0.5916
XLOC_000578	AH00G02250	Chr00	2829901	2835803	0.8719	0.0756	0	0	0	0	0	0.0458	0.0945	0	0	0	0	4.8849	3.3641	0	0	0	0.2188	0
XLOC_000579	AH00G02260	Chr00	2849329	2859432	9.3511	5.4617	6.7568	6.6752	5.7299	6.7215	7.1586	8.2394	3.5047	3.8851	7.2087	6.042	7.467	8.0987	7.3061	7.4369	5.4751	6.2668	7.9207	6.3186
XLOC_000581	AH00G02290	Chr00	2970961	2979943	0.3987	0.1025	0.2716	2.6051	0.3137	0.904	6.3329	1.0059	1.4236	0.6594	4.8826	5.4122	0	4.4607	2.549	2.6126	2.2041	1.0609	2.7891	0.7486
XLOC_000583	AH00G02330	Chr00	3022477	3039531	0.0261	0.1307	0.092	0.2034	0.0571	0.1981	0	0	0.3262	0.0567	0.1089	0.2354	1.7013	0.0553	0.0265	0.1199	0.1023	0.1084	0.1492	0.1955
XLOC_000584	AH00G02340	Chr00	3043848	3047076	0.3086	1.6156	0.3134	1.6646	7.5582	1.1828	2.114	0.6796	0.2682	0.3507	0.5095	1.5391	0.855	1.2593	1.1967	0.4925	0.4271	0.3296	0.7136	1.291
XLOC_000591	AH00G02540	Chr00	3173230	3179875	8.9402	8.9866	7.7266	4.6673	1.7635	0.6136	9.8042	9.0918	2.6448	2.6324	1.4789	4.3635	2.4985	3.7632	2.7132	3.0873	2.5439	3.4692	6.2453	3.9663
XLOC_000592	AH00G02550	Chr00	3181081	3183938	0.3429	0.0761	0.0534	0	56.6427	13.2057	0.2811	2.0729	0	0	0	0	0	0.0484	0	0	0	0	0.7316	0.3997
XLOC_000593	AH00G02570	Chr00	3196532	3199100	1.8757	8.2734	0.1205	0.916	2.1478	0	0.3565	1.4065	1.2098	0.4971	0.0738	0	0.2164	1.6376	0.9066	0.1905	1.0275	0.2269	0.7054	0.2613
XLOC_000594	AH00G02580	Chr00	3200761	3203037	6.8026	4.205	11.7167	24.395	21.4277	17.3806	19.7401	5.2461	10.0244	4.8107	12.0645	10.8692	1.9489	17.694	15.2667	7.4497	13.5988	6.6864	9.6684	9.2494
XLOC_000597	AH00G02760	Chr00	3340123	3344936	5.0769	6.4545	3.5185	4.4813	14.6629	2.6623	6.9283	3.055	9.5104	11.9235	2.1804	6.2181	22.7958	1.1316	5.7994	2.5169	7.0909	5.3507	3.0528	5.2288
XLOC_000598	AH00G02780	Chr00	3347510	3350513	7.5423	16.6168	10.2807	4.615	10.0689	6.956	19.7401	14.4458	11.9156	9.9797	11.6763	24.5097	54.3518	13.4856	17.7696	10.7996	13.2764	14.2638	6.6826	13.6548
XLOC_000599	AH00G02800	Chr00	3360193	3362083	0	0	0	0	0	0	0	0	75.0505	0	0	0	0	0	0	0	68.5153	0	0	0
XLOC_000600	AH00G02810	Chr00	3363407	3366764	0	0	0	0	0	0	0	0	30.1512	0	0	0	0	0	0	0	30.7942	0	0	0
XLOC_000601	AH00G02820	Chr00	3368139	3368963	0	0	0	0	0	0	0	0	213.397	0	0	0	0	0	0	0	198.456	0	0	0
XLOC_000602	AH00G02830	Chr00	3371439	3373314	0	0	0	0	0	0	0	0	66.9835	0	0	0	0	0	0	0	62.0381	0	0	0
XLOC_000603	AH00G02840	Chr00	3382561	3383475	0	0	0	0	0	0	0	0	268.212	0	0	0	0	0	0	0	329.89	0	0	0
XLOC_000604	AH00G02850	Chr00	3385109	3386906	0	0	0	0	0	0	0	0	51.0308	0	0	0	0	0.1297	0.1154	0	63.0925	0	0	0
XLOC_000605	AH00G02880	Chr00	3392987	3395753	1.5955	13.2711	2.4402	5.0568	13.0847	5.07	64.3628	3.988	14.5805	6.0882	5.7169	82.0789	3.7158	39.1627	32.3381	2.8172	13.8642	3.1631	2.9863	23.3116
XLOC_000606	AH00G02910	Chr00	3443061	3447743	0.4411	0.4142	0.0998	0.0594	0.2234	0	0.0862	0	3.5991	0.2099	0.0421	0.1254	0.4083	0.0434	0	0.0736	3.0262	0	0	0
XLOC_000607	AH00G02940	Chr00	3448694	3454844	3.3911	0.7792	1.6458	2.3959	0.9039	0.6081	0.5509	1.1342	0.5664	0.4316	1.3635	0.7314	0.3511	1.329	1.2731	2.1678	0.4851	2.0274	2.6022	1.1727
XLOC_000608	AH00G02950	Chr00	3455535	3459374	10.0689	4.2512	10.8916	9.5829	2.1151	9.6431	1.9848	7.705	1.927	2.7698	4.8226	0.371	1.0609	7.0424	7.224	10.1924	1.5197	10.6566	8.58	4.6475
XLOC_000609	AH00G02960	Chr00	3466083	3468980	16.1993	13.5135	5.0985	6.0984	95.8148	19.1417	85.6935	63.5283	10.2733	15.1391	10.8094	21.9015	13.4315	11.3342	12.4683	8.2841	12.6295	12.0418	14.2408	23.9998
XLOC_000610	AH00G02970	Chr00	3481115	3482027	0.086	0.1581	0	1.6673	4.4823	0.1445	0.1999	0.8255	0.5882	0	0.7868	2.037	0	2.4408	2.2412	0.0873	1.5433	0.6307	0.5856	0.781
XLOC_000611	AH00G02980	Chr00	3491033	3495407	11.6587	11.2846	12.196	14.7737	61.7017	25.7648	11.734	7.7701	13.7983	5.1375	17.528	11.2515	13.1024	10.7328	8.1095	7.8346	16.6362	8.2782	10.0989	12.9278
XLOC_000612	AH00G02990	Chr00	3497540	3500374	39.0233	31.6843	22.6164	31.2593	20.1646	31.306	21.7044	17.7288	11.4968	5.316	17.3141	9.1404	0.9839	12.6206	10.4696	22.6359	14.5946	21.4014	18.9312	10.3048
XLOC_000613	AH00G03000	Chr00	3511311	3515980	0.7817	0	16.319	1.5166	0	0	0	0	1.4904	0.2124	1.715	2.8238	0	0.6878	0.9881	1.5382	1.0423	1.1608	0.4526	0.1703
XLOC_000615	AH00G03060	Chr00	3566133	3569116	3.9232	3.7615	5.1461	5.0717	4.4382	6.6551	4.9245	3.4749	3.8241	0.8198	6.3863	4.9537	2.5634	3.295	3.372	3.4856	4.8755	2.3563	2.7487	4.3997
XLOC_000617	AH00G03140	Chr00	4161680	4162088	0.2415	0	0	0	0	0	3.3753	0	0	0	0.5233	1.5167	0	0.2536	0.7372	0	0	0	0	0
XLOC_000618	-	Chr00	4214726	4218340	0.5977	0.9861	1.2264	0.7895	0.2403	0.7345	0.4924	1.8843	0.4571	0	1.0666	0.9551	1.4234	1.1269	1.1076	1.8358	1.2512	1.037	0.244	0.9835
XLOC_000619	AH00G03180	Chr00	4226131	4231712	5.3602	5.1323	3.4455	5.8349	4.925	5.3933	6.8382	8.5404	4.3481	4.2377	5.5477	5.3791	5.4879	6.6992	4.7837	5.506	4.2349	4.1596	5.2523	4.6515
XLOC_000620	AH00G03190	Chr00	4233884	4243588	3.1824	3.5782	0.6698	0.1185	15.2293	4.2704	3.9865	3.7698	0.7672	3.236	3.1766	2.2465	0.333	0.4473	0.4387	1.009	0.7858	0.3801	18.4461	24.4041
XLOC_000621	AH00G03210	Chr00	4250562	4254223	1.5819	0.862	0.7025	1.3987	19.5695	5.6041	2.4634	1.7246	27.946	0.7118	1.0089	0.763	0.7237	2.9124	1.6681	0.8583	30.6457	0.9332	0.5764	1.4265
XLOC_000622	AH00G03230	Chr00	4263559	4267015	1.254	1.363	1.2959	0.994	1.2698	3.0551	0.9222	1.8813	0.3795	0.1654	1.4301	0.4086	0.0714	0.6331	0.4004	1.0164	0.8231	0.7358	0.5587	0.3972
XLOC_000623	AH00G03240	Chr00	4299123	4299354	0	1.5365	0	1.4629	0	0	6.9018	0	0	0	0	0	0	0	0.9472	0	0	0	0	0
XLOC_000625	AH00G03310	Chr00	4382201	4391607	3.5389	2.4638	0.8057	2.0481	1.5817	1.7269	6.3774	4.0218	0.9587	1.1813	1.0223	1.3862	0.1134	1.4914	1.4298	1.8667	0.7606	1.7464	2.5188	2.7956
XLOC_000626	AH00G03320	Chr00	4396862	4405326	4.2035	3.3274	6.7699	7.9411	2.7378	13.2386	4.0678	4.4177	2.503	2.8586	9.0123	4.6436	12.3111	5.5257	4.6619	4.0458	3.7118	3.4019	4.7609	5.1746
XLOC_000627	AH00G03340	Chr00	4427471	4430019	5.8462	18.0752	2.8018	13.7574	4.8678	23.1065	272.37	11.6066	7.6094	44.2718	44.5698	4.8841	0.8442	51.912	35.215	15.6989	7.1769	11.9378	45.972	50.3554
XLOC_000628	AH00G03350	Chr00	4446183	4447286	0.8666	0.3614	0.8671	0.5656	3.8219	0.7414	0.9048	0.6812	1.0677	0.614	0.4481	1.3131	0.4193	1.2535	2.2883	0.3909	0.8605	1.8163	0.1064	0.5983
XLOC_000629	AH00G03360	Chr00	4448167	4453365	2.8785	0.4694	0.7842	0.5862	2.1376	3.3106	0	1.7495	0.374	0.2062	0.9896	0	0.0353	0.8002	0.4402	1.3322	0.1804	1.8566	1.9872	1.8603
XLOC_000630	AH00G03410	Chr00	4528778	4532147	23.6117	34.2522	42.5006	46.0262	51.9545	48.0976	80.6868	23.4207	33.2628	51.067	53.3986	134.809	22.0747	67.5034	50.5053	33.6318	45.5729	43.2837	30.3828	74.0012
XLOC_000631	AH00G03420	Chr00	4534505	4534862	0.2544	0	1.5531	0	0	0	0.6217	1.3036	0.518	0.6432	0.2941	0.8064	0.4268	0	0.7837	0.9795	1.0546	0.2299	0.9983	0.9088
XLOC_000632	AH00G03450	Chr00	4571821	4575613	1.7941	0.2522	0.5068	1.3908	0.1139	0.3975	0.4099	2.5312	1.0416	3.4334	3.1839	1.9157	0	4.6214	2.4782	5.3379	0.7956	2.9603	4.0552	1.9752
XLOC_000633	AH00G03500	Chr00	4613399	4616651	0.1415	0	0.0885	0	6.9855	1.3599	0	0.0374	0.1613	0	0	0	0.0591	0	0	0	0	0	0.1126	0
XLOC_000634	AH00G03520	Chr00	4624077	4629153	0.0683	0	0.8309	2.891	0.5041	0	0	0.0703	0	0	0.2823	0	0	0.3579	0	0.5392	0.4225	0.0571	0.4595	0.3366
XLOC_000635	AH00G03530	Chr00	4629990	4630788	0.1959	0	2.5002	4.9324	0	0	0.3999	0	0	0.7978	5.5307	0.5802	0	0	0.0984	0.6128	0	0.487	2.388	1.0811
XLOC_000636	AH00G03540	Chr00	4656492	4660943	1.6762	1.3623	2.0209	0.9592	0.1232	0.435	3.9945	1.9503	1.6365	1.1842	0.5975	1.864	4.1205	1.026	1.6875	1.2482	1.1314	2.3839	0.9833	1.4163
XLOC_000641	AH00G03600	Chr00	4692875	4696000	0.3146	0.3122	0.2895	0.0895	0.2432	0.4177	0.1159	0.4635	0.362	0.1668	1.2554	0.2498	0	0.087	0.1565	0.4113	0.2885	0.2214	0.5548	0.9218
XLOC_000642	AH00G03620	Chr00	4698112	4704365	0.9785	0.4767	0.5247	1.891	0.3994	0.2916	2.5654	0.5339	8.4824	0.9713	0.624	3.5067	1.4544	1.2803	1.2089	1.2235	9.7492	1.0355	1.2188	0.6122
XLOC_000643	AH00G03640	Chr00	4708509	4714381	0.3346	0	0.0338	0.2191	0	0.0452	0.0302	0.1599	2.472	0.0215	0.0319	0	0.0689	0.0628	0.041	0.2098	2.495	0.1212	0.1559	0.0191
XLOC_000645	AH00G03670	Chr00	4748018	4751423	0	0	0	0	0.3776	0	23.4682	0.9921	0.2204	0.05	0	0	0	0	0.0326	0	0.1412	0	0.6961	0.5057
XLOC_000646	AH00G03680	Chr00	4752626	4755499	0	0	0	0	4.956	2.1038	0.2131	0	0	0.139	0.0556	0	0	0	0.0463	0	0	0	0.1551	0.1312
XLOC_000647	-	Chr00	4768672	4777980	0.8129	1.5078	1.2371	1.1078	2.2286	0.9661	3.0657	2.2587	1.2723	0.3674	1.4998	1.5615	9.6446	1.9992	1.413	1.6595	1.8728	1.6705	0.9686	1.9936
XLOC_000648	AH00G03700	Chr00	4791543	4791864	0	0.7579	0.5889	0	0	0	0	0	1.0141	1.8652	0	0	0	0	0	0.4509	0	0.405	0	0.5482
XLOC_000649	AH00G03710	Chr00	4801066	4803471	8.3614	38.1986	10.103	13.2347	40.7255	6.5102	80.4769	39.1892	2.7645	16.9867	11.9508	17.3787	12.3137	1.9619	0.9723	12.139	3.4049	11.3582	6.8903	12.6225
XLOC_000650	AH00G03720	Chr00	4814032	4815724	5.6109	46.5087	9.5849	7.3286	51.9583	2.767	17.9436	1.8251	2.8314	10.6678	7.7064	5.9831	6.6537	9.7104	5.2456	4.1483	2.9087	5.2337	9.1135	30.0789
XLOC_000651	AH00G03740	Chr00	4823142	4894127	8.5092	13.2957	5.6552	1.1619	150.1	5.563	38.8113	25.4758	0.1494	11.6894	8.0059	7.4182	0.7687	2.0679	0.4482	2.1634	0.5586	1.9696	13.6639	18.7813
XLOC_000652	AH00G03750	Chr00	4906338	4909156	0	0	0	0	2.5821	0	0.7597	0	0	0	0	0	0	0.0883	0	0	0	0	0.0681	2.2225
XLOC_000653	AH00G03770	Chr00	4920239	4923877	1.0718	0	0	3.7372	1.9307	9.3852	0	0	1.0389	0.1194	2.8013	0.8125	0	8.9563	7.0949	2.0729	1.4627	3.2721	0.431	1.707
XLOC_000654	AH00G03780	Chr00	4927419	4929701	0.5838	0.5554	0.4417	0.5472	0.2374	0.0662	0.7677	0.7229	2.4302	0.3858	0.4022	0.8623	0.1279	0.9014	0.5399	0.63	2.8099	0.6208	0.3911	1.5219
XLOC_000655	AH00G03790	Chr00	4931389	4934275	0.0628	0	0.0401	0	0	0.1074	0.0707	0.0343	6.2651	0.0468	0.1098	0	0	0.0741	0	0.066	8.267	0.2291	0.0525	0.2142
XLOC_000656	AH00G03800	Chr00	4936098	4939173	1.2205	3.0049	0.6578	2.2035	0.2316	0.5675	0.1535	0.0762	1.3109	1.1124	0.9033	5.1916	0	1.4882	1.0717	0.8118	0.9587	0.697	1.2748	1.2293
XLOC_000658	AH00G03820	Chr00	4947511	4948654	10.9749	14.1584	6.8596	14.2758	5.9723	4.4555	22.5925	10.7053	5.1411	5.6524	14.5223	11.0531	1.0373	15.1105	8.1496	15.0568	7.9772	15.2145	7.1154	8.694
XLOC_000659	AH00G03830	Chr00	4950888	4953363	61.1568	47.3709	10.2805	7.9159	4.5913	8.8785	87.4128	71.7564	2.5605	8.3298	7.0754	4.7663	2.4924	3.3894	2.4847	6.0952	6.9452	5.6818	28.7834	15.6674
XLOC_000660	AH00G03880	Chr00	4981764	4985521	0.0719	0.6088	0.212	0.2959	0.0666	0.9143	0.4693	0.3721	1.0826	0.3114	1.0272	1.4277	0.1802	0.6284	0.2838	0.5637	1.1123	0.4571	0	0.7084
XLOC_000661	AH00G03900	Chr00	4993781	4994390	0.3933	0.3205	0.2562	0	0	0	0.422	0.6035	0	0	0.9338	0	0.3184	0.4438	0.2022	0.5707	0.4454	0.6841	0.6086	1.0758
XLOC_000663	AH00G03930	Chr00	5001156	5002703	3.0947	2.5947	12.925	3.0137	7.9228	1.6501	1.4032	1.6447	4.1683	0.5415	3.6658	3.5411	2.9314	1.9299	2.6347	1.7898	4.8082	2.1973	1.1281	2.3374
XLOC_000664	AH00G03980	Chr00	5025633	5026179	6.9598	1.4715	0.4908	3.5241	0.4779	0.3448	0	18.5769	1.7587	2.0761	6.4869	0.6163	29.6844	3.1869	2.1991	5.2167	1.25	14.5875	1.0219	1.6866
XLOC_000665	AH00G04000	Chr00	5058373	5061652	2.2468	5.0846	2.2961	2.7132	2.4705	0.4698	2.8072	1.7273	0.8264	0.688	0.6115	0.3358	1.5642	1.0495	0.796	0.5253	0.9045	0.4638	0.6257	0.9503
XLOC_000666	-	Chr00	5068246	5070686	0	5.8975	7.1199	0	0.3312	0	32.4186	0	0.5198	2.9269	0	25.4906	41.943	0	0	0.1281	0.2622	0	0	2.3327
XLOC_000667	AH00G04030	Chr00	5071921	5077967	2.4933	4.6591	1.5849	1.7318	3.1713	2.8847	12.4418	8.6059	1.7643	2.1981	2.321	6.1815	1.687	1.7953	2.7065	2.6401	2.4069	2.3959	1.1172	2.4955
XLOC_000668	AH00G04040,AH00G04060	Chr00	5079904	5107473	1.3799	2.4236	1.807	3.3669	18.876	8.9018	31.2335	6.1281	3.3332	2.7193	3.7192	3.4285	1.0951	2.4758	2.2628	2.3948	2.9523	1.7017	2.1317	7.6333
XLOC_000669	AH00G04070	Chr00	5108914	5129912	0.5915	5.2314	0.3455	1.0127	58.883	8.8824	0.9895	0.6123	5.5982	1.1591	6.5526	1.3741	0.049	4.611	1.7499	3.1984	4.9039	1.315	1.933	13.5799
XLOC_000671	AH00G04150	Chr00	5235194	5238059	26.5331	20.4799	24.0257	13.0729	10.9224	10.5125	8.3527	16.4928	27.9146	7.9241	18.1184	34.2307	35.2806	28.926	33.9618	24.3379	35.9743	32.237	18.2077	37.8485
XLOC_000672	AH00G04160	Chr00	5302961	5304605	38.3089	40.8196	51.8196	48.9842	94.7707	65.3752	12.0339	10.2648	23.7232	12.0945	25.2826	9.4416	6.0083	12.5774	17.9204	19.8053	25.4219	26.5704	21.3508	13.4538
XLOC_000673	AH00G04170	Chr00	5316384	5320513	3.5248	2.7072	7.531	4.5741	0.8088	1.2692	3.3855	1.593	1.8386	1.4282	0.6088	0.6558	1.2103	0.8644	1.0016	1.3277	2.4247	1.924	0.7149	1.0081
XLOC_000674	AH00G04180	Chr00	5379347	5384550	3.1796	4.6095	7.7558	3.3834	3.7029	10.9193	4.3376	8.5069	3.3445	2.0078	5.2281	3.8262	9.9167	5.7565	6.9574	5.8016	5.6933	5.3337	3.3069	3.343
XLOC_000675	AH00G04190	Chr00	5412019	5417332	2.1368	6.714	2.794	2.6777	7.8621	4.5451	9.7345	5.6581	4.3399	1.8997	5.0362	8.0606	3.5496	7.8337	7.1795	3.7383	4.7825	3.12	2.0361	6.9416
XLOC_000676	AH00G04200	Chr00	5500476	5503103	0.0357	0	13.0498	1.5172	0.0804	11.246	0	0.7107	0.0784	0	0.1204	0	9.1528	0.4151	0.6948	0.0363	0	0.0331	0.307	0.0472
XLOC_000677	AH00G04210	Chr00	5506217	5509372	4.9601	1.3433	5.8955	5.4763	1.1498	3.2943	2.7755	7.2162	0.4996	1.4452	7.2167	0.9551	0.3257	3.372	2.6582	7.7527	1.4876	7.4617	2.7867	2.255
XLOC_000678	AH00G04220	Chr00	5509729	5510245	0	0	0	0	0	0	0	0	0	0	0	0	0	0	0	0	0	0	0	2.5915
XLOC_000679	AH00G04230	Chr00	5514355	5517754	16.5929	16.0634	11.4587	19.6688	34.0011	14.2051	9.2388	11.9035	111.382	27.3864	20.7739	6.5118	33.0425	12.4448	9.6315	20.8141	143.688	13.7539	11.239	15.0616
XLOC_000683	-	Chr00	6576090	6580287	1.196	1.3522	1.2152	0.3842	0.2316	0.1267	0.9715	4.5992	0.5775	0.3285	1.3873	0.9712	3.3161	0.964	1.1795	2.1575	0	2.1587	0.3521	1.4605
XLOC_000684	AH00G04370	Chr00	6586164	6598801	1.649	2.8049	5.4035	2.3526	0.3304	2.9128	2.662	9.5276	1.5554	3.5707	8.0984	4.855	4.3028	3.0421	3.1071	5.6824	2.0862	2.8355	2.7724	2.2124
XLOC_000685	AH00G04380	Chr00	6625369	6626566	1.4793	9.3462	0.0942	1.2119	28.482	9.5487	25.2386	2.5575	4.512	0.2323	3.8703	6.3242	0	13.914	11.2577	2.4514	6.6158	0.5376	8.4357	40.905
XLOC_000686	AH00G04390	Chr00	6628689	6628998	0	0	0	0	0	0	2.0448	0	0	0	0	1.3505	0	5.8681	3.3331	0	0	0	0	6.8737
XLOC_000688	AH00G04460	Chr00	6734529	6735999	9.8787	0.4899	4.1556	0	0	0	0	0.7286	0	0	0	0	0	0	0	0.8312	0	0.7508	3.7111	4.0431
XLOC_000690	AH00G04510	Chr00	6760323	6761046	0.8912	0.894	0.1436	1.1733	5.5084	4.2245	1.4441	0.386	1.4718	4.6078	1.727	2.7664	3.546	0.6969	1.8649	1.3259	0.8864	2.1828	3.4283	1.9376
XLOC_000692	AH00G04580	Chr00	6818438	6821131	2.4472	1.3209	2.1016	0.9008	4.7821	1.3225	11.5763	6.9787	0.8191	0.9793	3.9792	2.1742	2.1015	1.1854	1.4545	2.984	0.8948	2.7792	1.9668	3.067
XLOC_000694	AH00G04650	Chr00	6938989	6940498	0	0	0.0614	15.8544	0.1098	0.175	0	0	26.4651	0.6413	65.029	44.7221	0	67.5457	57.0161	13.1249	34.3248	7.2459	0.1739	3.7795
XLOC_000695	AH00G04660	Chr00	7257831	7258464	0	0	0	0.8646	0	1.5932	0	0.1132	0	0.6998	0.2385	0	0	1.2981	1.43	0.2019	0	0.092	0.4173	0.2552
XLOC_000696	AH00G04700	Chr00	7313263	7316732	5.6306	3.0347	9.4284	5.826	11.2249	5.487	7.4246	5.174	5.2634	2.716	6.7562	5.7307	6.8885	5.9183	6.4341	4.5049	6.106	4.3627	3.7808	8.2149
XLOC_000697	AH00G04720	Chr00	7348206	7349616	55.7252	1.4974	18.5811	121.392	0	0.6819	0	116.832	1.4614	45.6055	256.953	1.1951	0	24.6504	38.3584	285.427	1.3481	114.506	118.589	10.5283
XLOC_000699	AH00G04750	Chr00	7437383	7439872	6.5482	17.2229	10.6708	1.577	61.4302	2.8679	4.215	0.105	6.2994	14.6336	3.046	12.8159	64.7664	0.5181	1.0252	2.2439	7.7896	1.8165	6.0557	6.8408
XLOC_000700	AH00G04760	Chr00	7466422	7469333	8.2645	4.5128	13.6968	7.027	3.4318	4.7099	1.4862	2.2849	0.8999	1.2628	3.2075	0.8758	10.9327	2.0364	1.9673	3.4958	2.5794	4.1367	2.6605	2.0945
XLOC_000701	AH00G04780	Chr00	7554562	7562425	7.3475	6.9238	8.1592	6.352	5.4104	7.9744	12.8165	11.7992	6.731	4.3213	9.137	10.234	11.4497	9.9742	8.9215	8.5357	7.9556	7.6685	5.895	8.3484
XLOC_000702	AH00G04790	Chr00	7563956	7712076	0	0	0.5885	2.9251	0.1325	0.1071	2.2847	1.3439	18.3576	0.5042	0.4554	0	0	9.7098	10.1492	0.059	20.58	0.1063	0.214	0
XLOC_000703	AH00G04800,AH00G04810	Chr00	7563956	7712076	0.3076	0.1963	0.5554	2.2731	10.2781	5.0897	0.8552	0.8988	2.0757	1.1307	4.0881	1.3958	0	1.8521	1.9583	0.647	3.1696	0.2017	0.4196	0.2896
XLOC_000704	AH00G04830	Chr00	7563956	7712076	10.9095	1.5352	0.8578	2.3964	0.6115	6.1281	0.6664	9.181	4.4566	6.3327	5.7998	0	0	2.2904	1.3391	10.3126	4.5361	32.1705	7.7959	9.3884
XLOC_000708	AH00G04930	Chr00	7712404	7714359	9.1044	0.4095	0	0.2068	0	0	11.8013	12.8412	0.2823	0.2158	0	0	0	0	0	0	0	0.3251	2.8371	2.791
XLOC_000709	AH00G04960	Chr00	7727118	7732522	9.1695	4.0912	9.6949	7.6648	0.6124	2.3634	7.2268	6.1277	4.6494	2.2483	4.7895	7.9715	2.8087	4.3456	4.6245	5.9542	4.9168	7.8119	4.5535	3.5929
XLOC_000710	AH00G04990,AH00G05000	Chr00	7739772	7742998	113.175	106.955	31.214	56.4935	195.122	29.2529	547.074	171.792	104.911	165.953	117.113	201.097	19.8116	55.909	47.8894	66.7684	113.183	52.4401	255.995	196.281
XLOC_000711	AH00G05020	Chr00	7758857	7761375	2.3829	2.1996	1.1098	2.1082	1.2254	1.86	1.2512	1.5197	0.4625	0.4529	2.6318	0.4861	2.2441	1.0863	1.0357	2.2337	1.5234	1.7306	0.8459	1.4423
XLOC_000712	AH00G05030	Chr00	7770310	7773834	13.0395	3.7716	14.2106	13.2915	3.1936	12.1242	1.053	5.8192	1.5754	1.9425	10.8742	0.5784	0.1042	4.1388	3.5541	10.1177	2.0584	7.0236	8.431	2.5585
XLOC_000713	AH00G05040	Chr00	7775513	7778227	12.3786	12.6254	10.6671	12.1779	9.0227	10.792	11.5748	11.901	7.7976	8.9545	10.0221	13.72	24.3838	13.4497	9.8615	9.9942	10.3544	11.8987	9.1282	10.3032
XLOC_000714	AH00G05050	Chr00	7781660	7789595	1.3699	2.4535	1.1347	2.3907	0.874	1.1872	1.2851	2.5538	0.2843	1.5216	1.674	1.5054	2.7596	4.2994	2.6983	1.7588	0.8303	1.4244	5.8965	1.7543
XLOC_000715	AH00G05060	Chr00	7781660	7789595	0.3922	0.9749	0.7453	0.8273	0.1142	0.1445	0.8064	1.0206	0.0543	0.5857	0.6287	0.3908	1.2078	0.5065	0.4387	0.7585	0.3102	0.6243	0.1942	0.4218
XLOC_000716	AH00G05090	Chr00	7858905	7859219	3.8938	10.5152	1.9942	0	11.4564	3.8765	19.6456	4.1619	1.0054	2.9401	2.8824	3.3342	5.1174	2.3171	4.7203	3.8875	3.0835	5.8357	2.4743	3.8885
XLOC_000717	AH00G05110	Chr00	7863832	7866426	14.5346	11.1832	10.2226	12.9063	13.5063	15.0445	8.4754	13.3883	7.3274	8.6718	10.0918	12.6283	32.1953	8.9495	8.6632	10.0059	10.4574	8.9761	13.2802	8.6166
XLOC_000718	AH00G05120	Chr00	7871865	7872573	0.2966	0.2551	0.1863	0	0.3228	0	0.323	0.454	0	0	0.1616	0	1.81	0.1659	0.144	0.1459	0	0.2641	0	0.1847
XLOC_000720	AH00G05140	Chr00	7896231	7900469	1.8617	0.0902	1.6492	2.4203	0	0.2638	0.1137	0.2271	0	0.3031	0.0596	0.165	0.1172	0.7185	0.1064	0.1576	0	0.2266	0.5287	0.5313
XLOC_000721	AH00G05150	Chr00	7909086	7912753	3.6393	1.8933	4.4575	0.8118	2.6058	1.9768	1.2122	3.7308	2.5545	1.4297	1.0462	2.3325	15.0009	3.5295	5.9571	3.0292	1.6186	7.4127	0.7157	4.7146
XLOC_000726	AH00G05230	Chr00	8433910	8434654	1.6647	2.2896	1.404	1.0658	127.719	3.6519	3.9389	0.8982	2.4312	5.2034	5.9086	8.7576	2.1708	0.9734	1.1237	3.6147	1.2808	2.9668	7.7363	8.819
XLOC_000727	AH00G05240	Chr00	8449670	8457456	6.6488	8.717	16.0589	7.361	10.4792	5.4387	11.8598	9.6365	16.1891	7.3503	8.3596	15.5335	76.1815	14.5459	13.8477	7.0962	21.9112	8.9728	7.0016	13.777
XLOC_000728	AH00G05270	Chr00	8473790	8476761	26.6216	9.0484	23.7381	23.6702	7.0986	10.3029	7.29	10.3876	12.2251	8.7898	12.2166	11.7948	11.2143	10.9817	10.7147	16.7166	15.7586	21.5605	14.8897	10.9607
XLOC_000729	AH00G05300	Chr00	8497793	8502827	14.0529	9.504	19.6065	16.996	20.7514	16.0065	8.1404	8.932	9.3402	3.783	13.1831	10.252	17.7701	13.6947	10.7412	9.9387	12.1523	10.9815	7.6102	13.0371
XLOC_000731	AH00G05350	Chr00	8628470	8629323	3.2414	4.3363	0.5691	0.5973	3.8671	2.5814	31.7518	13.3789	0.516	1.687	1.0535	1.8169	0.1888	0.6494	0.6996	0.4559	0.2452	0.295	0.9711	2.2328
XLOC_000732	AH00G05370	Chr00	8634284	8641536	3.4262	2.5984	2.2673	3.5325	2.6367	2.9832	2.857	3.1125	1.1218	1.7659	2.9994	2.7662	1.562	3.2475	2.7926	2.931	0.9791	2.7961	2.7381	3.182
XLOC_000733	-	Chr00	8646390	8649930	9.2294	6.4166	13.023	7.2	6.9338	5.5446	5.5109	5.6477	8.9297	5.6225	5.6385	7.2784	28.9221	11.2805	12.347	8.8908	9.496	8.2023	7.3254	10.868
XLOC_000734	AH00G05400	Chr00	8683520	8688920	7.1016	1.3754	1.6231	8.2627	10.444	1.9128	0.189	2.3837	3.0144	2.2651	2.6779	1.2358	0.1826	4.6894	3.7824	3.8023	4.506	4.4976	4.2809	3.1371
XLOC_000738	AH00G05440	Chr00	8730504	8733720	0.2826	0.0523	0.2698	0.1026	0.457	0.2506	1.0919	0.3651	2.3612	0.6398	2.1094	0.5923	0.1058	0.5859	0.3536	4.9794	1.5598	2.2892	0.2882	0.8654
XLOC_000740	AH00G05490	Chr00	8869866	8872279	69.3468	19.8075	22.777	47.7507	549.94	242.246	13.7893	18.5759	9.6021	708.442	11.6967	28.8577	41.0054	25.246	79.4088	19.956	10.6779	14.6235	220.596	11.6566
XLOC_000741	AH00G05500	Chr00	8915639	8915960	2.1006	4.0454	0.6547	0	5.0662	4.9733	0	2.1149	1.1339	12.9797	0	1.6328	1.6587	0	1.601	0	0	0.4471	3.7612	0.6203
XLOC_000743	AH00G05530	Chr00	8929325	8930486	0.4713	0.1134	0.2415	0.2125	0.2985	0.374	0	0.2797	0	1.0339	0	0	0.9695	0.1424	0.27	0.1254	0.1372	0	0.7482	0.0835
XLOC_000745	AH00G05600	Chr00	9309241	9309409	0	0	0	0	0	0	0	3.5167	0	0	0	0	0	0	0	0	0	0	0	0
XLOC_000746	AH00G05630	Chr00	9313429	9317417	13.7396	7.1953	10.5042	6.5262	1.3284	3.7866	8.1572	9.7918	7.658	9.2205	8.2459	8.5326	16.26	8.4389	10.4355	9.5786	9.126	12.9926	11.3072	9.6353
XLOC_000748	AH00G05710	Chr00	10152046	10158673	6.0295	10.3071	9.1894	4.6004	4.4147	3.435	7.6276	4.5628	4.649	0.4578	3.4574	6.6004	4.2651	5.6473	4.3664	2.3309	5.4479	4.7956	3.8585	5.2548
XLOC_000749	-	Chr00	10164553	10178832	0.614	1.7899	0.2668	4.189	9.4935	1.452	4.7805	2.2461	1.5096	0.8948	1.9361	2.0009	0.2016	5.5211	5.0304	1.237	2.1169	1.101	1.2061	3.2504
XLOC_000750	AH00G05730	Chr00	10186161	10199569	0.7106	0	0.2291	0.3745	9.4195	0.5472	0.0801	1.5381	0.1282	0.1745	0	0	0	0.5812	0.1997	0.436	0.1558	0.3637	1.1116	0.9934
XLOC_000758	AH00G05820	Chr00	10357264	10358883	72.176	22.9166	76.6942	34.5093	7511.13	4712.53	98.6416	21.2267	112.249	9358.91	134.946	327.924	310.971	32.4808	834.248	156.441	113.048	190.168	7663.44	49.4838
XLOC_000760	AH00G05880,AH00G05890	Chr00	10389846	10394846	4.1678	2.2144	1.8915	0.7732	5.691	3.9889	0.5349	1.5992	0.9723	9.3818	0.3225	1.8665	0.9859	0.6776	1.4258	0.5707	0.8854	1.0248	5.6571	0.2899
XLOC_000761	AH00G05910	Chr00	10406086	10411395	4.7147	2.7673	2.5979	0.7992	8.5705	7.5414	2.4602	4.0757	0.7887	31.597	0.4737	3.3958	1.5875	0.7124	2.8877	0.81	0.1767	0.6438	14.4416	0.4144
XLOC_000762	AH00G05940	Chr00	11017140	11040970	2844.17	409.682	1717.27	657.432	20112.9	15946.2	409.125	573.375	590.351	0	503.444	1612.27	2208.55	540.513	3424.49	463.384	551.513	613.875	17693.5	335.386
XLOC_000765	AH00G06050	Chr00	11509769	11511095	2231.58	346.272	1459.73	578.183	13441.7	11851.3	274.747	470.264	290.767	50707.1	364.844	1191.1	1518.58	432.592	2527.09	330.848	346.414	412.045	14721.6	227.192
XLOC_000766	AH00G06060	Chr00	11529564	11529890	0	0	0	0	2.9788	0	0	0	1.8417	15.2573	0	0	0	0	0	0	0	0	7.7546	0
XLOC_000767	AH00G06090	Chr00	11650337	11650662	1.0309	0	1.1514	0.6406	8.8244	7.0374	0	0	0	7.6228	0	2.8564	0.7971	0	1.0468	0.8133	0	0.3981	1.1484	0
XLOC_000769	AH00G06120	Chr00	12021611	12025188	3.9956	2.6449	1.962	0.8483	4.7972	3.493	0.675	1.7929	0.3593	9.1647	0.4559	2.2909	1.1816	0.6065	1.0928	0.443	0.4106	0.7144	6.234	0.542
XLOC_000770	AH00G06220	Chr00	14594050	14595491	0.3688	0.301	0.5016	0.1342	0.367	0.6499	0	0.193	0	1.4039	0	0.2769	0.0701	0.0935	0.2792	0.1629	0.1788	0	0.5663	0
XLOC_000775	AH00G06350	Chr00	15113793	15115299	0.7679	0.2237	1.1041	1.2077	65.6724	31.0284	1.2617	0.6616	2.287	120.391	0.7474	4.9756	3.7178	0.4141	3.4785	2.5274	0.9621	3.4606	45.5274	0.2394
XLOC_000776	AH00G06360	Chr00	15115466	15117066	0	0	0	0	0.7896	0.5416	0	0	0	0.7798	0.0712	0	0.4844	0	0.2569	0	0	0.2346	1.6157	0
XLOC_000779	AH00G06440	Chr00	16141409	16148059	7.8431	12.6035	6.3473	5.3927	3.6079	6.2928	6.7986	10.963	2.4449	4.4175	4.8248	6.133	16.2463	6.8824	6.8787	4.6765	4.3892	6.1149	5.7637	5.1481
XLOC_000787	AH00G06590	Chr00	19189319	19190225	1.3466	1.8783	0.6161	0.4998	1.5617	0.3069	0.6921	0.3417	0	2.3957	0.3632	0.5043	0	0.351	0.3389	0.5969	0.3452	0.1356	1.4475	0.4199
XLOC_000792	AH00G06680	Chr00	19993364	19994476	1201.42	119.671	697.148	285.76	11302.2	10024.1	219.055	137.633	175.582	41559.9	210.148	1027.53	1078.57	246.208	1732.29	164.104	288.462	274.859	10135	156.949
XLOC_000793	AH00G06690	Chr00	20029471	20038441	1.6622	0.6903	0.6513	0	0.8538	0	0.2134	0.2359	0.4206	1.4651	1.0936	1.5225	2.6682	0.6222	0.7421	1.1286	1.363	2.3932	1.5189	1.0661
XLOC_000795	AH00G06720	Chr00	20567378	20568978	0	0	0	0	2.1055	1.4442	0.1467	0	0	0.7798	0.0712	0.217	0.6056	0	0	0	0	0.0587	2.6928	0
XLOC_000797	AH00G06780	Chr00	20987681	20988007	0	0	0	0	0	7.901	2.1612	0	0	10.1715	0	0	0	0	1.0036	0	0	0	0	0
XLOC_000798	AH00G06810	Chr00	21087725	21088043	0	0	0	0	2.2709	0	0	0	0	0	0	0	0	0	0	0	0	0	0.883	0
XLOC_000800	AH00G06840	Chr00	21097893	21098226	0	0	0	0	0	0	0	0	1.4525	0	0	0	0	0	0.7133	0	0	0	0	0
XLOC_000805	AH00G06940	Chr00	22304968	22306044	0.0993	0	0.3487	0.1536	0.4083	0.3608	0	0	0	0	0.1054	0	1.2797	0	0.099	0.1844	0.601	0.507	0.7305	0.2478
XLOC_000807	AH00G06960	Chr00	22540710	22541061	29.5292	3.6625	0.4784	0	10.9866	12.9855	4.3971	31.7257	0	102.403	1.8271	0	2.5184	0.8259	0.8002	0.3619	0	0.3279	48.55	1.9232
XLOC_000812	AH00G07040	Chr00	23019562	23019888	0	0	0	0	0	5.2673	0	0	0	25.4288	0	0	0	0	1.0036	0	0	0.8003	12.9244	0
XLOC_000814	AH00G07070	Chr00	23606833	23607159	0	0	0	0	5.9577	0	0	0	0	10.1715	0.9584	0	0	0	0	0	0	0	5.1697	0
XLOC_000818	AH00G07150	Chr00	23995791	23997307	1.4246	0.2485	0.1017	0.2868	43.2932	19.4881	0	0.0918	0.3372	27.9064	0.3765	1.196	0.6895	0.1523	1.8775	0.1276	0.1518	0.1946	11.7443	0.1762
XLOC_000819	AH00G07160	Chr00	23997474	23999074	0	0	0	0	2.3687	0.9026	0	0	0	0	0	0	0.1211	0	0.1713	0.1776	0	0.0587	1.2567	0
XLOC_000821	AH00G07210	Chr00	24067078	24068678	0	0	0	0	0.5264	1.6247	0.1467	0	0	1.0397	0	0.217	0.3633	0	0.3425	0.0592	0	0.1173	2.1543	0
XLOC_000838	-	Chr00	28814570	28816718	0.6171	0.3558	0.3186	0.1167	0	1.4435	0.5823	0.4308	1.0179	0.4705	0.2215	0.2121	2.9733	0.2237	0.5349	0.2703	1.2449	0.2983	0	0.4418
XLOC_000839	-	Chr00	28818021	28822659	0.1621	0.5133	0.156	0.2605	0.0558	9.5699	1.9237	2.9195	3.0689	1.1847	0.8396	2.1684	7.3103	0.742	1.2129	0.3276	2.0867	2.5936	1.0793	0.5012
XLOC_000840	AH00G07650	Chr00	28839821	28840210	14.2724	25.6945	16.3647	4.9536	0	5.94	19.8023	42.551	6.9509	9.0316	21.0221	15.0576	7.693	19.4326	20.194	24.088	16.8623	35.0554	8.7168	14.608
XLOC_000844	AH00G07720	Chr00	29485374	29485983	0.4597	0.3935	0	0	0	0	0	0.2296	0	0	0.2839	0	0.7453	0.52	1.1633	0.4653	0	0.4095	0	0.9384
XLOC_000845	AH00G07730	Chr00	29489916	29493534	1.4584	0.7269	0.6272	0.4943	0	0.4458	1.0038	1.4381	0.5444	0.2858	0.9888	0.6604	3.0755	0.6152	0.6167	1.0872	0.6982	0.7102	0.2887	0.6674
XLOC_000846	AH00G07770	Chr00	29653557	29654166	1.5194	0.223	0.3402	0	0	0	0	0.5502	0	4.5701	0	0	0.8343	0.1461	0	0.1269	0	0.1152	0.7952	0
XLOC_000851	AH00G07870	Chr00	30082870	30083196	0	0	0	0	2.9788	2.6337	0	0	0	10.1715	0	0	0	0	0	0	0	0	0	0
XLOC_000852	AH00G07890	Chr00	30125740	30126422	0	0	0	0	0.4232	0.377	0.4406	0	0	3.1021	0	0	0	0	0	0	0	0	3.3049	0
XLOC_000866	-	Chr00	383577	384853	0.7654	0	0.5793	1.091	1.0795	0.2226	0.1136	0.3421	0.1158	0	0.4106	0	0	0.4079	0.5051	1.0058	0	1.3802	0.6885	0.2716
XLOC_000867	-	Chr00	554219	555421	0.176	1.9131	0.0691	0	0	0	0	0	0	0	0	0	0	0	0	0	0	0	0.2461	0.1456
XLOC_000868	-	Chr00	1229207	1235280	0.101	0.5787	0.2959	0.0776	0.1753	0.2057	1.0291	1.1553	0.0857	0.6958	0.4393	0.5452	1.4856	0.5799	0.8293	0.4364	0.1017	0.6182	0.2559	0.5941
XLOC_000869	-	Chr00	1259035	1259393	7.6272	1.6621	3.3584	3.7165	4.1735	2.1117	0	2.7907	2.9261	10.6449	0	0	3.2765	2.6154	3.5394	1.9187	2.1529	0.5962	4.9305	1.2345
XLOC_000870	-	Chr00	1707380	1708069	1.9016	0.3857	0.4226	0.1823	0	0.7254	0.762	0.8601	0.5024	0	0.3889	1.0849	0.3703	0.3814	1.0981	0.9847	0.9674	0.3017	0.4946	0.5841
XLOC_000871	-	Chr00	2679285	2680116	1.2959	0.903	0.8753	0.2841	0.2276	0.1884	0.3911	0.9604	0	0	0	0	0	0.2966	0.095	0	0	0.3126	0.5799	0.1142
XLOC_000872	-	Chr00	3167698	3168338	0.6588	1.7084	0.6255	0	0.6454	0.268	0.2831	0.272	0.2784	0.8405	0.7208	0	0	0.9871	0.2705	0.2426	0	1.1159	0.5474	0.4846
XLOC_000873	-	Chr00	3234020	3238827	0.4605	0	0	0	0	0	0	1.8957	0	0	0	0	0	0	0	0	0	0.1303	0	0.3751
XLOC_000874	-	Chr00	3269263	3270103	0	0	0	0.2801	0	0	2.1203	0.2842	0.3862	0.5877	0.1977	0	0	0.2925	0.0937	0.084	0.5558	0.2312	0	0
XLOC_000875	-	Chr00	3438519	3439474	0.5431	0.2526	0.9156	0.4762	0.7642	0	1.4654	0.484	0.821	0.5011	0.586	0.939	1.6881	0.4139	1.0353	0.7852	0.9434	0.9157	0.8117	1.0558
XLOC_000877	-	Chr00	5494019	5494736	0	0	0	0	45.2944	0.229	0	0	0.2379	0	0.1226	1.0265	0	0.1203	0	0.1036	0.2289	0	0	0.1384
XLOC_000878	-	Chr00	6519063	6526489	2.3655	0.9016	0.9918	0.6403	0.3406	0	0.5998	4.1608	0.2939	0.8862	1.3728	0.4245	1.0852	1.1919	1.2857	1.6658	0	3.6559	0.8664	1.0223
XLOC_000879	-	Chr00	6575189	6575859	1.2354	1.6029	1.0256	0.379	0.6057	0.2513	1.852	4.8505	0	2.7634	1.7537	0	2.5027	1.0574	0.5073	1.8198	0.503	2.6141	0.7708	1.6684
XLOC_000880	-	Chr00	6586164	6598801	0.4312	0.3474	0.5163	0.661	0	0.8767	0	1.1008	0	1.3518	0.7209	1.3261	0.6754	1.1582	2.4324	0.9938	0.8853	0.3678	0.4434	0.2608
XLOC_000881	-	Chr00	7358035	7359009	0.2271	0.493	0.268	0.3485	0.1865	0	1.27	0.0787	0.8012	0.2446	1.0615	0.458	0.2353	0.1616	0.0777	0.3483	1.0738	0.1915	0.3169	0.0937
XLOC_000883	-	Chr00	8893150	8894654	0.3164	0.0738	0.0531	0	0.2233	0.368	0	0.0944	0	1.4704	0.0484	0.1362	0.0701	0.0481	0.0928	0.0416	0	0.038	0.7598	0
XLOC_000884	-	Chr00	8900471	8900762	1.654	8.7217	4.7357	0	2.6215	1.1169	0	1.0887	0	19.9136	1.2732	3.4428	0.8729	0.5949	1.1146	0.5076	4.5929	0.9542	6.6331	3.1911
XLOC_000885	-	Chr00	8903462	8904278	1.0426	0.1541	0.1121	0	0.932	0	0	0	0.401	0.6097	0	0.2875	0.1474	0	0	0.0872	0.1924	0	1.1872	0
XLOC_000886	-	Chr00	9152647	9153502	0.4461	0	0	0	0	0.1816	0	0.5557	0.1888	0	0.1932	0	0.8326	0	0.0916	0.6569	0	1.1296	0.1864	0.1102
XLOC_000887	-	Chr00	10454527	10454690	105.611	14.9874	45.6985	0	21.4919	39.4982	0	21.9058	10.7376	58.1827	6.1303	16.1498	24.6986	10.5034	22.8523	13.401	10.689	4.3045	18.7015	15.0721
XLOC_000888	-	Chr00	10460690	10462182	0.5929	0.2233	0.4291	0.07	1.0141	0.4643	0.0944	0.1905	0.1933	4.7483	0.1465	0.1374	0.5661	0.3401	0.1404	0.0419	0.0921	0.0767	0.4792	0.1702
XLOC_000889	-	Chr00	11005525	11005688	20.1163	0	0	30.9107	53.7297	108.62	0	17.5246	0	334.551	6.1303	0	16.4657	5.2517	54.8456	0	0	4.3045	65.4551	0
XLOC_000890	-	Chr00	11670231	11670346	4640.95	1094.19	4311.25	1284.66	12540	17086.6	1633.85	395.27	0	58216.1	3040.43	4952.1	3662.67	808.058	3630.41	226.826	636.768	782.506	13882.7	227.877
XLOC_000891	-	Chr00	18776925	18777624	1.0487	1.5127	0.9666	0.5362	1.4291	1.6595	0.4976	0.6025	0.4926	19.7651	0.381	2.1266	2.9039	0.2492	1.1962	0.8581	0.2371	0	6.3063	0
XLOC_000892	-	Chr00	29098522	29098917	0	0	0	0	6.9242	0	0	0	0	0	0	0	0	0	0	0	0	0.2454	0	0
XLOC_000893	-	Chr00	29654529	29655270	1.0765	0	0.1275	0	0	0.4381	0	0	0.2276	4.4883	0.1171	0	0.3352	0	0.1105	0	0.2188	0	0	0
XLOC_000897	AH01G00120	Chr01	173409	204060	0.1553	0	1.0994	0.031	0.1638	0.2425	0.5161	0.5194	0.6076	0.1283	0.6142	0.2033	1.0476	0.1261	0.5582	0.7445	0.7074	1.4073	0.1251	0.3456
XLOC_000898	-	Chr01	173409	204060	0.0934	0	0.238	0	0	0.0769	0.5225	0.6197	0	0.3496	0.0572	0.4639	1.0593	0	0.0936	0	0	0.0413	0.072	0.0689
XLOC_000899	-	Chr01	173409	204060	0	0.0991	0.2759	0	0.1014	0.1842	0.6044	0.8611	0	0.1356	0.1841	0.359	1.1961	0.1269	0.1566	0.0576	0	0	0.0902	0.2183
XLOC_000902	AH01G00170	Chr01	232682	233669	0.2893	0	1.072	0	0	0.15	0	0.1486	0	0.213	0.1436	0	0	0	0.1495	0.3022	0	0.2296	0.1508	0
XLOC_000903	AH01G00180,AH01G00220	Chr01	256684	339832	0.4802	0.1124	0.9767	1.6501	0.3996	0.4647	4.8431	1.6007	17.1102	1.2768	2.0349	0.7329	0.1485	0.5541	0.5904	3.1823	19.729	1.2486	0.3752	0.5115
XLOC_000904	AH01G00190	Chr01	256684	339832	2.2284	1.2704	3.6971	1.9201	0.5052	0.1951	0.1056	1.1104	0.7718	0.9357	0.1087	0	0.6551	0.4878	1.3877	0.892	0.6229	2.6936	0.7552	0.4524
XLOC_000905	-	Chr01	388942	394754	7.0324	3.1487	8.612	4.558	3.8407	4.8741	6.1801	6.015	5.8301	5.8726	5.195	3.4568	13.4004	4.2614	6.6472	4.3667	7.067	6.1701	3.6631	5.3228
XLOC_000908	AH01G00310	Chr01	546743	548016	0	0.12	0	0	2.0011	0	0	0.0794	0.3084	0	0	0	0	0.0789	0.1564	0	0.1431	0.064	0	0.0885
XLOC_000909	AH01G00330	Chr01	576522	582670	3.0726	0.5995	0.043	13.2456	0	0	0	2.3227	0.0778	2.2343	58.6263	0	0	15.655	3.2999	25.35	0.4424	8.2858	9.454	13.2016
XLOC_000910	AH01G00340	Chr01	589645	594952	0.0679	0	10.2561	31.0594	0	0.2336	0	0.3537	0	0	0.1457	0	0.2204	19.5887	18.7712	0.0637	0	0.0582	0.1138	0.0443
XLOC_000911	AH01G00350	Chr01	600324	604566	8.2919	6.1304	8.5354	4.4327	17.8122	6.4951	13.8541	6.4352	8.7348	5.5199	7.5563	10.1311	31.482	6.3249	6.287	6.8431	10.4835	8.1675	4.8482	9.7779
XLOC_000912	AH01G00360	Chr01	610802	615501	0.5257	0.5394	0.7213	1.4233	0	1.887	1.9947	0.6175	7.8779	2.4227	1.2978	5.8832	0.2792	0	0.1771	1.6128	9.0326	2.1392	0.621	0.8507
XLOC_000913	AH01G00370	Chr01	628364	632963	6.0539	8.4433	4.3827	24.4369	0.7603	0.6365	16.1018	1.6562	8.7659	14.278	2.6381	5.9133	1.2759	0.4019	0.6075	5.3195	9.4389	8.7115	3.0509	9.1767
XLOC_000914	-	Chr01	639113	642897	0.3611	0.098	0.5092	0.1919	0.6261	0.1038	12.4896	0.0617	1.2662	0.2307	0	0.5357	1.9126	0	0	0	1.7983	0.2034	0	0.4695
XLOC_000915	AH01G00380	Chr01	647750	653501	11.298	10.6693	9.6102	10.2902	9.4786	7.2706	8.8529	6.6881	5.6562	4.2	5.5224	6.0964	9.7845	5.0419	4.6433	6.3952	5.8271	6.3217	9.9413	4.4644
XLOC_000916	AH01G00390	Chr01	658827	660687	0	0	0	0	0	0	0	0	5.2705	0	0	0	0	0	0	0	5.6378	0	0	0
XLOC_000917	AH01G00420	Chr01	686176	690529	3.5598	2.1894	1.9796	3.2343	1.9399	2.9259	6.477	5.0294	1.906	2.3624	3.7287	5.238	7.0906	7.3905	5.7416	5.5463	2.238	4.9903	2.9395	4.3222
XLOC_000918	AH01G00450	Chr01	729725	733866	3.5118	2.0001	1.745	2.1772	1.8337	2.1398	3.1681	3.5671	1.5544	1.6053	2.7153	4.0943	3.7402	5.7871	3.9954	4.9159	1.948	4.7098	2.9382	3.2527
XLOC_000919	-	Chr01	784601	788793	1.2933	0.6363	0.451	0.45	0.3984	2.6114	0.0945	0.9354	0.1134	0.9062	1.1014	1.0673	4.4383	2.5099	2.3989	2.1521	0.0911	1.4948	1.2131	1.5129
XLOC_000920	AH01G00490	Chr01	790420	819083	0.8463	3.8829	0.609	0.8196	0.8689	0.5294	1.9399	1.446	1.5329	1.1659	1.0575	1.7405	3.0611	1.9018	1.5028	0.9212	1.9332	0.534	0.7549	1.6896
XLOC_000921	AH01G00500	Chr01	836032	842012	0.4116	0.3113	1.9468	2.3438	0.4365	4.0264	2.3977	0.9696	2.0668	0.5369	0.6598	0.2672	5.4733	3.3283	3.2908	0.3119	1.9885	0.241	0.8798	0.7669
XLOC_000922	AH01G00520	Chr01	846531	849826	1.4436	0.806	0.9631	0.8197	0.8931	1.2645	1.1426	1.8408	1.6506	0.6214	1.2341	1.4293	1.14	1.1812	0.7692	1.2151	1.6543	1.7228	0.6721	0.8545
XLOC_000923	AH01G00530	Chr01	857551	860831	8.6587	2.2384	2.7259	3.2091	2.0301	6.0783	2.053	3.0883	4.392	1.7613	7.1062	2.1542	0.2822	4.2477	4.8128	9.0279	4.3089	8.0145	9.1933	2.9319
XLOC_000926	AH01G00570	Chr01	933985	944271	14.0977	3.0669	11.0354	9.4953	22.9616	1.2062	1.5984	6.7595	5.1266	8.0585	11.8452	2.2546	18.212	18.0104	25.0158	8.168	4.3005	5.5698	6.3073	18.6729
XLOC_000928	AH01G00590	Chr01	954377	956004	1.1614	1.451	1.5654	8.9501	47.3415	7.5009	23.3612	1.6814	2.1508	2.2147	4.8508	3.7516	0.8191	3.2956	4.0328	3.292	3.5483	1.6159	2.057	2.2613
XLOC_000929	AH01G00610	Chr01	966960	969497	0.0538	0.4117	0.2994	3.0939	0	0	0.228	0.1402	0.3487	0.0446	0.2406	0.0829	0	0.8331	0.5856	0.1572	0.167	0.0925	0.1783	0.0717
XLOC_000930	AH01G00630	Chr01	983921	990874	0.6495	2.0033	0.7772	2.2108	3.5564	1.0329	5.1366	1.7654	2.9626	0.4245	2.6975	3.8269	1.6837	3.3659	3.1689	0.9385	4.172	0.7044	1.6889	3.352
XLOC_000933	AH01G00680	Chr01	1060054	1068078	1.1542	1.6653	1.6112	0.6845	0.4777	0.8996	2.199	2.0596	1.3896	1.061	2.0775	2.5186	3.3089	1.3319	2.2967	1.9015	1.8919	2.0309	0.9668	1.0209
XLOC_000934	AH01G00690	Chr01	1070778	1073341	5.2643	2.265	4.0558	4.4319	3.914	2.2573	4.9616	3.4074	3.7426	2.5155	3.0197	3.6791	3.5307	2.5297	3.1296	4.2939	5.4664	4.0739	4.7083	2.481
XLOC_000935	AH01G00700	Chr01	1073766	1074351	1.4667	0.2952	1.142	0.9887	3.2449	1.7333	2.7732	1.5003	4.0433	6.3052	1.1767	3.3415	9.6999	0.5666	3.1906	2.2677	6.3414	3.6022	6.0331	3.0098
XLOC_000936	AH01G00710	Chr01	1074900	1078563	1.0064	1.9711	2.2814	0.9305	0.7331	0.4854	2.1617	2.2975	0.6481	0.7019	1.0746	0.8473	4.9796	1.5807	1.2892	0.8866	1.2639	1.0156	0.6101	1.1692
XLOC_000938	AH01G00730	Chr01	1090849	1093903	0.1889	0.2057	0.6541	6.3371	0	0	1.6996	0.165	1.1823	0.7052	0.2862	0.0937	0.1926	1.1875	1.6556	0.306	1.7889	0.4207	0.061	0.3424
XLOC_000939	AH01G00750	Chr01	1111333	1112227	0	0.5406	0.8588	24.5063	0.3056	0	0.4906	0	8.6565	0.9878	0.8554	0	0	9.6848	12.4002	0.2287	8.624	0.4799	0	0.3971
XLOC_000940	AH01G00780	Chr01	1128283	1139875	2.7511	1.8292	3.8802	2.5801	2.633	1.3396	2.289	1.9272	1.0288	0.7831	1.5858	2.4856	3.4134	1.9379	1.9456	1.4707	1.7852	2.0717	2.1939	1.7098
XLOC_000941	AH01G00790	Chr01	1144258	1149664	3.8116	3.2276	2.0575	1.1933	13.5001	1.037	42.5975	5.8725	1.214	2.009	3.5423	2.2415	6.1828	2.0141	1.2793	2.153	1.5623	2.5685	7.1699	6.2107
XLOC_000942	AH01G00800	Chr01	1151251	1153551	0	0	0	0	26.4912	71.5362	0	0	0	0	0	0	0	0	0	0	0	0	0	0
XLOC_000943	AH01G00810	Chr01	1156239	1162948	4.774	10.2988	10.998	8.5858	40.1074	8.085	5.8	2.755	7.4142	2.593	10.8897	5.6749	1.9151	5.6418	4.259	4.5178	8.5534	4.0116	6.9606	13.4514
XLOC_000944	AH01G00820	Chr01	1175043	1180896	0	0	0	0	0.3263	1.3613	0	0	0	0	0	0	0	0	0	0	0	0	0	0
XLOC_000947	AH01G00860	Chr01	1224729	1232916	2.5912	6.9226	3.5285	1.8571	2.1621	1.8869	5.0344	6.9277	3.7171	2.1858	3.0143	5.2937	8.8133	5.2967	4.1908	4.1759	3.2131	5.9443	2.3043	4.306
XLOC_000948	AH01G00870	Chr01	1233919	1241857	1.7807	0	0.7867	1.8205	0	0.5105	0.5546	1.2357	0.2788	0.2754	2.4682	0	0.2131	0.1392	0.135	0.4749	0	0.1087	1.2228	1.0994
XLOC_000949	-	Chr01	1249692	1254145	0.1451	0.258	0.4212	0.1519	3.8865	0.7386	0.3203	0.1904	0.5716	0.5688	0.1074	0.4615	3.7241	0.1614	0.1561	0.2278	1.0355	0.3089	0	0.3793
XLOC_000950	AH01G00880	Chr01	1259150	1260300	13.2285	14.3455	4.9376	7.5836	1.8359	0.8679	3.8962	2.1807	115.992	27.2316	10.5395	1.8553	15.8746	0.7885	0.5826	16.3008	133.005	8.9222	6.1783	2.6357
XLOC_000951	AH01G00890	Chr01	1264001	1264954	49.1065	24.9624	3.9623	3.524	5.9085	46.8128	1.977	11.0983	0	12.1143	12.3604	0.9738	16.4482	1.9277	5.6872	44.642	0.1599	54.5888	34.8471	7.1611
XLOC_000952	AH01G00910	Chr01	1301344	1303538	13.2347	2.5418	19.5077	20.628	0.4107	0.361	0	1.7608	1.0549	7.2823	2.5576	0	0	14.4864	18.9236	13.4575	0	16.095	1.9813	0.6108
XLOC_000953	AH01G00920	Chr01	1307349	1316644	1.6509	2.0793	1.7635	1.0552	0.599	1.1421	2.681	2.4236	1.3592	1.0393	1.4613	1.6161	1.9062	1.5854	1.7333	1.5073	1.3659	2.1101	1.3963	1.7081
XLOC_000954	AH01G00950	Chr01	1328464	1335216	3.8146	3.5782	2.5136	2.1236	0.6574	2.5616	3.8809	3.5281	3.0245	3.1376	2.9008	4.6151	1.5303	2.6833	3.4969	3.8135	3.9234	3.828	2.9743	2.0257
XLOC_000955	AH01G00980	Chr01	1349177	1354287	1.3456	0.1469	0.5765	0.823	0	0.1152	0	0.2705	0	0.7713	1.6998	0.4609	0.0345	1.6417	1.2329	1.7307	0.0436	1.9023	0.8096	1.6288
XLOC_000956	AH01G00990	Chr01	1366739	1368895	0.0525	0.2478	0	0	0	0	0	0	0	0	0	0	0	0	0	0	0	0	1.6856	0.0598
XLOC_000957	AH01G01050	Chr01	1443873	1453248	4.1865	4.8918	1.1662	6.068	4.0594	3.7689	5.1477	5.411	4.8379	2.9346	8.0918	14.8653	2.6792	4.0781	3.2316	5.4133	5.0953	4.0209	4.09	3.2037
XLOC_000958	AH01G01060	Chr01	1455542	1458130	3.9162	7.9647	6.4128	5.6948	161.612	34.5863	18.8741	1.8148	26.3751	10.0519	5.9764	17.3729	12.5742	5.2609	9.5038	7.2487	19.8084	6.3338	10.5418	13.4144
XLOC_000959	AH01G01080	Chr01	1475468	1477560	0.1742	0	0	0	0	0	0	0	0	0	0.1952	0	0	0	0	15.5177	0	0.1536	0	0
XLOC_000960	AH01G01090	Chr01	1503215	1506550	0.9619	0	0.2622	0.7613	0.599	0.281	0	0	12.0829	0.045	0.6578	0.2161	0.0368	0.2803	0.3816	0.5031	12.0507	0.4841	0.6313	0.2038
XLOC_000963	AH01G01240	Chr01	1702990	1707639	4.3117	5.7943	1.6131	2.6356	1.4936	4.3529	8.5741	8.2353	2.4896	3.3892	3.5046	8.288	4.1973	5.5756	4.7107	7.2186	3.0152	5.9219	3.9286	5.499
XLOC_000965	AH01G01270	Chr01	1737241	1740473	4.3634	0.5449	2.2888	0.5683	0.1619	1.5944	0.0679	6.3603	0.2895	1.7967	0.1808	0	0.8587	0.6789	0.4138	2.7586	0.0686	4.3768	2.4892	1.8083
XLOC_000966	AH01G01290	Chr01	1749527	1750351	0.2845	0	0.1717	0	0	0	0	0	1.6003	0.2185	3.179	0.8841	0.232	0	0	1.8992	1.5459	0.5786	0.6511	0.201
XLOC_000968	AH01G01320	Chr01	1776826	1781655	0.0348	0.0559	0.0813	5.2838	0.0936	0.0718	36.4456	0.0715	4.1362	8.8942	0.0666	0.4005	0	10.2789	7.4244	0.0889	5.0413	0.3333	0	0.2385
XLOC_000969	AH01G01340	Chr01	1804832	1811542	3.8692	8.0731	3.8034	5.2792	1.8967	12.8902	5.643	8.0659	3.9268	3.2043	7.7836	5.5652	7.2506	7.2895	5.8558	6.3829	4.3441	4.0406	4.3899	3.4272
XLOC_000970	AH01G01370	Chr01	1852996	1855338	0	0.0865	0.0662	0.2281	2195.06	301.682	0.1074	0.0278	0.1144	0.0956	0	0.2388	0	1.0686	0.7713	0.094	0.2142	0.0905	0.0972	0.1923
XLOC_000971	AH01G01390	Chr01	1873083	1891638	2.7137	1.7039	2.0068	2.2024	0.5522	1.1797	2.4317	2.8165	0.9708	1.558	2.0806	3.387	3.3448	2.4217	1.6821	2.6614	2.1165	2.5165	1.832	1.6569
XLOC_000972	AH01G01400	Chr01	1901745	1904181	1.2851	1.8682	0.7473	0.5661	21.4441	7.2468	1.3006	1.021	2.8989	0.8056	2.096	3.2044	4.218	2.6493	1.8258	2.1038	3.7233	2.9103	1.1381	1.9189
XLOC_000973	-	Chr01	1910235	1912338	2.0525	2.639	1.7931	2.7492	6.0536	3.0048	4.4956	2.8817	4.0442	1.2277	3.5199	3.2239	2.5968	3.6942	3.1812	3.2021	3.815	2.475	1.4461	3.8407
XLOC_000974	AH01G01410	Chr01	1919528	1926363	7.4253	6.17	12.2747	7.1631	1.0436	0.6607	3.7232	2.3661	4.7671	2.6706	2.2595	4.6234	7.8408	2.7435	2.3253	3.1864	5.4865	3.8146	3.4948	3.3093
XLOC_000976	AH01G01440	Chr01	1965834	1973034	8.2432	9.049	7.9649	7.6008	18.7472	9.9915	9.0154	10.9953	5.8894	5.6172	7.8486	8.3946	8.6882	9.8006	9.843	6.5164	5.4481	7.3044	8.7365	7.6352
XLOC_000977	AH01G01450	Chr01	1975610	1979108	0.9816	2.4532	2.5968	1.5957	2.5335	2.6374	1.8988	1.5131	2.19	5.0175	1.9533	1.5678	2.5961	3.6889	3.8091	1.4063	1.3373	1.6287	1.0164	2.5485
XLOC_000978	AH01G01460	Chr01	1979900	1983112	6.7503	12.0861	12.9276	17.4896	66.9885	29.4099	18.2309	11.2186	14.6261	6.3943	19.2315	14.4212	11.3448	12.6603	11.522	10.9019	19.7145	9.6362	16.5227	17.8162
XLOC_000979	AH01G01470	Chr01	1984696	1988474	2.35	1.5556	2.0423	2.0593	0.8939	1.5266	1.9156	1.4996	0.6624	0.791	2.0963	1.2032	1.0633	1.5755	1.452	2.1453	1.2032	1.6387	1.6174	1.1987
XLOC_000980	AH01G01500	Chr01	1994821	1999974	0.7587	0.2303	1.1752	0.8017	1.2295	0.719	2.5476	0.4479	1.43	0.4202	0.21	0.117	3.2486	0.574	0.9039	0.33	1.9755	0.3912	0.3329	0.3568
XLOC_000981	AH01G01510	Chr01	2003867	2008035	3.0583	3.0069	4.9456	5.7959	9.2168	4.5754	2.8038	2.7644	4.1672	1.0128	4.9232	2.8524	0.4671	3.7144	2.9647	1.8343	4.1173	2.5049	1.5899	3.8415
XLOC_000982	AH01G01530	Chr01	2021093	2026708	3.3269	6.6103	9.0005	11.5189	3.5978	5.7808	2.4852	1.8221	9.2932	2.4351	12.5661	9.0959	2.1975	9.3872	6.5126	7.2101	10.4387	4.5432	5.4254	9.53
XLOC_000983	AH01G01550	Chr01	2037220	2041670	3.5218	3.8728	3.5158	4.7864	5.4894	1.8314	3.321	2.1226	1.8304	2.2496	2.5129	6.3961	9.0438	3.3595	3.3735	2.835	2.7422	2.8402	2.1568	2.4065
XLOC_000984	AH01G01560	Chr01	2054113	2061085	2.5814	1.7367	4.9093	4.2028	0.9395	3.1187	2.0878	1.9895	2.1242	1.572	4.0306	3.8864	2.9168	2.4321	1.9826	2.6467	2.8083	3.2131	2.4396	2.7903
XLOC_000985	AH01G01600	Chr01	2112229	2116360	2.1815	0.877	0.9814	1.7069	3.3495	1.4295	0.0809	2.6809	1.0653	0.5758	1.7362	0.7112	1.2395	0.7365	0.3851	2.0647	0.8445	1.0597	1.8552	3.5333
XLOC_000986	AH01G01640	Chr01	2195285	2199907	5.0461	4.9588	11.7508	3.3955	4.3409	2.6674	5.3816	5.8916	7.7053	1.7775	5.4738	7.4443	16.6371	4.8388	4.6829	4.9165	7.7661	6.0784	1.9976	8.3317
XLOC_000988	AH01G01690	Chr01	2217487	2219023	0.1289	0.1369	0.0502	0.2498	0	0.3374	0	0.1797	0	0	0	0.8783	0	0.0884	0	1.498	0.0819	0.4112	0	0
XLOC_000989	AH01G01700	Chr01	2237219	2238888	0.5206	7.5455	1.4318	0.7498	0.6909	0.5638	1.6295	0.3725	1.33	0.2575	5.3291	0.9279	0.4551	0.2692	0.1693	3.8136	1.3614	5.0037	0.28	0.4381
XLOC_000990	AH01G01710	Chr01	2249685	2253264	3.091	3.6375	4.3705	5.8333	2.9788	6.0853	3.8493	2.4767	2.3141	2.0992	6.0445	3.2839	2.7243	3.9301	3.0001	3.8334	2.8578	2.6539	2.3194	2.9782
XLOC_000992	AH01G01760	Chr01	2293513	2297976	1.9314	3.2156	2.6166	1.0941	1.0956	1.1658	1.2763	2.9515	1.4095	1.2595	1.3312	1.5494	2.5271	1.3707	1.2353	1.6868	1.7251	2.5019	1.1501	1.5312
XLOC_000993	AH01G01770	Chr01	2317706	2322840	4.8578	12.6333	3.2811	0.5672	55.3188	148.27	22.5506	2.1864	0.5543	0.943	0.1194	0.1642	8.5675	0.9874	0.4348	0.1412	0.2203	0.09	2.5097	15.0423
XLOC_000994	AH01G01790	Chr01	2322906	2328265	3.1361	4.4538	7.2522	3.1781	4.8015	2.2717	2.5183	3.3934	1.9558	1.1996	2.7486	1.7869	1.4518	1.5194	2.1375	1.8683	1.8564	2.3771	2.3018	3.0186
XLOC_000995	AH01G01800	Chr01	2330594	2332246	3.5932	0.9595	1.1594	0.0905	0.9121	0.1602	2.7319	6.847	0.8631	0.9092	0.6616	0.524	12.0505	0	0	0.216	0.3338	0.8138	1.3478	1.6394
XLOC_000996	AH01G01820	Chr01	2343938	2352471	2.3101	3.429	2.5048	4.6401	1.8154	2.6594	4.8848	3.022	9.5381	1.3787	4.1084	3.0526	3.0568	5.4719	4.4321	2.5571	13.2952	3.0863	1.5906	2.5201
XLOC_000998	AH01G01850,AH01G01860	Chr01	2365674	2375339	0	0	0	0	0.5674	1.1893	0.7734	0.0868	0	0	0	0	0	0	0	0	0	0.0901	0	0
XLOC_000999	AH01G01900	Chr01	2399637	2405000	12.2636	9.3454	7.2921	5.6774	4.6548	4.2607	16.5804	10.0529	4.1651	2.8485	3.6562	3.4155	11.946	2.9713	3.0731	3.2852	4.5741	5.3728	6.0885	5.3521
XLOC_001000	AH01G01910	Chr01	2408677	2409774	0.1542	35.6584	4.3733	0.138	0	0	0	1.9888	0.1677	0	0.0893	0	0	1.3036	1.5355	0.4714	0.161	0.5327	0.3968	0.3163
XLOC_001001	AH01G01920	Chr01	2420748	2426105	2.1085	3.5213	4.2606	1.1372	4.0065	3.1684	4.7414	5.086	2.4004	1.396	3.0528	3.6574	11.8888	3.2543	4.387	3.1366	3.1591	3.4447	1.6984	3.9553
XLOC_001002	-	Chr01	2662096	2665056	1.3014	0.3699	0.653	0.6632	1.2321	0.2088	1.5886	3.4434	0.435	0.6129	0.1001	0	3.0964	0.2142	0.7289	0	1.2808	0.2829	0.6278	0.2667
XLOC_001003	AH01G02030	Chr01	2678106	2679878	0.9868	0.0815	0.0585	0.2399	0	0	9.1751	0.2509	1.3877	0.8233	0.3278	0	0	0.1064	0.0987	0.3246	1.1212	0.0812	0.083	0.1979
XLOC_001005	AH01G02060	Chr01	2715086	2720587	3.5032	2.9109	4.3773	4.2847	7.5466	3.0568	6.5011	5.0594	1.5815	2.2919	5.4425	2.9034	12.7903	3.1755	3.2483	4.1443	2.1444	4.9983	3.4504	4.505
XLOC_001006	AH01G02070	Chr01	2739738	2746506	0.5613	2.8497	0.0718	67.5502	685.004	1.5901	92.2876	6.1927	10.2269	20.788	333.931	82.131	0.0484	114.482	151.482	27.0932	11.8398	7.2393	112.9	583.433
XLOC_001007	AH01G02080	Chr01	2758819	2765521	0.2228	0.2089	0.4097	4.6702	3.1614	1.7573	1.5681	0.0908	1.7349	0.7268	2.2088	5.5171	0.0691	1.8217	1.8542	0.4871	1.7064	0.5638	2.5825	0.8441
XLOC_001008	AH01G02100	Chr01	2766887	2780877	0.071	0	0.1818	0	76.907	8.337	0	0.0758	0.1533	0.115	0	0	0.0585	0	0.0697	0.0705	0.149	0.0646	0	0.0483
XLOC_001009	AH01G02110	Chr01	2781882	2785399	6.0364	4.4687	13.2521	9.9753	2.5102	2.484	7.0017	2.5563	4.9319	1.8337	3.5628	4.5275	11.8386	3.6922	1.8086	3.4499	7.0697	2.8494	2.194	4.0424
XLOC_001010	AH01G02130	Chr01	2796171	2801124	17.455	10.1317	28.5308	11.9083	0.2683	9.4761	0.2956	11.6922	4.5657	5.2022	20.1609	10.5625	2.7823	10.0933	8.7146	17.6117	7.7067	23.4973	9.1524	11.7195
XLOC_001012	-	Chr01	2879063	2882382	6.578	8.5065	13.0074	8.2191	7.176	11.1053	12.0923	4.4682	9.0436	3.5105	7.5426	10.3426	7.2374	5.8286	4.8108	7.3415	10.9311	5.885	5.9283	6.5644
XLOC_001013	AH01G02260	Chr01	2959575	2964075	22.0485	1.0717	2.6996	20.212	0.1377	140.931	0.0631	32.8226	0.2626	5.679	100.722	0.1848	0.0491	15.806	5.2927	26.7872	0.4334	8.569	45.5428	19.3222
XLOC_001014	AH01G02280	Chr01	2991027	2994195	0.9803	0.7099	0.6355	0.9072	0.1098	0.1715	1.2267	0.9371	0.3584	0.3782	0.7728	0.6907	0.4628	0.3269	0.2266	1.1382	0.4572	0.5728	0.4474	0.5365
XLOC_001015	AH01G02290	Chr01	2994910	2999013	1.8229	1.8364	2.2311	2.1335	1.5913	1.4182	1.4217	1.9544	1.4715	0.7362	1.5443	1.5954	3.0695	2.1238	1.8982	2.1056	1.6656	1.6027	1.7367	1.6051
XLOC_001016	AH01G02300	Chr01	3000076	3002846	26.0403	19.3132	48.1365	10.6821	5.0144	3.0131	6.3259	10.4238	19.6057	8.572	12.3933	11.549	66.8309	14.7388	14.3621	17.5492	27.2725	30.6483	10.4398	14.8554
XLOC_001017	AH01G02310	Chr01	3005924	3007942	0.7634	9.6479	11.7731	115.127	0.162	0.0713	6.8348	0.1249	21.6341	3.5663	2.2397	3.8163	7.6094	60.7411	57.3101	0.9371	22.8362	2.3619	0.3496	6.066
XLOC_001020	AH01G02360	Chr01	3025216	3031179	0	0	0.2838	0	0.0635	0	0.5205	0.9415	20.3639	0	0	0	9.202	0.2577	0.6692	0.0689	12.6509	0.4146	0	0.5922
XLOC_001021	AH01G02410	Chr01	3122957	3131713	11.7526	5.502	8.4206	16.1373	4.3438	16.4679	61.8896	13.9486	10.7343	3.8015	22.1832	4.3046	3.5492	11.9866	8.263	16.9772	11.8094	8.8393	18.1733	8.2553
XLOC_001023	AH01G02440	Chr01	3148062	3151915	1.4266	1.1956	1.9135	1.6524	0.2349	2.1197	2.1711	1.1945	0.8254	0.7288	0.7	1.4462	1.6429	0.7196	0.6728	0.9397	0.86	1.2359	0.8493	0.6147
XLOC_001024	AH01G02450	Chr01	3152947	3159159	11.3646	16.4325	8.6819	8.1743	22.1976	11.7219	4.6556	7.9665	12.4136	4.7245	13.093	14.4258	11.9201	16.0782	13.3523	16.9341	11.9317	18.6732	6.9513	11.5445
XLOC_001025	AH01G02460	Chr01	3159973	3169368	4.3204	4.9077	4.1383	6.1309	7.5427	2.8875	9.2496	5.125	2.0171	1.9903	2.5142	10.0711	2.4394	2.5896	3.5586	1.8203	3.563	3.2611	2.038	6.4079
XLOC_001026	AH01G02480,AH01G02490	Chr01	3173443	3180979	4.1891	4.9673	3.2076	2.9698	4.0484	4.0091	7.9093	6.8037	1.7741	1.3995	2.8669	2.7024	2.61	1.3856	2.0547	1.75	2.6238	1.4205	2.5237	2.8266
XLOC_001027	AH01G02520	Chr01	3221278	3223897	18.4268	22.4936	17.785	23.2073	15.694	8.4626	25.5228	17.2381	8.9094	10.3205	14.9755	15.1832	10.8269	18.2071	14.7166	16.3135	11.0782	16.4942	15.9273	17.8564
XLOC_001030	AH01G02600	Chr01	3290950	3299180	10.6107	4.2148	13.0509	8.9895	1.2161	1.6076	4.5887	4.6926	4.6894	3.6747	2.9498	6.0859	12.2091	5.282	5.9023	4.6337	7.3967	6.0364	5.0369	5.4978
XLOC_001031	AH01G02620	Chr01	3313251	3320306	2.0871	5.1317	1.3966	0.9565	2.1823	1.0187	2.3326	2.7574	3.1154	1.959	1.5673	3.3369	12.4042	3.7018	6.228	2.3112	3.0365	8.409	2.2225	3.1479
XLOC_001032	AH01G02630	Chr01	3321108	3325697	0.129	0	0.0504	0.787	0.0932	0	0	0.0877	0.0886	0.0897	1.3208	0	0	2.2743	1.4809	1.4807	0.0839	1.4864	0	0.3726
XLOC_001033	AH01G02650	Chr01	3336934	3342522	7.4787	10.816	4.5808	2.0698	2.1591	1.1339	11.9754	15.7683	1.7518	1.4231	1.8585	0.1098	1.6878	3.2362	3.2128	3.2623	2.0192	4.4474	7.2496	7.4893
XLOC_001035	AH01G02680	Chr01	3394808	3401057	4.5385	3.5169	3.5958	4.3777	2.843	3.4377	5.154	4.7796	5.9495	2.8165	4.3423	7.2816	4.8426	6.4797	5.8333	5.0413	7.5647	4.0465	4.6974	4.6563
XLOC_001036	AH01G02730	Chr01	3470838	3475642	2.2816	2.5578	2.1014	2.68	1.3796	3.9974	4.025	3.0085	1.5624	2.0059	3.5143	3.6371	2.9083	3.3105	2.7515	3.4978	2.0954	2.9403	2.3415	3.5211
XLOC_001037	AH01G02740	Chr01	3476548	3494810	0	0.0476	0	0	0.0414	45.979	0	0	0	0	0	0	0	0	0	0	0	0	0.023	0
XLOC_001041	-	Chr01	3567563	3568648	0	0	0	0	15.8436	1.4335	0	0	0	0	0	0	0	0	0	0	0	0	0	0
XLOC_001042	AH01G02830	Chr01	3575376	3611225	0.2978	0.1142	0.2268	0.2843	0.3975	0.1929	5.9278	2.4207	5.1578	0.2882	0.0719	0.1162	0.1526	4.053	3.7836	0.335	6.0768	0.2915	0.5764	1.0934
XLOC_001043	AH01G02840	Chr01	3575376	3611225	1.4682	0.8967	1.6049	0.9304	1.064	0.6135	2.3554	2.4547	0.8907	0.6474	1.8925	2.374	1.5118	1.7646	1.4264	1.3512	0.9178	1.9053	0.8549	1.6211
XLOC_001045	AH01G02860	Chr01	3618597	3620629	1.336	0.0557	0.4614	0.365	0.1394	0.8425	0.0664	1.6908	0.1354	0.1894	0.6816	0.0986	0	0.173	0.3556	1.0734	0.064	0.9821	1.5605	0.3261
XLOC_001046	AH01G02870	Chr01	3628749	3634423	13.9272	17.5929	7.4924	8.4234	26.5139	13.3978	23.1034	21.9776	4.0932	5.0157	10.1426	5.4343	8.0196	8.9675	8.5615	9.5137	4.9229	11.6028	14.6081	10.2484
XLOC_001049	AH01G02980	Chr01	3738667	3746736	17.5298	23.0794	12.9507	15.3507	11.0729	11.9375	21.9538	27.1756	20.0925	10.0572	21.5473	26.2206	10.3699	27.3732	22.0535	25.1675	27.8082	25.7951	15.0609	22.5189
XLOC_001050	AH01G02990	Chr01	3757770	3762621	14.3931	8.9641	16.088	13.7383	6.5289	16.9132	16.5984	12.2554	5.9752	15.9191	11.3199	13.8317	34.5676	14.5936	12.8529	14.674	8.897	12.8588	19.0542	11.8538
XLOC_001051	AH01G03000	Chr01	3764803	3765931	53.8346	0.9727	2.9881	20.4848	0	0.197	0	15.1526	0.1801	1.8765	2.2972	0.5115	0.1439	12.9792	11.3857	14.8235	0.1677	17.0507	41.303	9.6022
XLOC_001052	AH01G03010	Chr01	3771754	3776212	0.0272	0	0	0.0445	0	0.3431	0	0.2285	0	0.052	1.0192	0	0	0.1205	0.0542	4.0604	0	1.6525	0.1966	0.2451
XLOC_001053	AH01G03020	Chr01	3782134	3784090	16.3951	0.2129	5.0401	3.9498	0.2457	43.0948	0	4.4467	0.0935	1.1065	11.2108	0.1321	0	0.913	1.3138	19.8948	0	9.7328	22.4478	3.145
XLOC_001054	AH01G03040	Chr01	3800496	3802542	5.6549	0.296	0.7034	0.9095	0.0956	0.0706	0.0744	2.0904	2.0318	0.6193	1.2359	1.1943	0.7615	1.6605	0.9407	3.2847	1.9049	5.4333	3.2347	1.6376
XLOC_001055	AH01G03050	Chr01	3804478	3804689	0	2.6498	0	0	0	0	4.1726	0	11.8639	0	2.0428	0	0	1.8906	1.6752	1.623	0	0	0	0
XLOC_001056	AH01G03060	Chr01	3807083	3807662	0	0	0	0	0	0	0	0	0	0	0	0	0	0	0	0	0	1.0829	0	0
XLOC_001057	AH01G03090	Chr01	3828908	3839464	2.5004	1.8344	2.576	1.4809	0.2736	2.0102	1.1473	1.715	2.2575	1.5319	2.3466	2.4309	1.4178	1.7	1.7411	3.3866	3.2394	3.2397	1.7361	1.5647
XLOC_001059	AH01G03110	Chr01	3856855	3887752	0.2028	0	0.2199	0.253	0.3753	0.3967	0.0553	0.2167	0.1114	0	0.0574	0	0.9165	1.8851	1.8182	0.0493	0	0.2198	0	0.1701
XLOC_001060	AH01G03150	Chr01	3977278	3982780	6.5314	7.3187	5.3604	6.9871	12.8136	4.3696	10.8385	3.7701	13.3739	4.5713	10.2717	11.2044	8.401	12.0496	8.2933	8.8057	16.1332	7.0072	6.1118	11.5572
XLOC_001061	AH01G03170	Chr01	3988176	3992172	2.4573	0.4472	0.6432	0.9752	2.0284	0.8019	0.931	0.5621	0.7153	1.6038	2.8519	1.4707	0.7146	2.4206	1.7084	2.2951	1.4239	2.0504	0.7186	0.9984
XLOC_001063	AH01G03200	Chr01	4021066	4024236	2.4246	3.1033	2.4971	5.0518	2.7126	5.702	2.8324	2.3558	1.2384	2.7424	4.9819	2.4372	0.368	2.4078	1.6639	3.6703	2.1119	2.2876	5.0245	3.1458
XLOC_001064	AH01G03210	Chr01	4045133	4048644	1.8957	0.1509	0.1091	2.9494	11.011	0	0.1949	0.9097	0	0.5156	4.4918	0.9884	0	2.4727	1.0475	0.4789	0	0.4188	2.5205	3.5184
XLOC_001065	AH01G03290	Chr01	4124856	4128607	7.1105	15.4014	2.1117	0.7751	4.2234	1.7048	10.6604	13.3763	2.6833	1.1912	1.7502	0	3.1584	1.396	0.8379	3.0148	3.2351	4.1762	3.6598	6.1843
XLOC_001066	AH01G03300	Chr01	4130465	4135087	2.2798	3.0892	3.5948	5.1016	11.206	4.5465	3.224	2.0547	3.754	2.0101	3.2704	3.8222	1.8528	3.8028	3.6673	3.5472	3.853	3.4199	1.3288	4.52
XLOC_001067	AH01G03310	Chr01	4153428	4157676	1.8219	1.4016	2.1397	3.1982	1.4133	12.1367	0.2265	2.4286	0	1.2204	8.3812	1.8443	0.2049	5.5629	4.2355	7.7028	0	5.2517	5.2632	2.4546
XLOC_001070	AH01G03370	Chr01	4199499	4205738	6.786	8.6846	5.1637	5.5704	6.0408	4.8609	9.9097	5.2765	10.385	2.4834	4.4442	5.0838	0.712	6.0561	7.9846	5.4218	13.24	5.6781	5.5653	8.1828
XLOC_001071	AH01G03410	Chr01	4238474	4239569	0	0	0	0	0	0	0	0	799.468	0	0	0	0	0	0	0	716.373	0	0	0
XLOC_001072	AH01G03430	Chr01	4246862	4250775	1.3983	0.3586	0.3949	1.7596	0.6887	0.1999	0.2517	1.1222	1.9745	1.2338	7.5491	2.5636	0.0475	1.808	0.7776	5.4284	2.264	3.5572	2.389	5.2648
XLOC_001073	AH01G03440	Chr01	4278619	4278953	0	0	0	0	0	0	0	0	119.87	0	0	0	0	0	0	0	103.281	0	0	0
XLOC_001074	AH01G03450	Chr01	4295433	4295679	0	0	0	0	1.8359	0	1.9613	0	0	0	0.9591	0	0	0.8696	0.8054	0.7617	0	0	0	0
XLOC_001075	AH01G03460	Chr01	4308609	4310042	0.0907	0	0.1162	0	0	0	0	0	11.6779	0.1413	0.4375	0	0	0	0.0919	0.5522	9.1865	0.2385	0	0.128
XLOC_001076	AH01G03480	Chr01	4360084	4363231	0.6915	1.6237	0.4041	1.0776	4.7799	4.0617	2.0564	1.7133	7.2779	0.3524	4.6597	6.4459	0	4.7614	2.5484	1.3989	9.0496	0.5629	2.6544	3.9483
XLOC_001077	AH01G03490	Chr01	4367792	4368240	0	0	0	0	0	0	0	0	1.8356	0	0	0	0	0	0	0	3.113	0	0	0
XLOC_001078	AH01G03510	Chr01	4400298	4400797	0	0.3847	0	0	0	0	0	0	89.8109	0	0	0	0	0	0	0	93.4901	0	0	0
XLOC_001079	AH01G03520	Chr01	4411837	4414028	15.7087	10.5264	22.7089	12.2753	11.6516	8.3282	11.5789	8.0521	12.7482	8.2549	9.627	10.0419	25.0372	9.517	8.2381	8.9627	13.804	12.1605	9.8811	10.6184
XLOC_001080	AH01G03540	Chr01	4422326	4451984	3.7074	4.0881	4.1847	4.855	0.6401	4.923	3.1524	3.5574	2.0483	2.9817	4.4729	3.6636	8.498	4.4415	3.0982	4.2843	2.5593	2.6716	4.175	2.6042
XLOC_001082	AH01G03570	Chr01	4486433	4487295	0.6718	0.6303	0.2295	0	1.8314	0	0	0	4.5309	0	0	0	54.5119	0	0	0	5.0344	0.1613	0	0
XLOC_001083	AH01G03590	Chr01	4506532	4511439	7.8064	7.1828	5.9202	8.4267	1.485	9.4441	5.5095	7.1709	5.8589	3.3076	10.2832	6.2544	2.9308	9.1453	7.7473	11.1466	10.6555	9.223	5.9807	7.8799
XLOC_001084	AH01G03600	Chr01	4538916	4542978	7.264	13.2303	3.4496	4.8105	373.746	17.7806	21.4884	2.0897	0	7.2492	16.1973	11.4214	5.7315	2.9705	3.6024	4.4892	0.4045	4.2374	4.0115	7.4338
XLOC_001085	AH01G03610	Chr01	4561678	4565816	1.1138	0	1.0687	0.0923	0.2135	0.4279	0	0.1156	0.1071	0	0	0	0.09	0.061	0.1494	0.3302	0.7429	0.2927	0.2798	0.1279
XLOC_001087	AH01G03630	Chr01	4588370	4593471	9.3521	9.8826	6.0589	6.4903	46.68	9.504	9.1392	7.1321	12.9249	5.2596	9.7134	11.3552	1.4516	10.4731	8.9047	5.7736	18.1637	7.0396	3.3505	6.2484
XLOC_001088	AH01G03680	Chr01	4736935	4738844	13.8328	0.2647	1.8147	5.9015	0	0.0713	0	2.2939	0.0857	0.6635	1.1823	0.1313	0	5.0098	2.197	7.7286	0.0812	9.0923	7.1372	2.3797
XLOC_001089	AH01G03720	Chr01	4763016	4766924	17.3955	16.2392	17.3766	13.9547	12.2277	13.076	9.2012	13.7922	19.6887	5.9153	19.0443	17.4446	87.056	11.7709	11.3967	18.7456	26.4053	25.2639	8.3634	13.5221
XLOC_001091	AH01G03760	Chr01	4790266	4791403	0.5172	1.6819	0.5188	0.4755	0.2011	1.4274	2.3559	1.8035	1.5074	0.6648	1.0119	1.214	1.353	1.5145	1.2977	0.8406	0.871	0.5497	0.9587	0.8716
XLOC_001092	AH01G03780	Chr01	4797691	4802082	4.8634	2.5477	5.1938	3.0229	4.8518	2.0835	7.2564	2.6339	3.1612	2.4407	3.2068	4.0956	2.5352	3.3678	2.6065	2.6005	6.2424	2.7883	3.3498	4.6317
XLOC_001095	AH01G03850	Chr01	4868399	4873503	0.0607	0	0.0739	1.4256	17.359	0.8207	35.2949	2.0494	0.2661	0.6247	0	0	0	0.0668	0.118	0.0592	0	0	1.2306	0.716
XLOC_001097	AH01G03880	Chr01	4889161	4895039	3.0033	3.6401	1.9565	4.798	1.1831	1.5944	4.6186	3.6785	4.8302	2.2964	2.8533	4.3616	0.4728	5.4302	5.104	3.7991	5.9464	3.6892	2.815	3.2633
XLOC_001100	-	Chr01	4917246	4919861	0.1648	0.2235	0.1998	0.1165	0.4514	0.9215	0.2902	0.537	0.1409	0.3624	2.4652	0.9362	0	0.5969	0.5957	1.9177	0.0702	1.4036	0.5478	1.0166
XLOC_001104	AH01G03980	Chr01	5025696	5027623	2.2359	2.3642	2.099	1.5279	0.4302	0	1.8694	2.8271	1.3887	1.2503	0.8787	1.7315	3.6965	0.771	1.0385	1.3921	2.7722	1.9381	1.2624	1.491
XLOC_001105	AH01G04010	Chr01	5070032	5072551	0.2387	0.0786	0	0.0765	2.4953	13.2005	0	0.0992	0	0	0	0	0.1529	0	0	0	0	0	0	0.0627
XLOC_001106	AH01G04030	Chr01	5088598	5093309	3.5019	0.8887	4.5748	3.5332	0.3004	9.4291	0.1041	2.2736	0.5235	0.799	4.0809	0.2941	0.1635	2.2799	1.7236	2.3498	0.7946	2.3226	4.4964	1.9374
XLOC_001107	AH01G04040	Chr01	5104890	5107123	3.3027	27.728	3.2573	15.0335	76.3291	57.5841	116.329	81.4421	16.1818	13.6849	15.6515	17.6563	17.905	3.4136	2.3127	15.4044	18.1486	11.9109	1.6906	3.6968
XLOC_001108	AH01G04050	Chr01	5117158	5119058	17.2179	20.106	16.7047	28.3661	15.0027	12.8088	16.011	16.9529	16.0358	17.3466	18.599	25.8638	3.485	17.5641	12.5654	21.7649	18.2587	20.3177	22.0774	13.8553
XLOC_001109	AH01G04090	Chr01	5155677	5158006	3.7408	2.7949	3.9195	2.4901	1.6997	2.2746	2.434	2.494	2.2653	0.7499	4.0866	2.5671	3.9342	2.8418	2.4815	3.8913	2.5686	3.4599	2.7871	3.7868
XLOC_001110	AH01G04100	Chr01	5159978	5163499	21.057	15.3054	9.5628	11.4675	102.705	15.3976	12.9268	19.9886	39.3958	18.0115	27.1576	72.9687	60.2736	27.4601	27.1138	15.3775	50.5058	22.4277	14.2335	25.1386
XLOC_001111	AH01G04130	Chr01	5202309	5204800	1.9836	0.6037	1.247	2.8308	0.1199	1.5457	1.325	2.2158	1.0477	0.9579	2.6145	0.8395	0.5465	0.9529	0.7426	2.2931	0.9415	1.5867	1.626	1.4017
XLOC_001112	AH01G04160	Chr01	5218493	5221121	3.6917	1.5181	2.0903	2.6235	0.2246	2.5447	1.4455	2.2773	0.5592	0.8605	2.0063	1.5963	0.8444	0.8226	1.9923	2.2684	1.316	2.4157	1.4339	1.3874
XLOC_001113	AH01G04180	Chr01	5232006	5234398	21.2278	28.7656	31.505	34.1869	155.554	54.3653	26.3482	16.1147	15.4164	6.0666	18.9443	14.7165	6.4672	19.4689	17.9105	17.3831	12.3035	15.7311	23.3044	20.6167
XLOC_001114	AH01G04190	Chr01	5238098	5245784	0.7845	0.5759	0.2693	0.8848	0.1359	0.7813	0	1.6406	0	0.0555	1.6067	0	0	4.1171	2.0138	1.6208	0	0.7107	2.815	0.8025
XLOC_001115	AH01G04200	Chr01	5276873	5279292	5.463	22.7046	11.0761	10.2549	3.5747	4.1796	13.7546	6.0582	2.3374	3.4685	3.9124	7.7139	2.7522	2.4186	3.0955	6.1171	3.2575	3.9975	2.9115	7.4415
XLOC_001116	AH01G04230	Chr01	5318104	5325651	10.5261	51.6446	9.437	15.2848	24.4539	14.4377	166.937	137.037	39.0056	14.0146	4.9431	5.5387	4.3856	3.5724	3.8056	6.2876	44.7337	4.8994	7.7216	6.2615
XLOC_001117	AH01G04250	Chr01	5339985	5342056	0	0	0	6.1488	0.8611	0	0	0	0.7458	1.3211	1.8159	0	0	5.8329	2.273	3.0728	1.0442	6.7432	0	0.3911
XLOC_001118	AH01G04270	Chr01	5373493	5375606	7.0943	1.4729	11.9115	9.2382	10.0394	60.2778	0.4844	5.9603	0.7493	6.0056	11.8223	1.6024	0.7833	8.9839	8.5445	19.3549	1.351	14.2857	23.4994	7.6855
XLOC_001119	AH01G04290	Chr01	5380940	5385003	0	0	4.2066	4.4147	0.0744	0	0	0	0	0	0	0	0.0739	0.926	1.4857	0	0	0	0	0
XLOC_001120	-	Chr01	5414865	5420105	5.7475	3.0368	2.7452	3.5553	9.5002	9.627	5.788	5.2325	3.0424	4.6864	6.7997	3.7707	2.4261	1.9891	3.0363	4.065	2.8436	3.05	2.9696	2.2677
XLOC_001121	AH01G04330	Chr01	5528433	5529130	35.1011	29.3055	55.4008	29.076	127.04	34.0551	33.7058	23.1088	54.52	30.414	33.9214	37.3832	119.162	45.4567	62.0991	43.303	60.5158	98.2764	39.1632	69.0127
XLOC_001122	AH01G04340	Chr01	5535668	5547135	5.9076	5.2758	10.893	12.1492	41.3961	20.257	9.301	7.9128	9.5016	5.9217	12.3233	11.0947	2.1029	25.5476	24.4929	10.3234	13.0662	12.1086	5.6879	11.0161
XLOC_001123	AH01G04350	Chr01	5573093	5583948	12.0922	11.8324	13.2461	9.18	18.4749	9.6697	38.8377	13.4053	16.4652	7.8369	13.1204	25.3748	13.5237	16.5734	12.8844	12.9826	15.9601	8.8881	7.7588	10.8734
XLOC_001124	AH01G04360	Chr01	5592773	5594294	0	0	0	0	0	0	0	0	0	0	0.3306	0	0	0	0	9.4463	0	0	0	0
XLOC_001125	AH01G04390	Chr01	5650796	5654104	8.609	6.2177	5.1173	10.4273	40.2764	9.7571	6.9705	8.1603	9.4938	2.9374	9.3941	12.8012	1.4223	10.9439	9.8946	8.5168	8.0649	7.0291	8.4091	13.5504
XLOC_001126	AH01G04400	Chr01	5670743	5678077	11.1511	7.9745	9.3319	10.3249	20.5149	9.9905	7.2522	7.9375	9.1103	5.9333	13.7503	12.004	13.9911	18.1478	15.2902	9.846	9.4378	12.0771	10.0202	20.3868
XLOC_001127	AH01G04420	Chr01	5693377	5698244	5.4376	5.2678	3.9905	7.1041	3.1878	19.3501	1.9124	4.5136	2.3511	2.95	2.7007	2.0111	0.7154	4.0063	4.7354	3.4621	2.767	3.1747	5.228	2.089
XLOC_001128	AH01G04440	Chr01	5754065	5762508	2.2132	0.7563	0.5011	1.7275	0.5164	1.1994	2.3755	0.545	0.5526	1.4338	1.607	0.3692	0	4.1926	2.6513	4.0475	0.6942	2.0807	7.2449	9.0203
XLOC_001131	AH01G04510	Chr01	5891623	5896912	0.4448	3.0669	0.1422	0.7914	3.0713	2.5378	1.2029	0.1835	0.3349	0.6779	1.0473	6.2969	0.0402	1.0456	0.8928	0.4155	0.6686	0.3277	2.4403	5.8637
XLOC_001132	AH01G04520,AH01G04530	Chr01	5898716	5902681	1.4903	5.3137	1.4656	1.2686	1.8173	1.4438	1.6984	3.4026	1.2054	1.2636	1.7722	1.1768	2.6701	0.8195	4.6842	1.1058	2.5498	2.2433	1.0225	3.5227
XLOC_001133	AH01G04540	Chr01	5903513	5905717	1.2497	0.9262	7.1742	5.1413	9.5034	3.5244	7.7923	1.6153	1.3615	0.1559	1.8009	0.2781	0.2151	2.6004	4.5633	3.773	1.3925	2.0393	0.3081	1.2844
XLOC_001137	AH01G04680	Chr01	6020660	6026812	6.1137	3.5923	9.683	7.3691	1.1236	7.1726	2.0982	7.0356	5.8215	1.7437	7.2866	0	0	2.4838	2.0973	5.3998	8.0005	4.5257	3.3017	1.2696
XLOC_001138	AH01G04700	Chr01	6026910	6031452	9.6879	2.1352	1.7597	96.7807	81.0568	5.62	0	6.5994	2791.74	127.757	1.5928	0	0	438.476	307.455	1.2498	2387.09	4.8131	2.7125	33.7993
XLOC_001140	AH01G04740	Chr01	6117220	6126845	6.6841	16.0328	2.1656	2.5319	7.3183	2.4568	12.0029	12.2966	3.7584	2.7487	2.2796	3.7788	2.0304	6.7195	5.7293	3.5577	4.144	4.3885	5.7256	6.9572
XLOC_001141	AH01G04750	Chr01	6134225	6136281	0.0383	0	0.0943	0.8161	0.6635	0.1251	0	0.081	0	0	0.0454	0.1223	0	1.3091	1.3271	0.0781	0	0.1001	0.1775	0.2189
XLOC_001143	AH01G04800	Chr01	6204918	6205144	0	0	0	0	0	0	0	0	0	2.8616	0	0	0	0	0	0	0	0	0	0
XLOC_001144	AH01G04820	Chr01	6263462	6263765	1.5267	0	0	0	1.1259	0	1.2122	1.522	0	0.9567	3.8887	0	0	0	0	2.6069	1.1376	2.3393	0	1.3015
XLOC_001145	AH01G04830	Chr01	6264671	6264854	0	0	3.0487	0	0	0	0	0	0	0	0	0	0	0	0	0	0	0	0	0
XLOC_001147	-	Chr01	6302111	6312471	0.8464	5.2351	2.4046	0.862	0.5863	0.7104	5.7108	6.1526	2.9327	3.1636	2.0672	4.5895	49.1658	2.6877	4.8418	3.1577	2.2833	5.2649	1.5277	4.0167
XLOC_001150	AH01G04880,AH01G04900	Chr01	6345542	6354704	2.5552	2.0398	5.4889	1.623	0.5053	1.7449	3.2487	6.7703	0.9939	1.7444	2.8337	5.5915	3.4781	3.2112	3.0984	4.5896	1.5989	4.6385	2.9844	3.1187
XLOC_001151	AH01G04910	Chr01	6355808	6358911	3.2349	9.0706	3.0213	4.2088	8.4603	3.538	13.7255	7.1649	3.9156	2.759	6.4851	10.4703	11.916	6.5966	6.4665	3.4831	4.6818	3.5831	4.9599	10.2268
XLOC_001152	AH01G04920	Chr01	6367017	6373669	2.7674	2.4536	9.282	7.7152	0.3664	0.8324	1.4289	1.8594	0.5207	0.5668	7.7991	0.6127	0.1606	7.4254	6.7461	4.1853	1.142	3.1336	2.7934	2.585
XLOC_001155	AH01G04960	Chr01	6445413	6451635	192.319	1050.94	450.531	280.685	0.5753	1.309	0.6714	55.9056	6.8356	7.0518	1.7757	0.1199	0	14.3005	5.8302	5.091	6.0926	8.6757	43.2255	27.6895
XLOC_001156	AH01G04970	Chr01	6453330	6455071	5.6768	3.9302	1.2241	5.2487	0.7619	2.0711	0.6842	7.4477	1.2229	2.4957	8.0377	4.1298	0.3086	2.8567	3.1584	10.9594	1.7864	7.7927	5.8568	2.571
XLOC_001157	-	Chr01	6456694	6459460	3.3242	3.0389	3.1987	0.866	3.4864	3.269	2.59	1.7657	3.2951	3.6573	3.2875	4.9007	26.303	2.0727	6.9778	4.9916	5.1911	14.2174	3.7771	4.6405
XLOC_001158	AH01G04990	Chr01	6474490	6479345	5.8051	6.2406	4.4345	5.4316	7.6789	6.1719	7.6856	7.7357	4.7608	3.4657	6.6529	9.3028	3.0367	6.9754	5.5783	4.0724	5.133	4.1003	5.9947	6.2739
XLOC_001160	AH01G05020	Chr01	6499792	6512164	2.4268	2.3095	2.894	1.9831	2.0313	3.1055	2.7744	2.7278	2.4908	1.3988	4.3782	3.3203	4.668	4.0886	3.479	3.0423	3.3414	2.7596	1.6254	3.1035
XLOC_001161	AH01G05090	Chr01	6608875	6616755	3.3316	0.5468	3.7083	5.42	2.8742	0.0951	0	0.6719	3.7857	2.099	7.9357	16.3628	1.8221	6.9043	5.9518	7.0687	4.3251	6.4934	4.4768	7.4221
XLOC_001162	AH01G05100	Chr01	6622657	6629396	6.5384	6.3414	4.6286	4.8197	2.1723	3.1764	3.994	5.0754	3.523	2.7339	5.3957	9.0397	8.3345	6.1912	4.9827	6.7114	2.5878	5.3924	4.6557	4.6663
XLOC_001163	AH01G05140	Chr01	6686910	6689647	2.0992	0.5678	0.7423	0.7827	0	0.6943	0.8808	1.3626	0.3331	0.9955	1.2322	0	0	0.3689	0.1203	1.6652	0.3945	1.3595	1.2364	0.2506
XLOC_001164	AH01G05150	Chr01	6690051	6694526	12.4212	9.5984	12.0104	11.675	7.5689	11.7877	7.7261	8.2432	5.5686	12.5096	9.4176	8.5356	16.6738	10.7246	12.1021	10.4791	6.5577	10.2864	12.5479	7.6437
XLOC_001166	AH01G05170	Chr01	6701817	6704745	0	0	0.0349	0	0	0.0574	0.1748	0.0298	0.8268	0	0.03	0	0	0	0	0	1.0108	0	0	0.0348
XLOC_001167	AH01G05180	Chr01	6714623	6715473	0	0.5359	3.7787	2.9044	0	0	0	0	1.3845	0.6698	0	0	1.3339	1.0649	1.4584	0.1546	0.3372	0	0	0
XLOC_001168	AH01G05190,AH01G05200	Chr01	6723663	6732507	3.8078	2.4414	2.3531	1.7998	1.5928	2.4704	3.9305	3.1948	3.0625	2.1922	1.9962	3.079	2.9304	2.5289	2.6231	3.4955	1.0475	2.881	2.6623	1.6947
XLOC_001169	AH01G05220	Chr01	6741808	6744392	2.123	797.249	62.2731	0.0493	0.0792	0	0.1345	0.0351	4.9487	0.0736	0.0338	0	0.2118	0	0.0337	0.0593	6.2728	0	0.0624	0
XLOC_001170	AH01G05230	Chr01	6746445	6748754	1.0026	1.2684	0.3179	0.2981	0	0.1505	13.2382	10.5914	0	1.7176	2.5631	3.2614	0	0.147	0.0864	8.8496	0.0906	7.9486	0.1477	0.0593
XLOC_001171	AH01G05240	Chr01	6754675	6758314	0.6707	0	0.6892	5.0925	0.1746	0.392	0.0958	3.7483	0	0.1718	0.3891	5.5117	0	0.6352	0.8111	1.9133	0	3.6353	0.0771	0.2332
XLOC_001172	AH01G05250	Chr01	6762753	6770906	15.0758	3.0457	8.1772	8.3178	1.267	14.5338	4.5667	13.0116	2.4523	4.7975	8.1751	4.6297	2.5433	5.3019	4.1124	9.6146	3.3417	8.5186	9.8584	6.1434
XLOC_001173	AH01G05270	Chr01	6779351	6780181	4.691	2.073	12.149	4.5066	10.6545	10.7361	6.0044	2.632	4.0721	1.6336	5.5002	1.5704	1.7209	2.7943	4.4479	3.3224	5.4626	3.654	5.4304	3.3441
XLOC_001174	AH01G05280	Chr01	6781998	6785611	4.5776	6.8739	1.4527	0.8251	3.4715	1.369	16.4746	10.1426	1.3086	1.0136	0.3898	2.0521	0.5173	1.3949	1.7947	0.9261	0.3343	1.1212	2.037	3.9938
XLOC_001175	AH01G05300	Chr01	6797365	6797836	2.9153	17.1416	15.5336	1.5136	39.1814	0	20.4308	0.7674	0.3895	7.5814	1.2398	0.5925	3.5846	1.4594	0.5799	0.5404	0.3824	1.5125	6.136	26.8398
XLOC_001176	AH01G05320	Chr01	6844150	6845326	12.0496	18.125	0.5947	0.1128	0.9438	0.5026	42.0969	29.342	0.1559	1.5888	0.158	0.2227	0	0	0	0.0696	0.2985	0.2552	8.9721	4.8937
XLOC_001177	AH01G05330	Chr01	6847571	6850939	4.0915	6.5509	11.5718	13.572	15.9158	5.5924	50.916	7.9665	18.676	8.2783	9.5763	27.2268	72.6354	17.3186	14.2328	12.47	22.5436	13.2226	4.3651	13.0819
XLOC_001178	AH01G05340	Chr01	6851465	6855565	0	0	0	0	0	1.8336	0	0	0	0	0	0	0	0	0.0304	0	0	0	0	0.0406
XLOC_001179	AH01G05350	Chr01	6857444	6860751	2.0367	2.3609	1.7022	1.2591	5.8058	1.292	1.5238	1.792	1.8817	0.7747	1.8978	2.6255	4.9391	2.8123	3.5456	2.0441	2.1166	2.0834	2.1039	1.8367
XLOC_001180	AH01G05380	Chr01	6886401	6889513	2.2917	5.1353	3.2306	11.5687	7.4715	3.9923	12.3907	1.3411	25.4871	8.0526	8.5945	12.8845	17.2281	3.8321	5.8735	8.1204	32.7518	3.1081	2.1855	6.3964
XLOC_001181	AH01G05390	Chr01	6949780	6950759	0	0	18.8491	2.2009	7.4098	3.0395	1.6291	0.1999	0	0	1.1448	0	0	3.0049	4.9459	0.2688	0	0.2372	1.8396	4.5604
XLOC_001183	AH01G05450	Chr01	6993458	6997836	5.0137	3.0254	5.9236	5.8491	1.311	3.4049	2.0008	2.6363	1.3988	1.6689	3.2138	3.0531	1.9167	2.3719	2.6311	3.8503	2.9418	3.2377	4.1572	1.5115
XLOC_001184	AH01G05480	Chr01	7021540	7026435	9.3517	9.017	4.7993	9.0017	1.6847	3.104	5.3339	5.6583	3.7675	5.326	10.0138	13.3483	1.0565	11.2139	9.2966	10.123	3.8684	9.0167	7.5317	9.7739
XLOC_001185	AH01G05490	Chr01	7028233	7031017	2.4483	2.7204	1.5906	1.9071	5.5377	3.761	2.665	3.901	0.5469	0.444	1.7851	0	0.6654	0.5857	0.9483	1.1254	0.5207	1.1281	1.0475	1.1352
XLOC_001187	AH01G05570	Chr01	7111845	7115850	0.1825	0.6894	0.0677	0.0728	0.2931	0.6969	1.3885	1.3018	1.3923	0.6809	2.4039	2.1199	0.0916	0.6196	0.5613	1.835	1.2244	1.2763	0.3565	0.3898
XLOC_001188	AH01G05580	Chr01	7121009	7132186	0.9306	1.161	1.4482	1.2203	0.5528	0.3098	1.2993	0.8833	0.5159	0.5567	0.5365	0.2924	0.7493	0.3626	0.5128	0.8742	0.4855	0.6065	0.3964	0.246
XLOC_001189	AH01G05590	Chr01	7143103	7146893	1.1746	0	0.0459	0	0	2.0039	2.5028	3.2531	0	0.0607	0	0	0	0	0	0.0373	0	0.0321	1.3904	0.9511
XLOC_001190	AH01G05600	Chr01	7195507	7196075	0	0	0.6104	0.6727	0	2.05	2.1939	1.6639	1.1423	1.7414	1.7179	0	1.7214	1.0238	1.6504	0	0	3.037	1.0355	1.7692
XLOC_001191	AH01G05610	Chr01	7210806	7214095	4.4995	0	0.5364	0.1851	0	0.183	0	0.1111	0	1.3367	14.8406	0	0.8807	0	0.1036	12.0486	0	7.6878	5.5442	4.8226
XLOC_001194	AH01G05740	Chr01	7310393	7310980	0	0	0	0	0	0	0	0	0	0	0.4053	0	0	0	0	16.4127	0	0	0	0
XLOC_001197	-	Chr01	7405273	7406871	1.2711	0	0.394	2.0367	0.6932	1.081	0	10.9915	0	0.6687	0.7504	0	0	2.4225	0.6402	0.8798	0	0.5214	10.3738	2.0774
XLOC_001198	AH01G05800	Chr01	7421294	7427440	5.7676	3.4884	2.0653	3.8122	5.168	3.6803	9.9371	7.2836	5.5122	1.5673	3.4242	3.491	2.7508	2.5793	2.8218	3.4282	5.0019	3.4581	4.4183	3.7699
XLOC_001199	AH01G05810	Chr01	7440731	7443208	0.9736	1.8114	1.4541	0.7643	0.902	2.0047	1.245	1.2045	0.4447	0.5629	2.531	1.4978	1.8658	1.519	1.2263	1.9565	0.5819	1.7442	0.6298	1.4283
XLOC_001200	AH01G05840	Chr01	7470157	7473714	6.1511	1.1671	10.931	4.3767	0.3017	0.5501	0.6769	0.6029	0.5955	0.9676	1.838	0.6148	0.7856	1.6349	2.1573	3.4985	0.8305	3.8347	1.1357	1.4842
XLOC_001203	AH01G05940	Chr01	7601535	7605289	4.3678	5.2372	3.7745	1.9724	4.0936	6.2216	6.9304	6.412	4.6207	3.0097	5.7257	5.8644	6.1738	5.1377	7.5674	6.957	3.8987	7.1352	2.6185	5.1298
XLOC_001204	AH01G05960	Chr01	7628661	7632640	4.953	3.0502	3.6643	3.5222	2.4859	4.9708	4.0551	4.7034	3.244	2.2954	4.9579	4.8349	4.8234	3.6407	4.28	4.2514	3.9097	4.1645	3.594	4.6016
XLOC_001210	AH01G06060	Chr01	7777026	7780229	1.5032	0.0552	0.0793	0.8496	16.0272	0.1119	0.2765	4.0557	0.0709	0	0	0	0	0.5387	0.2574	0.0312	0	0.028	0.1102	0.1278
XLOC_001211	-	Chr01	7780401	7783974	3.8098	3.4324	2.5974	2.3176	0.4347	1.1405	5.9365	4.079	2.5749	2.0631	1.7502	2.0791	3.2111	2.1819	1.8755	2.9721	2.3002	2.5079	3.5317	3.3708
XLOC_001212	AH01G06070	Chr01	7793170	7793996	0.8427	0.6711	0	0.6498	0	3.0266	0	0.4342	2.7351	0.8357	6.4816	0	0.6887	0	0	1.9352	2.6928	0.7132	0	0
XLOC_001213	AH01G06080	Chr01	7795242	7795762	0.362	0	0	0	0	1.2767	0	0.1857	0	0.2727	0.2118	0	0	0	0	0.3683	0	0	0	0.2454
XLOC_001214	AH01G06090	Chr01	7796387	7799410	2.0434	1.5189	1.2309	1.5926	0.1084	3.0516	0	1.5008	1.7885	2.2817	1.0526	0	0.1065	0	0	1.1877	3.3873	2.5229	0	0.3257
XLOC_001216	AH01G06130	Chr01	7870181	7870492	0	0	0	0	0	0	0	0	1.572	0	0	0	0	0	0	0	0	0	0	0
XLOC_001217	AH01G06160	Chr01	7883218	7884537	0	0.2561	0.2666	5.4486	0.1406	0	0	0	4.1575	0.2324	0	0	0.1115	0.6612	1.3129	0	5.0761	0	0	0.0943
XLOC_001220	AH01G06250	Chr01	7973593	7981711	6.3367	4.6062	3.6878	3.3144	0.4984	1.3718	5.6503	7.8237	1.0845	1.5164	2.1561	2.6137	4.5717	2.6247	2.1759	3.0962	0.9112	3.649	3.7165	2.5715
XLOC_001221	-	Chr01	7982563	7987303	2.0065	1.3182	0.2861	1.3192	188.644	34.371	1.7766	2.3196	1.3562	1.8409	4.1484	1.4331	0.2966	0.7064	0.465	3.4615	1.9855	2.4933	1.9382	1.182
XLOC_001223	AH01G06340,AH01G06350	Chr01	8140789	8151040	2.5513	1.4231	1.1903	5.2187	0.2259	1.5314	1.4146	3.7206	2.8214	1.0875	4.5285	13.9137	7.224	18.4025	17.4666	2.3759	3.7678	4.375	1.6087	3.8896
XLOC_001224	AH01G06360	Chr01	8154906	8157331	5.3749	68.1369	16.2763	54.3038	206.137	14.5854	6.1703	0.7938	24.4425	6.4008	5.8322	11.8734	78.0783	47.4089	41.5995	2.1333	24.6993	1.1462	16.2694	82.7097
XLOC_001226	AH01G06420	Chr01	8250924	8251792	0	0	0	0	0	0	0	0	0	0	0.7298	0	0	0	0	14.1062	0	0	0	0
XLOC_001227	AH01G06490	Chr01	8366912	8369485	5.0956	0.9975	0	0	0.2466	0.1068	44.4731	15.4929	0	0.4535	0	0	0.0979	0.2008	0.1826	0	0	0.0521	9.7906	2.7587
XLOC_001228	AH01G06500	Chr01	8370855	8377270	5.5368	3.7816	10.2528	6.0237	0.5482	1.045	2.1038	2.0884	2.207	2.8058	2.2175	3.2856	7.3407	2.1387	2.4538	3.0416	2.2616	2.867	3.6833	1.9827
XLOC_001230	AH01G06530,AH01G06540	Chr01	8384995	8388140	29.1047	10.6538	13.2668	10.207	3.4702	7.8754	16.1287	20.1019	6.3316	9.1981	8.8735	8.5899	4.1528	9.4472	11.8987	17.2231	6.2426	10.4341	10.4599	14.2467
XLOC_001231	AH01G06550	Chr01	8388729	8390523	0	0.2029	0.4302	0	0	0	0	0	0.996	0	0.2856	0.5214	0.4003	5.186	4.3332	0.0824	0.9875	0.4358	0	0.2223
XLOC_001232	AH01G06600	Chr01	8435640	8437987	1.4325	0.7877	0.8762	1.1051	1.7401	5.2048	1.345	1.2436	1.4509	0.7118	2.5986	2.37	0.977	0.6707	1.0486	2.2111	0.3199	0.9454	2.8264	1.3773
XLOC_001233	AH01G06650	Chr01	8460252	8468479	38.0876	25.3156	18.6552	21.2835	33.0864	24.9946	34.007	27.5344	17.431	11.7702	15.4798	14.515	8.7901	21.1833	15.8329	16.6488	18.5903	17.912	16.2726	15.2015
XLOC_001234	AH01G06660	Chr01	8472058	8478980	0.7712	1.4829	0.4393	0.4418	0.7429	0.3948	2.033	1.9164	0.5745	0.3357	0.4575	1.0809	2.1592	0.7331	1.0657	0.8047	0.521	1.0373	0.5551	0.7301
XLOC_001235	AH01G06670	Chr01	8485536	8487292	0.2468	1.798	0.9058	17.6485	0	0.1063	17.9578	0.1952	33.0531	1.59	7.272	30.0733	0.5145	11.2731	10.5181	5.9625	38.9214	3.2962	0.209	1.2027
XLOC_001236	AH01G06710	Chr01	8514832	8517336	0.9674	1.7658	0.9335	1.0265	0.1938	0.2729	1.7509	1.7478	0.9158	1.1117	0.7639	0.8943	0.7218	0.6135	0.4509	1.2524	0.6975	0.8068	0.5432	0.5753
XLOC_001237	AH01G06740	Chr01	8590832	8593177	49.0841	47.5858	65.7882	40.6871	88.4088	47.9636	101.756	35.2881	110.698	34.8662	52.2792	40.5933	42.3372	41.3392	57.9016	33.5268	81.7836	28.0992	27.3448	59.0353
XLOC_001238	AH01G06770	Chr01	8609834	8611895	2.1163	3.6578	0.0862	0.0923	2.4943	0.6835	10.9931	5.191	0	1.1412	0.1825	0.3373	0	0.72	0.3148	0.3191	0	0.061	0.558	2.2295
XLOC_001239	AH01G06780	Chr01	8620851	8627139	0.4453	3.0308	0.7974	7.4555	1.9916	5.4147	2.3675	0.9833	0	0.7774	0.9174	1.3798	0.1407	12.1018	7.1432	0.1555	0.1794	0.0924	1.9212	14.9288
XLOC_001240	AH01G06800	Chr01	8632321	8638081	3.1328	4.6253	2.9239	1.9755	13.8843	3.4833	8.723	3.0132	8.6964	4.4374	4.9572	9.8985	4.543	6.5853	7.306	2.5941	7.511	4.9634	4.3507	11.2891
XLOC_001242	AH01G06850	Chr01	8705384	8710764	5.7691	0.4939	1.0494	1.4521	0.2443	0.2988	0.1286	1.3138	0.8237	0.3764	1.2163	0	0	3.2993	2.2916	3.0898	0.6461	3.4817	1.7999	2.1321
XLOC_001243	AH01G06860	Chr01	8726376	8727399	2.0466	0.2712	2.0995	2.9338	9.3528	4.2422	7.7269	0.1758	0.9033	1.5299	2.2429	0.2612	0.1382	5.6084	6.445	1.0523	1.0188	0.777	16.9056	7.724
XLOC_001244	AH01G06880	Chr01	8739109	8752114	0.87	0.2451	0.9362	1.451	1.2669	1.8184	0.0393	1.2186	0.636	0.7007	0.5278	0.1511	0.7627	3.9084	2.7771	0.6608	0.3584	0.488	2.036	1.1566
XLOC_001245	AH01G06890	Chr01	8807598	8809788	4.9929	4.6354	3.0615	4.1889	10.9349	11.6963	3.3758	4.4673	3.4857	2.7713	2.3683	3.1079	1.7015	4.5166	4.127	3.5601	3.4363	4.2856	2.2269	5.0269
XLOC_001246	AH01G06900	Chr01	8813079	8817347	1.9273	0.3585	1.2519	1.3175	0.3422	10.6658	0	1.5965	0.0549	0.311	2.4454	0.0805	0.1884	2.3948	1.7214	1.1597	0.1415	0.8063	1.1161	0.7935
XLOC_001247	AH01G06910	Chr01	8821338	8828392	4.6805	0.9672	1.2914	1.6827	2.9677	3.7803	1.3924	3.7802	0.6705	0.9995	1.2668	1.2571	3.8254	3.0597	2.3219	1.8807	0.5456	1.8927	2.2523	1.1894
XLOC_001248	AH01G06920	Chr01	8829455	8834949	5.4292	5.7069	6.055	4.5693	1.3994	4.1242	3.7246	3.8604	3.744	2.992	4.9205	7.3383	7.9286	3.6522	2.7736	5.25	4.5261	4.6011	3.6147	4.6272
XLOC_001249	AH01G06930	Chr01	8836515	8839559	9.5015	8.9955	6.1882	4.6477	6.4856	7.4344	9.3322	10.002	4.7501	4.6313	5.3796	7.6938	13.2568	6.9201	8.0304	5.7645	4.6681	6.7665	5.8534	6.8742
XLOC_001250	AH01G06950,AH01G06960	Chr01	8839889	8849119	5.382	6.9627	7.7634	4.02	9.876	6.9161	6.5978	6.7951	4.4298	2.0773	5.9421	5.133	6.9374	5.4107	4.7724	4.6119	5.536	6.1483	3.0152	4.4785
XLOC_001251	AH01G06970	Chr01	8852088	8857475	0.8128	2.8169	0.788	1.6731	10.392	3.0321	0.588	0.7602	0.1169	1.4953	1	0.4821	0	1	0.6903	2.2099	0.3256	1.6054	1.7838	2.0637
XLOC_001252	AH01G06980	Chr01	8859437	8860352	1.7727	1.1412	0.9754	6.0286	0.4803	4.3218	0.2178	1.3883	2.6074	3.3878	3.5718	0.9122	0	2.035	1.9876	5.6321	1.657	2.9825	1.0967	1.715
XLOC_001254	AH01G07030	Chr01	8945354	8948516	0.3914	0.2583	1.4015	0	1.2313	0.6532	0	0.2933	0.5867	0.5438	0.1515	0	3.1079	0.1492	0.159	0.3676	0.1113	0.98	0.2079	0.1343
XLOC_001256	AH01G07070	Chr01	9017559	9022878	9.1265	3.9023	6.9087	13.982	14.4904	21.0923	17.2246	23.7928	3.9689	3.481	11.0861	1.5006	7.5953	12.6817	9.3554	8.0265	4.6543	8.907	11.1821	9.6724
XLOC_001258	AH01G07090	Chr01	9034485	9036986	62.2522	0.3354	17.9544	0	0.3672	13.1363	0	0.8429	0	0.1513	0	0	0	0	0	9.9098	0	8.0273	37.4427	6.4464
XLOC_001259	AH01G07100	Chr01	9057676	9073726	1.2726	0.2927	1.2869	2.6545	0.3283	3.7145	0.5185	2.1771	0.6826	0.8504	12.8063	1.183	0.0794	1.5832	1.363	8.5019	0.302	3.588	2.6261	2.7123
XLOC_001260	AH01G07110	Chr01	9104041	9106572	8.6577	5.7913	14.4323	6.396	0.926	1.8277	4.3618	3.2047	3.2433	2.3035	2.2585	5.655	2.7632	3.279	2.9136	4.0026	4.1647	4.1693	4.2048	1.7994
XLOC_001261	AH01G07120	Chr01	9113796	9115990	0.2018	0	0.383	0.35	0	4.4188	0	0.7615	0	0	0	0	0	1.517	0.8193	0.3011	0.2281	0.3577	1.039	0.2703
XLOC_001262	AH01G07140	Chr01	9183003	9191478	14.4009	14.9028	18.5985	15.781	4.8776	9.5612	14.5549	8.3362	10.5227	4.6608	10.5827	20.7949	8.5386	21.9116	17.7661	9.7356	12.0661	7.8622	11.2255	21.4964
XLOC_001263	AH01G07150	Chr01	9199584	9205880	2.6626	2.2925	1.7385	1.9082	2.5181	1.6868	3.3021	2.6811	1.6487	1.0252	1.7115	2.7447	3.3344	2.1953	1.8545	2.0118	2.3265	1.8281	1.5333	2.6545
XLOC_001265	AH01G07180	Chr01	9230721	9234810	9.348	3.7398	2.9375	2.9829	1.7634	2.25	8.2762	6.637	0.819	2.9368	2.4376	1.7601	0.2409	2.0007	1.9904	3.3127	1.0133	2.5451	7.5666	2.6605
XLOC_001266	AH01G07190	Chr01	9235599	9238083	8.4246	10.8167	12.0309	10.4937	28.5035	21.664	10.5254	7.7612	14.4044	4.3546	13.0951	10.1529	13.1313	15.2633	15.39	10.6233	17.9401	13.3875	8.0689	14.319
XLOC_001268	AH01G07250	Chr01	9361725	9368961	4.8716	4.6058	7.7832	8.5489	3.8386	11.0081	5.5725	5.9015	3.1489	2.3729	11.0646	7.2486	6.2738	7.3808	7.4059	7.5387	3.5066	5.3749	5.3085	5.6179
XLOC_001269	AH01G07260	Chr01	9371822	9375010	7.8236	17.0028	10.8741	22.9881	12.766	27.3737	2.4628	6.8348	10.0484	5.2085	21.5158	14.7898	2.9983	14.2208	10.4373	23.4349	11.9519	17.8376	11.1212	8.5824
XLOC_001273	AH01G07370	Chr01	9504005	9509259	4.7276	2.3438	3.9446	4.2612	0.3889	5.1846	1.2229	4.5767	0.5427	1.7961	6.1531	1.9131	1.5668	2.8002	2.3319	5.0691	0.5766	3.4927	6.1435	1.4294
XLOC_001274	AH01G07400	Chr01	9526357	9528430	0.9639	0	0	0.232	0.1552	0.119	5.6822	1.1086	0	0.3408	0.1093	0.1627	0	0.331	0.4161	0	0	0.2269	14.7752	3.8409
XLOC_001275	AH01G07410	Chr01	9545821	9547703	2.5535	1.5333	1.7158	7.062	15.4615	1.86	0.3158	0.3382	1.1857	1.6255	5.4622	5.7889	0.5594	3.5771	2.4534	2.8736	1.2312	2.2477	9.0552	5.0089
XLOC_001276	AH01G07440	Chr01	9590109	9590769	0	0	0	0.2311	0.2217	0	0	0	0.7746	0	0.1486	0	0	11.977	6.493	0.0715	0.4427	0	0	0
XLOC_001278	AH01G07460,AH01G07470	Chr01	9597329	9605415	3.2869	0.3992	0.1529	3.0569	0.102	0.2873	4.1724	5.8415	0.2601	7.0021	15.2349	30.0777	0	16.6697	6.9379	11.2639	0	6.7451	109.204	46.9292
XLOC_001279	AH01G07480	Chr01	9630724	9638702	2.2705	0.8554	0.5296	23.7433	10.6828	19.0153	0	0.2707	0.5975	16.1997	67.2868	0.8719	0	5.1182	1.3337	16.7597	1.179	2.9834	53.9865	2.4117
XLOC_001280	AH01G07510	Chr01	9694844	9697638	5.6303	2.229	2.3513	6.8226	2.2094	2.931	2.9337	3.3595	2.6675	5.6795	5.7789	4.2409	4.3394	3.7407	3.736	6.6417	4.165	6.3491	6.2725	2.7083
XLOC_001281	AH01G07520	Chr01	9703671	9703962	0	0	0	0	194.6	17.0943	0	0	0	0	0	0	0	0	0	0	0	0	0	0
XLOC_001282	AH01G07530	Chr01	9714280	9716505	2.479	2.1983	1.8626	3.4989	4.1859	2.3473	3.8833	1.6731	6.7896	2.2179	4.466	2.6114	0.6181	2.8368	3.0513	4.6356	10.3771	3.6393	2.6493	1.6477
XLOC_001283	AH01G07640	Chr01	9840246	9848614	0	0.1485	0.5229	0	1.5806	3.5382	0	0.1737	0	0	0	0	1.0909	0	0.2435	0.0854	0	0.1472	0	0
XLOC_001285	AH01G07670,AH01G07680	Chr01	9853460	9859934	9.8692	13.1045	52.9061	13.2787	3.4533	13.4232	6.6987	2.3269	14.8756	3.216	8.6514	5.0057	77.2067	6.2401	3.7813	6.9101	16.506	5.9941	5.9374	4.8994
XLOC_001286	AH01G07690	Chr01	9862681	9865021	0	0	0.9255	1.2283	0	0	0	0	0	0	0	0	0.1627	0.1181	0.3062	0.1013	0	0	0	0
XLOC_001287	AH01G07700	Chr01	9878346	9881285	2.3656	1.5694	7.126	2.863	1.9041	1.4965	1.8459	1.1226	3.4978	1.2469	3.0245	2.6569	42.7274	3.8307	3.3396	2.4565	4.5808	3.1066	1.7437	3.0092
XLOC_001288	AH01G07710	Chr01	9883491	9887538	12.0045	27.9167	23.7695	14.5479	6.3618	7.6307	11.5055	8.1217	41.6659	15.9423	21.2701	25.6517	41.3187	27.3418	25.3318	19.1659	53.484	17.095	14.4805	30.6994
XLOC_001289	AH01G07750	Chr01	9961518	9969291	6.0486	6.1246	8.6468	4.7035	0.0903	1.5648	4.0164	3.5636	3.1368	3.7037	1.7706	4.6763	13.6342	2.1153	2.6323	3.7478	3.0547	4.1066	2.8405	2.7656
XLOC_001290	AH01G07770	Chr01	9975150	9981141	0.2081	0.4463	0	0	0.1207	0.3857	0.1087	0.0546	0.5507	0.2893	0.3886	0	0.2435	0.6728	2.3658	0.6931	0.8443	0.7743	0	0.4473
XLOC_001291	AH01G07790	Chr01	10006371	10007688	0.4288	0.8395	1.4157	0.3698	0	0.2966	1.2978	0.6734	0.3439	0.1052	0.0604	0.1707	0.4413	0.2374	0.1098	0.4724	0.7753	0.5514	0	0.2886
XLOC_001292	AH01G07810	Chr01	10032601	10033582	0.194	0	0.1069	0.1137	1.2278	3.9253	0	0.0963	0.3591	0	0	0	0	0	0	0.0721	0.501	0.0711	0.2349	0.1032
XLOC_001293	AH01G07840	Chr01	10085047	10085632	0.2815	0	0	0.2314	2.3607	0.957	1.5303	0	0	0	0	2.2612	0	0.9536	1.1104	0.1363	0.2974	0.123	2.6406	2.1235
XLOC_001294	AH01G07850	Chr01	10091686	10096581	2.8931	3.6367	7.3693	6.8398	3.7926	9.9187	4.8446	2.2812	1.9358	1.7235	5.2558	4.9626	0.3569	4.6504	4.5586	4.3173	2.1693	4.0613	4.756	5.2074
XLOC_001296	AH01G07890	Chr01	10141609	10142053	0	0	0.3151	0	0	0	0	0	0	1.2386	0	0.8133	0	0	0	0.2259	0	0	0.6826	0
XLOC_001297	AH01G07900	Chr01	10155634	10164273	2.5314	0.0694	0.4413	0	0.0727	1.1122	0.0872	1.0836	0	0.1853	0	0	0	0.09	0.0793	0	0	0	8.4725	8.3235
XLOC_001298	AH01G07910	Chr01	10175006	10179789	18.8231	24.7617	29.3449	32.9389	63.1835	33.9891	17.6988	13.6206	6.1844	5.4761	12.2538	6.6007	6.7302	11.0521	7.2695	10.2293	9.4764	9.5098	16.906	8.5242
XLOC_001299	AH01G07920	Chr01	10183051	10184515	0	2.3602	4.1473	0	1.0133	4.4174	1.1267	4.3952	1.0876	1.0116	2.2694	3.0936	2.3288	3.668	0.965	1.3782	3.2043	3.8175	2.5909	0.6019
XLOC_001300	AH01G07930	Chr01	10184612	10188387	2.8169	2.3711	2.1947	3.0534	1.7285	8.0868	1.1692	2.6302	0.8994	1.9699	3.6286	4.1661	1.4142	1.8027	2.2469	4.1067	1.826	2.5441	2.6955	1.6499
XLOC_001302	AH01G07960	Chr01	10196761	10197277	0.4053	0	3.5626	3.1946	0.5011	0	0	0.1999	2.5723	1.0408	2.5686	0	0	0.4121	0.2122	2.6752	1.6131	0.1649	0.4069	0.2376
XLOC_001304	AH01G07990	Chr01	10245866	10250295	3.4818	2.9136	2.5993	3.0553	4.9405	2.5134	5.4565	4.8022	2.8155	2.566	3.4793	5.142	8.6075	5.8948	5.486	3.5145	4.1501	2.8127	2.9008	4.2612
XLOC_001305	AH01G08000	Chr01	10266175	10268491	0	0.0787	0	16.8416	0.1291	0	0	0	0	1.2712	0.2851	0.1685	0	7.6474	1.5533	0.467	0	0.0471	7.4567	0.4912
XLOC_001308	AH01G08050	Chr01	10311287	10316668	3.2389	2.3135	2.4942	2.6026	7.6161	6.6191	4.8287	4.0127	2.6062	2.2888	3.9962	3.2406	0.3657	3.9156	3.799	2.4672	2.2978	1.6698	4.5543	3.7521
XLOC_001309	AH01G08060	Chr01	10318988	10320851	8.4254	3.896	0	19.669	163.554	16.9905	3.2698	12.7361	2.4767	9.7283	18.5519	21.1233	0	7.7359	4.1623	1.1283	3.8618	0.515	1.1776	0.8753
XLOC_001310	AH01G08070	Chr01	10323649	10326771	10.7157	5.0647	6.9111	9.4776	17.5372	11.5557	9.8095	9.9775	4.3128	4.3461	9.0062	8.0481	3.1731	9.2492	6.5162	7.5738	5.5623	5.7691	7.4631	9.6491
XLOC_001312	-	Chr01	10394058	10394946	265.792	32.8617	372.707	159.278	697.991	355.951	8.4524	35.6711	114.61	213.506	364.269	23.2343	0	31.9117	32.6233	435.702	138.339	514.643	182.596	42.2968
XLOC_001313	AH01G08140	Chr01	10406171	10411282	3.1023	4.1282	4.1364	2.5438	6.6409	3.8174	3.5943	2.544	3.02	1.4397	3.8805	2.1423	2.0097	3.0673	2.9477	3.7	3.8162	2.6447	2.6367	4.1962
XLOC_001314	AH01G08150	Chr01	10412331	10415975	2.5551	0.3406	3.0677	2.4827	0.057	5.4977	0.2978	1.3516	0.4742	0.4834	2.2306	0.2548	0.1774	1.3878	1.222	4.0162	0.1131	3.0528	1.1573	1.002
XLOC_001316	AH01G08200	Chr01	10471193	10476776	3.0095	2.856	2.9089	2.1122	0.9599	1.0198	2.9666	3.6451	2.1294	1.4825	2.4263	3.2113	4.6471	2.4177	3.1646	3.1269	3.2142	3.6549	1.7975	2.6869
XLOC_001317	AH01G08210	Chr01	10542089	10547695	17.2063	1.4179	9.6979	13.9744	17.5881	9.1329	8.2061	8.6583	9.8051	2.0307	21.127	2.7442	2.7541	21.729	28.9035	22.051	14.0836	13.6289	6.9688	14.8869
XLOC_001318	AH01G08240	Chr01	10577749	10582307	3.4916	7.3196	0.6013	2.5381	7.1049	9.5213	23.3495	6.4508	2.8578	3.5392	3.892	9.9686	1.7225	4.6051	4.9086	1.7814	4.4555	1.4036	3.2096	6.1138
XLOC_001319	AH01G08280	Chr01	10633626	10636833	2.2558	1.5717	2.3997	3.4375	0.2604	6.1961	2.6725	2.6936	0.0573	0.3641	2.7609	2.02	0.0421	2.4624	1.7162	3.207	0	2.5577	1.8519	1.7513
XLOC_001320	AH01G08300	Chr01	10643059	10647735	5.2687	4.9758	4.5935	6.6863	3.9269	4.9673	4.2339	3.9084	3.0621	1.7294	4.4511	7.5517	5.5808	4.6383	4.0336	5.5074	4.3104	4.9648	4.3517	4.7566
XLOC_001321	AH01G08320	Chr01	10651643	10656965	3.7535	1.8801	2.3789	3.8325	4.2445	3.2353	3.0806	5.4823	1.6453	1.7481	3.946	3.9558	2.9739	4.322	3.4811	3.86	2.8863	3.2209	2.7742	3.1868
XLOC_001322	AH01G08360	Chr01	10730574	10732027	0.14	0	39.7329	42.4355	0.2889	0.2428	0	0.7304	2.5279	2.1932	29.3345	0	0	68.3906	66.1851	13.1601	1.4834	12.8337	6.1028	0.565
XLOC_001323	AH01G08370	Chr01	10733780	10740822	2.8141	1.1754	0.841	0.5953	3.0503	3.0049	1.1384	13.9253	0.3603	0.9686	2.1907	3.4799	0.0811	2.8452	1.1381	0.9383	0.3106	1.075	3.3222	4.7874
XLOC_001324	AH01G08380	Chr01	10744987	10772713	9.6639	18.0997	11.8917	11.9688	41.6449	13.6042	11.1781	9.7735	13.9848	5.9698	13.7377	14.355	20.4295	16.7144	13.9697	10.3798	20.7833	7.9686	9.1531	20.1632
XLOC_001325	AH01G08390	Chr01	10773530	10774295	0.3387	0	0.1443	0	0	0	0	0.3541	0	0	0.5383	0	0.9251	0.9053	0.7854	0.2269	0	0.2003	0.563	1.6456
XLOC_001326	AH01G08400	Chr01	10778678	10783088	1.5986	3.0961	0.8635	1.8993	3.026	1.3568	6.0818	3.1399	0.3658	0.8354	1.1778	3.213	0.4171	2.4548	2.0944	1.5119	0.7805	1.4247	2.2811	2.3702
XLOC_001327	AH01G08410	Chr01	10795549	10803487	1.4343	0.5893	0.3368	0.596	0	0.6399	0.4589	2.5147	0	0.0817	0.2795	0	0.1597	0.3045	0.4529	0.83	0.0301	0.6511	0.74	0.8474
XLOC_001328	AH01G08420	Chr01	10806286	10814169	5.04	6.2158	5.2674	4.6754	5.5895	7.6743	9.3007	9.5732	4.8464	5.308	7.3881	10.5641	16.8354	9.7066	8.2697	8.5719	6.4848	8.6415	5.1713	8.249
XLOC_001329	AH01G08440	Chr01	10832244	10832667	39.0504	33.9018	52.5447	47.6257	83.2453	52.302	79.6073	36.5666	78.4824	42.9007	47.126	80.0182	54.6646	64.6117	75.5185	50.7935	82.5102	64.9908	46.2543	53.9588
XLOC_001330	AH01G08450	Chr01	10843262	10843691	0	0	0.9765	1.0515	49.8432	3.2609	7.1946	0	7.8814	5.1594	2.206	1.5679	0.8855	14.1928	27.553	1.5767	5.1603	1.9392	2.0051	16.2201
XLOC_001332	AH01G08470	Chr01	10881491	10883486	2.6271	2.8758	2.5038	6.9866	8.0092	6.1682	2.6806	1.7573	16.4484	4.0958	5.62	3.3198	1.1957	3.3879	3.4793	5.3223	18.8598	2.3953	5.6886	2.3407
XLOC_001333	AH01G08480	Chr01	10887777	10891362	17.8108	5.9058	0.0911	0.2374	4.4181	1.5453	162.08	80.3056	0.1604	5.1272	1.2967	0	0	0.1247	0.0362	0.8472	0.2269	0.4175	30.6966	16.9344
XLOC_001334	AH01G08490	Chr01	10913631	10916026	0.0941	0	5.2431	0.8943	0.6141	0	0	0.097	5.8944	0	0.3368	0	0	1.2536	2.4364	0.1418	4.789	0.1381	0.6873	0.0992
XLOC_001335	AH01G08500	Chr01	10949415	10951734	1.1556	0	0.1383	1.0524	8.6788	1.3882	1.3589	0.1855	10.7688	1.5453	3.8755	0	0	2.0202	1.8589	0.3456	11.7704	0.5072	3.9517	1.8313
XLOC_001336	AH01G08550	Chr01	10989028	11022127	1.4255	0.89	0.9652	1.7374	0.2836	0.8087	6.0755	1.9189	1.8152	1.3183	3.6547	0.8859	0.4557	3.2342	3.0311	3.1244	1.4602	3.5212	2.4268	3.1883
XLOC_001337	AH01G08560	Chr01	11022954	11032570	0.9092	1.8043	0.3356	0.9681	0.1681	0.5141	3.7042	1.1798	0.3553	0.7533	1.4952	1.437	0.4253	0.9992	0.8478	0.9549	0.3529	0.7697	1.5218	2.1207
XLOC_001338	AH01G08580	Chr01	11043229	11045585	0.3469	26.8996	0.2148	5.0039	19.6262	8.6549	3.8274	0	29.016	0.5841	25.7342	160.526	0	11.3955	7.4761	1.284	27.25	0.5419	2.5028	27.5536
XLOC_001339	AH01G08590	Chr01	11059155	11063554	15.721	11.5344	18.9148	18.5864	25.8313	13.6704	12.0201	10.4799	11.8651	5.8357	12.5504	13.7223	16.2264	14.5692	11.0987	10.8093	13.892	10.821	11.6638	14.2823
XLOC_001340	AH01G08600	Chr01	11065063	11075658	5.1315	0.6077	4.1666	9.3219	2.3891	4.8832	0.9778	7.9861	1.0369	0.8946	2.7919	0.497	0.0292	16.904	12.6274	1.0897	1.3972	2.1511	3.1438	2.0793
XLOC_001341	AH01G08610	Chr01	11084906	11088204	0	0	0	0.097	1.1243	1.4269	0	0	0	0	0.0325	0	0.0508	0.1713	0.1685	0	0	0	0.1388	0
XLOC_001342	AH01G08620	Chr01	11107880	11114965	1.3891	0.7078	0.1869	0.4248	0.0278	0.0241	1.8741	1.0259	0.0613	0.3558	0.5022	0	0	4.6462	4.4856	0.8031	0.2054	0.1828	1.9051	1.679
XLOC_001343	AH01G08630	Chr01	11116650	11119658	33.3668	19.9209	42.8264	39.3319	90.2292	32.1708	27.2469	16.7736	27.7768	11.6524	29.5402	21.0755	23.761	18.6701	22.0062	25.0659	38.8945	30.6977	26.1069	23.7304
XLOC_001344	AH01G08640	Chr01	11120069	11121825	26.6106	28.0624	19.5301	16.4094	46.6053	21.0804	25.9631	23.0233	19.407	5.8515	18.9877	18.6688	5.1425	17.7643	19.4481	19.5548	20.2742	15.9507	14.6251	23.4634
XLOC_001345	AH01G08670	Chr01	11138200	11142396	0	0	0	0.0967	0.3254	1.4205	0	0.0584	0	0	0	0	0	0.4429	0.0553	0	0.2348	0	0.0926	0.1503
XLOC_001347	-	Chr01	11147816	11149950	0.8653	1.4518	0.3806	0.5329	0.101	0.7418	0.5578	0.8833	1.3881	1.0543	1.5332	3.2613	1.7393	1.0909	1.8432	1.4611	1.8763	1.4136	1.0134	2.3101
XLOC_001348	AH01G08700	Chr01	11177524	11182031	0	0.0403	0.1621	5.0879	0	0.1228	0	0.2169	0	0.0429	0.1423	0	0.0369	2.1179	6.3506	0.0225	0	0	0	0
XLOC_001349	AH01G08710	Chr01	11222759	11227059	0.0461	0	3.6924	6.7799	0	0.0399	0	0	0	0.2893	0.1748	0	0	1.9241	5.7977	0	0	0.2431	0	0
XLOC_001350	AH01G08720,AH01G08730,AH01G08740	Chr01	11231779	11236748	1.5942	2.3675	4.2223	0.9586	2.8933	2.3978	3.101	4.5365	2.2613	1.6788	2.4812	2.539	7.6806	2.9378	2.3307	2.1041	3.9387	3.5483	2.4422	2.5692
XLOC_001351	-	Chr01	11238444	11242315	2.8787	2.2781	3.8889	2.2651	2.82	1.7244	5.127	2.3718	1.3753	1.8328	1.4633	2.8896	6.6319	2.8697	3.2618	1.6857	2.4293	1.8796	2.4244	2.7054
XLOC_001352	AH01G08790	Chr01	11337823	11341851	0.127	0.2273	0.2047	0.5408	0	0	0	0.1375	0	0.1687	0.4797	0.3844	0.1958	0.8426	1.3412	0.2833	0.0826	0.5652	0.1635	0
XLOC_001353	AH01G08810	Chr01	11364123	11369646	10.9	38.4645	17.2698	125.616	18.9067	20.3299	12.075	9.5818	27.1101	8.9382	49.3102	61.2639	15.9355	61.6637	49.9281	20.4313	35.051	24.863	11.5292	23.8963
XLOC_001354	AH01G08820	Chr01	11381984	11387019	8.5002	3.657	7.5656	11.9769	0.1504	18.405	1.3008	5.9342	1.4404	3.2927	64.6604	4.4068	0.6829	4.2043	3.4035	29.9293	2.6666	14.3204	10.6231	6.7017
XLOC_001355	AH01G08840	Chr01	11399646	11401229	65.0443	55.0328	62.3746	83.0827	194.972	89.6029	54.5808	36.4072	67.262	26.8072	82.1767	64.9031	30.976	76.0796	67.5573	55.0232	79.5294	54.4394	60.4676	87.9081
XLOC_001356	AH01G08880	Chr01	11432508	11436237	4.0959	2.7404	7.425	4.3755	0.4547	0.7943	3.0392	2.3442	2.6048	2.1229	2.093	3.7446	6.4735	2.7135	2.3982	2.012	2.7977	2.6464	2.9787	2.5539
XLOC_001357	AH01G08930	Chr01	11471709	11477689	13.6903	21.7039	15.4956	17.3704	18.1919	24.8844	17.655	11.7222	16.3433	7.3128	16.4523	19.1974	23.1241	24.3839	20.3008	15.3322	23.3595	14.8469	15.6358	19.4708
XLOC_001358	AH01G08980	Chr01	11523278	11523815	0	0	0.3519	0	0	0	0	0	0	0	0	0	0	1.8886	1.7906	0	0	0	0	0
XLOC_001359	AH01G09050	Chr01	11557286	11559111	3.9102	3.7606	3.1988	0.4569	0.2718	0	2.66	3.5384	0.7465	0.8569	0.5441	1.0754	1.1443	0.9202	1.1768	0.4009	0.5611	0.6982	0.8261	1.0787
XLOC_001360	AH01G09060	Chr01	11559740	11562317	11.2779	6.2977	3.7172	2.0274	16.4383	2.2332	30.9956	20.3872	2.3711	2.2879	1.239	1.2518	1.822	1.4085	2.6552	1.8997	2.3816	3.1053	4.1402	8.5237
XLOC_001363	AH01G09240	Chr01	11723822	11726694	5.6269	5.008	6.205	3.1086	1.064	1.4049	3.1949	2.5351	2.1436	5.1445	1.219	4.0611	12.3907	3.271	5.694	1.8293	2.8254	4.9871	3.1942	2.9639
XLOC_001364	AH01G09250	Chr01	11727339	11745997	0.4997	1.0439	0.5088	0.1837	2.5135	2.7333	5.0711	2.3663	0.0487	0.4154	0.4481	1.1469	0.1711	0.5687	0.4877	0.2274	0.1627	0.2103	0.5977	0.9428
XLOC_001366	AH01G09300	Chr01	11803478	11807933	17.1727	15.7794	20.8263	24.5276	25.359	23.416	13.4077	15.1505	14.3546	10.1633	19.8405	13.7447	15.8696	23.5338	21.5993	15.8705	18.6841	15.8385	17.4659	16.4014
XLOC_001368	AH01G09320	Chr01	11867260	11872604	0	0	0	0	0.4661	3.594	0	0	0	0	0	0	0	0	0	0	0	0	0	0
XLOC_001370	AH01G09380	Chr01	11904921	11906808	271.632	62.2221	264.656	182.464	190.872	81.7963	45.9282	169.082	224.095	80.9917	57.1201	111.268	67.5257	58.5621	65.4608	134.856	252.122	158.035	93.7747	86.3657
XLOC_001371	-	Chr01	11921001	11927488	1.6613	2.6419	3.1227	1.0682	0.9063	1.7161	2.057	2.7408	1.8258	2.0894	1.6159	2.8445	9.2426	2.6788	3.4632	2.1293	3.2989	4.0833	0.9104	2.4021
XLOC_001375	AH01G09500	Chr01	12061279	12065808	0.4521	1.7758	0.7615	0	0	0	0	0.4638	0.6712	0.2607	0.9838	0.9352	0.5574	1.5594	0.8693	1.186	0	1.6342	0.2559	1.0102
XLOC_001377	-	Chr01	12077707	12079248	0.424	0.3182	0.6937	1.8254	0	0.3559	0	0.3095	0	0.7384	4.1089	1.1062	0.3168	1.8628	1.2291	3.8614	0	1.486	0.6431	0.5097
XLOC_001378	AH01G09550	Chr01	12090004	12098432	10.5201	12.7038	14.4286	10.0866	12.73	6.3372	9.8017	11.6883	8.6971	6.3349	8.5376	14.2905	13.0786	10.2626	10.4731	8.6535	9.784	9.9478	7.158	9.6184
XLOC_001379	AH01G09570	Chr01	12117250	12123388	2.2821	4.1033	1.4198	4.1065	0.6875	1.7831	2.0649	3.5198	2.2591	1.0713	7.5771	1.8299	2.1983	3.0249	2.1133	3.1772	1.9572	2.8985	1.392	2.0185
XLOC_001380	AH01G09580	Chr01	12137024	12137693	0.1543	0	0	0	8.2721	4.3859	1.1768	0.468	0.289	0	0.558	1.2502	0.7074	0.414	1.634	1.2302	0	0.8971	1.8326	0.795
XLOC_001381	-	Chr01	12145102	12155729	18.3951	11.9155	10.7505	16.4221	13.1761	14.4328	12.4831	17.2683	9.6101	10.4438	14.4261	17.683	12.7207	17.9769	16.0923	15.0884	12.0488	11.7654	18.6875	12.01
XLOC_001383	AH01G09620	Chr01	12180262	12183265	5.8045	1.7003	3.1887	3.0532	0.406	1.7414	1.4924	4.4588	4.0291	3.2171	3.9828	3.315	2.2757	1.7816	2.4756	4.281	2.7022	3.935	4.3499	2.2009
XLOC_001384	AH01G09630	Chr01	12191644	12200450	40.2152	45.0442	45.4262	20.9247	27.8776	9.7859	9.9569	24.4762	46.0333	16.9885	22.0657	77.3531	162.336	58.8858	52.3763	34.5	51.9517	43.3217	20.4125	53.7748
XLOC_001385	AH01G09670	Chr01	12229678	12233385	29.288	21.631	22.6876	24.5459	686.591	79.3308	2.1489	4.2755	13.9808	8.22	8.7296	2.9479	7.718	10.8922	6.8447	12.4276	16.8233	14.9812	9.5384	6.0562
XLOC_001386	AH01G09700	Chr01	12249639	12253237	4.3225	4.7881	4.0012	10.5036	9.5551	5.2229	4.3281	2.8022	2.1231	4.1989	7.8294	6.4044	1.7039	8.291	5.9543	4.862	3.8392	3.7813	5.5696	5.1161
XLOC_001387	AH01G09710	Chr01	12253773	12259280	0.0642	0	0	0	0.1178	1.9238	0	0.0659	0	0	0	0	0	0.07	0	0	0	0	0	0.0842
XLOC_001388	AH01G09720	Chr01	12266451	12271327	0.2658	2.5025	12.6483	3.6339	10.0976	0.9411	7.8817	0.1995	6.6928	0.5724	0.3958	0.1487	5.1036	4.3719	5.8056	0.2301	9.4334	0.0814	0.6132	6.8351
XLOC_001390	AH01G09800	Chr01	12530895	12534781	5.215	4.3298	3.2249	5.3754	4.1523	1.9061	4.3298	5.7937	3.5041	4.0532	0	2.7994	13.9827	1.8531	1.6936	2.4953	3.5487	4.7354	1.7953	1.8634
XLOC_001391	AH01G09850	Chr01	12611946	12614161	43.2323	102.873	39.4043	123.421	883.535	116.391	153.735	33.6826	681.244	201.582	98.3606	83.6079	123.096	40.0274	56.987	76.4026	843.005	51.6472	54.7001	129.347
XLOC_001392	AH01G09880	Chr01	12647991	12651055	0.7837	1.0118	0.7966	0.4791	0.1146	0.1387	0.6969	1.3573	0.9105	0.3508	0.5385	0.6213	0.5625	0.3125	0.338	1.2411	0.8298	0.9538	0.2058	0.4263
XLOC_001393	-	Chr01	12651186	12654271	0	0.4077	0.7287	0	0	0	0	0	0.8068	0.2039	0.4181	0.3729	0.4082	1.0488	0.624	2.0602	1.0347	0.3946	0.194	0
XLOC_001394	AH01G09900	Chr01	12683726	12686481	5.3466	17.4706	26.2138	18.9109	0.6768	0.2123	0.3225	0.3548	416.288	19.9668	4.9492	0.094	13.9604	3.1469	3.7235	8.0453	459.361	2.5256	0.566	1.3369
XLOC_001395	AH01G09950	Chr01	12772152	12773628	3.3989	1.2095	1.2309	1.7169	1.2818	2.2643	0.9461	2.3495	0.8316	0.8509	1.9492	1.7791	0.4139	1.8252	1.93	1.5158	0.7772	2.4805	2.2138	0.8131
XLOC_001396	AH01G09960	Chr01	12776561	12777179	1.0088	0	0	0.2427	0	0	0	0.684	0	0	1.374	0.4949	0	0.6889	0.3338	0.7381	0	0.8231	0.8838	0.5902
XLOC_001397	AH01G09970	Chr01	12788580	12794339	0.9334	0.4913	1.0006	2.4933	1.8139	3.4013	0.1989	0.9683	0.8028	0.3512	2.7551	0	0.4025	0.8788	0.998	1.756	0.3833	1.5645	0.7364	0.8899
XLOC_001399	AH01G10030	Chr01	12918694	12922729	5.2288	4.1011	3.608	4.5336	3.0216	4.4959	4.3012	5.6119	1.6776	3.2152	3.4128	2.3091	1.6725	2.352	2.9017	4.2778	1.8654	3.8665	3.1212	2.361
XLOC_001400	-	Chr01	12923623	12924746	6.1101	1.4747	3.3046	2.6689	1.2479	0.8947	2.7891	2.4384	3.7984	0.9784	3.2058	1.8389	1.0984	1.9323	0.7898	3.3425	3.7737	4.0407	2.4634	2.8465
XLOC_001402	AH01G10060	Chr01	12941152	12941653	0	0	0	0	0	0	0	0	2.2402	0.5363	0	0	0	0	0	0	2.1427	0	0	0
XLOC_001403	AH01G10070	Chr01	12942596	12945141	4.0019	7.1039	1.0986	2.5793	2.3814	2.8347	7.9637	5.9359	1.2146	3.1773	2.1446	1.5661	0.9734	2.6477	1.9385	2.6415	1.4967	2.4092	4.9579	3.9937
XLOC_001404	AH01G10090	Chr01	12961394	12973781	4.0436	11.3422	7.5961	11.2856	4.8838	7.6353	11.9066	5.7114	8.4573	3.7065	16.4381	14.1145	9.0062	5.4535	3.7432	6.6458	7.8408	4.4846	5.679	5.4064
XLOC_001405	AH01G10100	Chr01	12961394	12973781	2.6097	4.7724	3.3857	3.403	1.5936	1.8932	4.8591	3.6256	1.964	1.9463	2.7049	4.4465	7.6992	2.4314	2.7503	2.4693	2.1082	3.9902	2.4947	2.153
XLOC_001406	AH01G10110	Chr01	12977717	12983610	4.4388	0.2408	0.0963	0	0.2013	2.2651	0.16	4.1695	0	0.162	1.1109	0	0	0.15	0.1756	0.7085	0.0782	1.1979	2.5192	0.7111
XLOC_001407	AH01G10120	Chr01	12985132	12987464	9.2997	11.8217	10.2525	4.1732	1.2519	8.7271	7.4238	11.3211	5.4139	4.9426	6.1236	5.9456	2.3922	2.4695	3.6987	7.2153	4.6445	6.3813	10.286	5.3377
XLOC_001408	AH01G10130	Chr01	12988140	12991199	10.0335	13.8517	19.6225	23.4897	23.6994	23.0741	11.5386	5.9979	13.9312	4.1584	11.881	10.5252	7.5591	17.6282	18.1902	8.7279	15.1777	8.8415	7.6584	10.3501
XLOC_001409	AH01G10140	Chr01	12991932	12993258	0.5678	2.5637	0.484	24.3012	0.2818	0.4092	0.3976	0.0535	1.273	1.6885	0.8799	6.091	0.239	4.3159	4.1796	0.5222	1.4932	1.2228	0.416	0.4043
XLOC_001410	AH01G10150	Chr01	13002067	13020083	0.204	0	0.5007	0.537	1.7566	2.0048	1.4383	0.1292	0.806	0.1362	0.1772	0.2562	0.0654	0.4484	0.5648	0.198	0.6824	0.4289	0.2179	0.1046
XLOC_001411	AH01G10170	Chr01	13036594	13039784	0	0	0	0.118	0.1127	0	0	0	0.3533	0	0.0413	0	0	1.3403	0.133	0	0.7424	0	0.0877	0
XLOC_001412	AH01G10190,AH01G10200	Chr01	13081573	13088982	18.9126	13.144	3.5217	3.8105	134.154	21.9498	20.6984	52.931	4.19	6.494	5.6123	3.7221	1.8476	4.6049	3.5942	7.6633	5.2114	6.5469	28.01	11.8422
XLOC_001413	AH01G10260	Chr01	13173650	13174151	0	0	0	0	1.1157	0.7874	0	0.1773	0	0	0	0	0	0	0	0.1493	0	0.5741	0	0
XLOC_001414	AH01G10270	Chr01	13193871	13198616	11.4905	7.2117	12.3242	13.8967	17.06	12.1541	10.4008	9.9276	6.8371	7.937	11.4851	11.4802	11.6083	13.7522	10.5839	10.2837	10.9589	13.3129	9.5079	10.8007
XLOC_001415	AH01G10280	Chr01	13204684	13212673	31.327	14.459	37.2343	73.4136	4.6536	60.0907	11.9772	25.7665	9.6097	11.4299	50.1775	26.2758	7.9718	27.694	20.0618	30.8184	14.2188	27.7431	37.3285	17.5432
XLOC_001416	AH01G10290	Chr01	13233800	13238955	7.5916	5.2706	5.6459	7.7817	3.9749	6.7501	7.5711	6.242	3.0222	4.1692	5.3741	4.7993	4.3746	5.3211	4.4202	5.8592	2.5104	3.8794	7.9147	4.4441
XLOC_001417	AH01G10300	Chr01	13261594	13266617	16.5964	7.3641	7.8352	6.2837	2.9059	3.0932	13.3986	12.458	5.1906	9.0299	5.6361	7.9669	9.0661	6.4837	6.3671	9.1151	6.0654	9.2051	13.11	5.8665
XLOC_001418	-	Chr01	13387358	13390478	4.8577	15.0859	6.0682	5.0399	3.1282	8.7767	20.6571	20.3964	5.5265	5.3391	10.9963	13.7665	38.6596	18.6715	19.2576	10.7219	9.9839	18.5198	4.7009	14.8166
XLOC_001419	-	Chr01	13390543	13391591	4.288	5.7904	11.3427	13.9669	13.9572	12.4614	8.814	10.1949	4.4197	14.8029	9.0753	7.1239	20.1471	8.7676	15.5248	8.4418	17.5566	15.5666	6.8309	7.197
XLOC_001420	AH01G10310	Chr01	13404469	13414076	4.6186	4.4254	4.4466	3.9062	0	9.7174	8.4564	3.1441	7.8366	3.9403	6.0985	9.9524	8.3312	4.7852	11.5076	4.9298	13.2592	9.3849	17.092	3.5833
XLOC_001421	AH01G10320	Chr01	13459827	13461352	116.767	14.5047	0.5922	1.109	224.383	1.3207	219.142	320.865	0	32.4276	0.9754	0	0	0.5275	0.3303	0.1479	0.1683	0.1367	211.09	167.033
XLOC_001422	AH01G10350	Chr01	13590559	13592457	4.5133	0.7083	0.6503	2.0206	0.3697	0.4767	0.218	2.3896	0.226	0.7495	4.5438	0	1.2448	0.9075	1	3.9405	0.107	1.719	3.6568	1.1978
XLOC_001423	AH01G10370	Chr01	13692203	13706309	8.2309	6.1772	12.8745	9.0936	2.1138	3.6229	6.5371	5.845	5.621	3.1987	6.1453	5.1282	15.2131	5.3715	4.9299	5.9829	5.6444	5.9918	6.6795	4.3398
XLOC_001424	AH01G10380	Chr01	13712784	13716219	0	0	0	0	21.447	3.4342	0	0.0751	0	0.1313	0	0	0	0.1181	0	0	0.0733	0.0313	0.0658	0.0906
XLOC_001425	AH01G10420	Chr01	13829128	13833285	22.601	22.0559	21.5422	24.3971	4.1631	19.5981	9.6799	12.1036	20.9452	11.855	24.4689	18.0427	17.3939	32.3163	26.0327	24.1203	23.7865	19.9334	18.7685	20.1232
XLOC_001426	AH01G10430	Chr01	13953944	13963823	10.0129	13.8355	15.913	12.7542	3.9841	13.2661	8.4153	14.8076	4.8886	8.9974	16.1191	15.79	30.2931	16.5671	13.8039	15.3726	5.775	8.8254	14.0083	7.3757
XLOC_001429	AH01G10460	Chr01	14001679	14002858	0.1408	0	0	0.1676	1.1525	0.8819	0	0.1397	0	0	0	0	0.5182	0.2487	0.1481	0.0526	0	0.0508	0.1824	0
XLOC_001430	AH01G10480	Chr01	14131106	14136490	4.3243	2.4302	2.0876	0.0596	0.1917	0.1435	0.4421	2.4282	0	0.4893	2.2307	0	1.0152	0.0424	0	5.0048	0	4.5503	3.4196	0.6003
XLOC_001433	AH01G10540	Chr01	14307070	14307763	7.373	22.1347	26.744	1.0727	0	0.2444	0	1.3595	0	1.2634	0	0	23.1519	0	0	0	0.2058	0.1828	2.3977	0.3728
XLOC_001434	AH01G10550	Chr01	14322427	14324204	1.3956	0.7227	1.1274	0.9459	0	1.9616	0	0.3577	0	0.2621	0.2417	0	0	0	0.2391	1.3528	0	0.8259	1.0536	0.4254
XLOC_001435	AH01G10610	Chr01	14525742	14532903	3.174	5.0417	3.9869	4.1151	1.3624	5.2672	4.0768	4.0521	1.2615	1.3818	5.1216	1.9952	3.4915	3.0325	2.6422	4.5779	1.2266	2.9573	3.2662	3.0947
XLOC_001437	AH01G10640	Chr01	14570550	14583480	0.0892	0.0737	0	1.9496	0	0.0862	0.0925	0	0.3719	0	0	0	0	0.4202	0.2726	0	0.0883	0	0	0
XLOC_001439	AH01G10690	Chr01	14941140	14944979	3.263	35.1743	0.1818	2.8259	40.4252	8.7768	1.6812	1.4138	0	1.9439	0.8606	0	0	1.7895	2.4168	0.1418	0.6116	0	7.657	43.1929
XLOC_001441	AH01G10720	Chr01	15032357	15033749	0.62	0.7368	0.2529	0.0739	0.2764	0.4757	0.4238	0.1627	0	3.2058	0.4351	0.4614	0	0.054	0	0.2231	0	0.1245	1.8619	1.8783
XLOC_001442	AH01G10740	Chr01	15070348	15072325	3.1498	8.2039	3.6889	5.315	18.8549	1.6627	10.4905	4.7604	3.9587	3.2282	7.9457	7.9222	4.833	5.4573	5.2314	6.3478	7.0378	5.8989	1.4259	7.9429
XLOC_001443	AH01G10790	Chr01	15236188	15243937	0.7462	1.1299	0.8208	1.1433	3.6888	1.4499	1.5627	1.3099	1.4494	0.5548	0.9746	1.5851	2.4732	1.0767	1.6574	1.1633	1.7172	1.0175	0.7608	1.0984
XLOC_001444	AH01G10810	Chr01	15343557	15344681	0	0	0	0	0	0	0	0	0	0	0	0	0	0	0	7.1586	0	4.0649	0	0
XLOC_001445	AH01G10840	Chr01	15675920	15680418	1.7129	10.9664	2.7355	1.5221	2.9865	2.9519	5.9582	7.9286	2.4406	1.8518	5.1459	16.0088	8.0444	6.9128	5.7379	3.3596	3.3188	4.1062	1.9481	6.881
XLOC_001446	AH01G10850	Chr01	15688921	15690824	4.8944	3.5617	1.7096	2.3837	5.8648	4.3385	3.3478	2.8741	3.6292	8.5246	4.6301	3.5254	2.2751	4.3364	11.1639	8.0792	3.7637	3.9705	9.7912	5.6206
XLOC_001448	AH01G10880	Chr01	15874169	15890529	3.6639	1.1966	0.9971	1.3664	1.8523	3.1295	0.5274	4.1254	0.3357	0.7989	4.513	0.3717	0.1506	1.4293	1.0117	1.5295	0.3874	1.0034	2.6984	1.4363
XLOC_001449	AH01G10910	Chr01	16129346	16133729	6.1591	17.416	13.1087	5.8268	13.5613	19.4375	16.6728	35.7958	14.4959	9.0689	34.8607	31.7869	21.0606	22.8778	26.0107	20.1062	15.1407	21.2655	4.5918	21.8478
XLOC_001451	AH01G10940	Chr01	16364655	16366643	0.8899	0.0667	0	16.5178	8.0136	1.549	0	1.3829	0.1754	1.147	44.4765	3.2948	0	11.6005	4.8957	0.9432	0.3307	0.5388	5.8289	2.1946
XLOC_001452	AH01G10950	Chr01	16378680	16384202	6.2964	14.0933	2.1634	23.0409	89.09	19.5418	11.1766	9.4889	6.8546	2.5095	12.8112	5.9446	9.4833	21.6338	10.8443	4.7981	8.8367	3.5384	5.583	18.5816
XLOC_001455	-	Chr01	16534556	16536926	3.7828	4.4732	6.0061	9.4085	19.9294	4.8216	4.3114	2.4478	6.1113	16.3073	4.5013	10.3686	26.0901	5.1537	6.3005	7.6679	5.8469	7.2508	5.0156	9.8094
XLOC_001456	AH01G11020	Chr01	16576038	16579705	2.9981	134.818	20.0628	2.9037	2.1039	30.8782	0.1531	1.103	1.5945	3.2688	0.1967	0.6825	0.8408	4.006	3.4783	0.3821	0.8199	0.3518	7.1621	12.2636
XLOC_001458	-	Chr01	16699604	16702553	2.3437	2.4622	2.5285	1.1606	5.1814	1.8854	5.2467	3.2831	1.9105	1.2377	2.1584	2.779	8.6597	2.3652	1.8818	2.3993	0.5328	2.7249	1.4342	2.2234
XLOC_001460	AH01G11060	Chr01	16758849	16761086	9.5324	1.7395	5.1811	4.5004	2.2339	1.303	2.8293	3.3721	1.8771	1.4889	10.3027	2.7907	1.0008	2.2229	2.6192	5.5137	1.7744	4.3367	5.14	3.9025
XLOC_001463	-	Chr01	16869552	16873001	1.0045	1.8584	2.3515	1.0565	3.2779	1.2721	2.4775	1.6282	4.004	1.2942	2.302	4.2401	8.3513	1.6565	3.1128	3.2316	3.8048	2.7805	1.3972	2.5352
XLOC_001466	AH01G11160	Chr01	17044452	17047533	4.6254	3.9664	5.4886	4.6561	8.348	0.9768	8.9142	5.6266	1.6025	2.2821	1.1057	1.0858	24.218	1.3294	2.0107	1.6978	2.229	1.9365	1.8939	2.391
XLOC_001467	AH01G11170	Chr01	17115449	17117804	7.9528	5.2506	5.1508	6.5383	21.7719	2.4221	12.0247	5.4282	33.0468	9.0801	2.4789	4.4892	12.898	6.2776	5.4406	5.6336	31.4169	13.4004	9.4547	6.8158
XLOC_001469	AH01G11250	Chr01	17593494	17602803	4.5776	2.8336	5.4467	4.6625	3.1074	4.7957	3.7458	2.8055	2.9222	2.2248	3.8775	4.5608	12.978	4.6082	4.3033	3.4245	3.9717	4.253	4.2074	4.2889
XLOC_001470	AH01G11260	Chr01	17626204	17628163	0.31	3.0249	0.207	5.7499	0.0817	0	18.0906	0.3571	3.5037	2.3506	0	0.9264	0.863	6.1547	7.7645	0.0925	5.658	0.0567	0.0642	1.6283
XLOC_001471	AH01G11270	Chr01	17635793	17637629	0.1151	0.9248	0	1.9496	0.1827	0.2868	7.9683	0.3193	2.3256	1.564	0.6711	0.6894	0.241	1.2059	1.5452	0.4114	1.6565	0.7241	0.3544	1.2821
XLOC_001474	AH01G11330	Chr01	18047609	18050827	0.1316	0	0.1547	0.4992	1.8234	0.7874	0	0.0338	0	0.1664	0.0635	0	0.2503	0	0.0337	0.7705	0.497	0.1045	0.5958	0.0381
XLOC_001476	AH01G11360	Chr01	18172463	18176353	5.4044	16.5528	1.7743	4.3415	11.0603	7.1548	2.9666	5.5603	6.7722	7.8715	5.0218	1.7259	19.6421	16.0415	12.7111	4.9005	9.422	7.41	10.2572	19.1597
XLOC_001477	AH01G11370	Chr01	18309625	18312887	17.8408	0.8143	0.7031	3.2485	34.931	1.7699	0.852	4.663	10.834	1.3591	47.6103	2.1647	0	4.1533	2.3313	4.2663	9.7394	2.3825	21.5392	4.8079
XLOC_001479	AH01G11410	Chr01	18361877	18367101	0.8034	1.5209	1.1782	2.3108	10.1847	1.3309	0	0.4969	0.1788	0.2438	1.2496	0.3649	1.9088	1.4568	1.471	1.138	0.6059	1.2045	0.7808	3.0128
XLOC_001480	AH01G11430	Chr01	18454934	18462777	1.2119	1.1915	1.313	1.234	1.3829	2.0182	0.8893	2.3777	0.6161	1.0667	2.0495	1.4117	2.7232	1.4768	1.4202	2.0885	0.8516	1.163	0.5171	1.4041
XLOC_001482	-	Chr01	18465489	18469463	2.5439	1.9152	2.7414	1.9511	3.6706	2.6583	2.0515	3.4191	1.5072	2.2619	3.2182	2.7244	9.6279	2.6959	2.5358	2.3446	1.808	2.1575	2.6214	1.7205
XLOC_001483	AH01G11460	Chr01	18592226	18605548	2.9503	3.7132	3.365	6.6863	4.5129	5.7275	6.3786	4.2755	2.9853	1.8634	3.5093	3.9105	2.0548	4.7935	3.9293	4.3974	4.2164	3.4621	1.8794	4.1932
XLOC_001485	AH01G11520	Chr01	18823112	18827770	5.0928	4.1266	9.0886	4.964	6.8734	3.3486	5.7294	3.9698	2.5953	2.5788	2.7983	5.1603	7.0591	3.9416	4.6605	3.1817	4.3295	3.4003	2.8236	5.035
XLOC_001486	AH01G11550	Chr01	18860020	18865752	11.2464	4.8848	13.195	9.3074	5.0954	2.594	4.9004	3.8655	7.0409	5.0198	5.2671	8.1454	21.571	7.03	6.3291	7.5102	6.5953	10.1831	5.8455	6.218
XLOC_001487	AH01G11580	Chr01	19007116	19011852	13.2717	6.4133	22.0235	16.0952	7.8262	10.1152	5.3705	7.8022	15.136	5.9675	22.6802	8.8354	6.24	11.905	11.4354	35.7516	17.6982	28.8376	6.8592	5.3083
XLOC_001488	AH01G11590	Chr01	19034300	19039725	4.8133	5.4616	9.9115	3.2175	3.3516	5.1572	5.9892	6.4624	5.7282	4.4748	7.9165	5.2678	11.1527	6.428	7.6628	7.5086	6.3729	6.9305	2.3658	5.4651
XLOC_001490	AH01G11610	Chr01	19113081	19114263	37.4297	45.2024	115.754	27.0206	71.3479	24.6602	45.0958	17.8655	63.8067	19.2595	53.2932	87.2304	81.6344	49.8994	84.4117	43.8449	75.9031	64.7087	30.8471	84.0618
XLOC_001491	AH01G11650	Chr01	19189156	19192800	0.1984	0.1921	0.4786	0	0.0627	0.1539	0.6493	0.8632	0.0587	1.1151	0.0303	0	0	0	0	0.0267	0.0566	0.0717	0.507	0.0364
XLOC_001493	AH01G11700	Chr01	19305047	19305916	0.6885	0.3693	0.8207	0.5022	0.3002	0.7239	1.2061	0.8078	0.6848	0	0.121	0	0.3585	0.1199	0.7071	0.3094	0.6642	0.4906	0.4828	0
XLOC_001496	AH01G11780	Chr01	19611753	19615544	1.2839	3.3806	21.1058	220.284	1.4967	19.4062	1.3221	1.4243	54.4811	3.0731	80.0776	3.4267	0.1618	74.765	89.6705	18.4681	69.59	9.3038	5.6763	16.3339
XLOC_001498	AH01G11820	Chr01	19952247	19969416	1.6881	0.3049	0.0352	0.8668	0.3	0.1045	10.3776	4.8784	0.0633	0	0	0.0914	0.2305	0.0645	0.0267	0	0.0603	0.0258	0.1566	0.3714
XLOC_001499	AH01G11860	Chr01	20143335	20150279	13.4099	9.2846	11.2483	12.4724	23.5475	10.3667	11.2418	10.4016	11.5547	6.1716	10.7193	11.846	31.6881	13.0276	13.3177	8.8549	15.1114	11.1673	11.7428	10.1269
XLOC_001502	AH01G11910	Chr01	20318853	20320501	0.6157	0.9322	0.8373	1.356	0	0.3423	0	0.1534	1.1532	1.0329	0	0	9.9624	0.1451	0.6247	0.2437	1.3589	0	0.6649	0.3434
XLOC_001506	AH01G12040	Chr01	20662123	20667201	0.629	0.6122	0.3321	0.8012	0	0.1893	0.1981	1.8728	0.5625	0.3531	3.3409	0.2319	0.0305	0.4464	0.3774	1.221	0.3789	0.4046	1.1391	0.6792
XLOC_001507	AH01G12110	Chr01	20908427	20913498	3.4826	1.9542	2.0591	2.1973	6.8016	3.0391	10.7599	4.9692	3.3719	2.5688	8.2325	5.7898	0.9715	7.261	7.7511	7.5476	4.6255	8.4092	3.5825	3.9852
XLOC_001509	AH01G12140	Chr01	21078972	21081412	0.9818	0.5006	0.5288	1.2772	0.0996	0.5726	0	0.4344	0.1395	1.1478	0.9973	0	0	0.8004	0.7784	1.5136	0.4511	0.4752	1.5475	0.312
XLOC_001512	AH01G12230	Chr01	21431402	21433545	6.4705	0.1804	0	0.3545	0	0.0902	0	2.9904	0	0.3873	0.3025	0	0	0.9258	0.5871	1.7551	0.222	1.5297	4.5735	3.8747
XLOC_001513	AH01G12280	Chr01	21704866	21705424	0.1611	2.9255	0	3.5533	0	0	0	0.1678	0.9892	0	0	0	0	0.5264	0.4866	0.4296	0.6534	0.6977	0.3019	1.9947
XLOC_001514	AH01G12300	Chr01	21823184	21896704	27.0257	5612.56	121.344	0.0746	0.683	0	0	0.0541	0	0	0	0	0.0827	0.1606	0.0536	0.1411	0	0.1988	0	0.121
XLOC_001517	AH01G12330	Chr01	22093306	22094810	0.4718	0.2556	0.1254	4.7699	3.7454	2.5848	1.6805	0.6874	13.8425	2.6909	4.3065	12.2618	0	11.1201	14.0619	1.1196	13.0422	0.5872	2.1787	11.5063
XLOC_001518	AH01G12340,AH01G12350	Chr01	22310765	22317288	3.9245	11.6728	9.6443	3.0868	1.7893	4.8557	6.7061	7.9977	9.2033	5.7785	11.8709	18.6467	18.9613	7.8468	11.3908	13.8649	4.2868	11.9171	5.1261	3.6555
XLOC_001519	AH01G12370	Chr01	22336723	22340040	7.7774	8.1148	1.9484	3.2941	9.1564	3.5408	35.0744	20.3035	2.738	4.5761	5.7417	9.1335	6.0369	5.3135	5.4279	4.3241	4.0798	5.2154	10.3869	9.1524
XLOC_001521	AH01G12390	Chr01	22462108	22467724	1.9358	0.1237	0.2636	0.7325	0.0553	0	0.0886	0.5263	0.4565	0.6113	0.2702	0.3687	0.1768	1.2914	0.7855	0.8399	0.3368	1.0019	1.6172	1.0043
XLOC_001524	AH01G12420	Chr01	22719150	22721185	0.5818	0.1175	0.0432	0.7293	0.095	0.2695	0	0.1136	0.4433	0.248	0.1799	0	0	0.1121	0.2183	0.0315	0.1385	0.3533	2.4527	0.1728
XLOC_001526	AH01G12490	Chr01	23264098	23267039	2.0517	3.0429	0.5869	2.417	8.4249	3.2057	11.1629	2.9844	6.7966	3.3896	9.8726	13.7577	3.4877	13.2231	10.6051	2.462	8.5644	2.5378	3.2481	7.1428
XLOC_001529	AH01G12530	Chr01	23635712	23640659	9.2652	6.1108	8.8565	12.9463	10.9426	10.2494	13.7998	6.7681	9.2709	4.0963	12.7453	6.0878	6.4657	11.3144	9.7678	9.296	12.3063	6.3978	7.2685	9.4265
XLOC_001531	-	Chr01	23782167	23785967	0.4131	0.2956	0.2687	0.4826	0.272	0.2439	0.7683	0.2605	0.5178	1.244	0.6614	0.8717	1.7406	0.4331	0.7684	0.6159	1.4395	0.8857	1.0262	0.6624
XLOC_001532	AH01G12570	Chr01	23789797	23790088	0	0.6662	0	0	1.0397	0.9146	0.9079	0	5.2379	0	0.7868	1.1528	5.6134	0	2.1944	1.8391	0	2.9122	0.8648	0.4122
XLOC_001533	AH01G12580	Chr01	23807434	23808503	0.1036	0	0.1235	0	0	0	0	0	1.1195	0	0	0	0	0	0	0	2.1776	0	0	0
XLOC_001534	AH01G12610	Chr01	23870177	23872173	0	0.3195	0.1169	0	1.46	0	0	0	0	0	0	0	0	0	0	0.628	0	0.4062	0	0.1169
XLOC_001536	AH01G12640,AH01G12650	Chr01	23881292	23883860	3.4284	2.1597	3.4932	1.8049	0.1204	1.0873	1.4766	0.8765	5.652	8.2914	2.2399	0.6398	17.2466	0.6875	3.8595	5.6508	1.8858	9.3472	3.3597	1.3631
XLOC_001538	AH01G12670	Chr01	23921935	23923330	0.0802	0.2086	0.3037	0.1936	0.3683	0.1347	0	2.2712	0.088	0.1907	0	0.3726	0.129	0.3152	0.5756	0.423	0.0842	0.4291	0.1323	0.1515
XLOC_001540	AH01G12700,AH01G12710	Chr01	23954262	23962790	1.3218	2.379	1.4163	1.12	1.5881	2.0132	3.2602	3.2567	1.8414	1.2472	2.3821	3.1518	2.4446	1.9552	1.9167	1.6871	2.3949	1.9757	0.7608	1.7092
XLOC_001541	AH01G12720	Chr01	23982641	23983199	0	0.4616	0	3.1223	0	0	1.4919	0	1.4488	0.5098	0.3071	0	0	3.0051	2.9359	0.1311	2.2826	0.1211	0.2395	2.0206
XLOC_001542	AH01G12740	Chr01	24148571	24157409	5.1041	2.7507	4.2953	1.3351	6.8291	4.0824	0.8537	1.6954	5.3599	3.4746	1.463	2.7693	14.2458	4.0539	7.7643	5.4075	4.8075	10.8969	3.5024	5.1876
XLOC_001543	-	Chr01	24201501	24203662	0	0	0	0	0	0	0	0	1.6091	0	0	0	0.4133	0	0	0	2.4947	0	0	0
XLOC_001544	AH01G12750,AH01G12760	Chr01	24204695	24206899	0	0	0	0	0	0	0	0	4.1564	0	0	0	0.4408	0	0	0	6.3666	0	0	0
XLOC_001545	AH01G12770	Chr01	24208745	24212268	6.7745	8.6674	11.1108	7.2966	0.3089	9.7564	2.5505	13.3374	3.0579	1.9987	7.9535	3.0303	6.0338	3.0282	2.2875	11.5307	3.2637	9.0901	5.0654	3.533
XLOC_001546	AH01G12790	Chr01	24370261	24380983	5.5591	5.9967	5.4805	4.7095	9.8048	5.6466	5.2673	5.7362	5.8387	2.9601	4.0475	7.5295	12.6494	5.2473	6.3471	4.4162	7.3124	6.0343	3.5482	4.9887
XLOC_001547	AH01G12830,AH01G12840	Chr01	24717191	24724693	5.8954	6.3572	5.2968	3.7903	7.3458	10.8648	8.827	31.8174	5.1125	9.1752	12.0661	8.2786	15.6915	7.5955	12.3259	12.5852	6.4873	7.4677	12.4332	8.3693
XLOC_001548	AH01G12860	Chr01	24922478	24926388	0.6198	0.6389	1.0266	0	0	0	0.4234	0	0.694	0.3189	0.6482	0.5873	0	0.422	0.1882	1.0724	0.3991	0.1582	0	0
XLOC_001549	AH01G12870	Chr01	25006276	25007725	0.1934	0	0	0	0	0	0	0	1.9183	0	0	0	0	0	0	0	0	0	0	0
XLOC_001553	AH01G12990	Chr01	25489348	25493913	3.1268	3.9936	6.3049	3.1657	4.1116	8.276	1.8137	6.0606	3.5706	2.5702	9.1592	5.1931	6.58	4.2655	5.0678	5.8542	5.9416	6.7696	3.1765	4.2904
XLOC_001554	AH01G13030	Chr01	25907326	25908153	0.734	1.2275	1.9916	0.3176	0.3152	0.3128	0.4145	0.753	1.6295	0.3067	1.521	0.5868	0.306	0.6098	0.3716	0.7174	0.786	0.9274	0	0.2488
XLOC_001556	AH01G13070	Chr01	26561915	26571169	0.518	0.9986	0.2559	1.3601	0.335	0.2522	3.3049	0.2616	2.3798	2.6534	0.5711	0.3745	0.8101	0.7269	1.3084	0.9052	1.0776	0.9768	0.5559	0.572
XLOC_001558	AH01G13100	Chr01	27190527	27191415	0.1067	0.3097	1.1921	3.4099	0	0.2647	0	0	15.9394	2.5044	4.4412	5.7302	0.3207	3.6481	17.8137	5.4027	17.7336	5.4814	3.3763	0.957
XLOC_001559	AH01G13130	Chr01	27380209	27381470	0.0958	1.3329	0	0	0	0	0	0	0	0	0	0	53.6768	0	0	0	0	0	0	0
XLOC_001561	-	Chr01	27494715	27495769	0.9088	1.1407	1.6667	0.454	2.687	0.4087	2.4301	1.2812	1.3814	2.4914	0.6236	3.2142	8.3965	1.4193	3.6385	0.5313	1.1317	1.1639	1.1976	2.3447
XLOC_001562	-	Chr01	27753198	27756630	4.2828	2.2115	5.0192	1.6953	3.0041	4.393	1.9945	2.2036	2.9716	2.4519	4.1421	3.2913	10.7913	2.8046	6.0402	4.5132	3.0574	6.5835	7.2302	3.4619
XLOC_001563	-	Chr01	28043710	28047928	0.4881	0.6598	0.728	0.2182	0.3185	0.3903	0.6671	0.8131	0.4478	0.7677	0.6468	1.4144	4.3814	0.39	1.0293	0.5054	0.8849	0.8906	0.5578	0.8608
XLOC_001564	-	Chr01	28898988	28903988	1.3695	2.0851	1.3156	1.1771	2.7818	1.7915	1.1548	1.8002	0.8773	1.0955	1.0648	1.3833	5.128	1.3985	1.3149	1.8422	1.0836	1.4334	0.9087	0.9313
XLOC_001565	AH01G13230	Chr01	28980383	28986572	3.4892	6.1206	3.5214	7.1409	4.4049	7.1144	3.2831	3.8312	2.3392	3.0041	4.7196	6.5815	5.2244	5.5671	3.8868	3.38	3.9395	3.3091	4.4034	3.4606
XLOC_001567	AH01G13260	Chr01	29113078	29114590	0.9385	9.3973	0.1319	0	13.0895	4.0116	19.5621	15.3609	0	0.8442	0.0584	0	4.7444	0.3929	0	0.258	0	1.3169	3.6951	4.4404
XLOC_001569	AH01G13320	Chr01	29462013	29464179	9.2519	6.7893	3.931	3.2502	0.2385	1.1767	21.8271	23.8248	0.6361	1.7625	2.0444	1.6203	1.7625	1.6779	1.4227	1.8475	0.8954	2.5296	4.4566	2.3938
XLOC_001570	AH01G13370	Chr01	29764694	29768265	27.5429	15.6041	25.447	32.875	51.8846	28.8514	27.8779	16.5942	14.4159	13.6915	23.2029	23.9574	31.4395	23.7565	18.8168	17.4008	24.0187	15.9925	23.1515	24.9216
XLOC_001571	AH01G13380	Chr01	29856436	29863229	0.099	0.0416	0	4.6279	3.2774	6.0325	8.4439	0.026	8.1794	0.0442	0	3.497	0	129.669	89.285	0.0235	8.8786	0	3.7089	1.7246
XLOC_001572	AH01G13390	Chr01	29895670	29898233	3.4298	1.7452	0.5373	3.4988	5.7053	3.6526	5.2861	2.1273	1.5287	0.4852	1.1318	1.6767	0.2736	1.1462	0.9723	1.8475	1.3399	1.1927	2.5369	1.1813
XLOC_001574	AH01G13450	Chr01	30501151	30503250	1.6053	17.0306	0.8834	0.2195	0.1203	1.3775	42.2112	2.894	0.2891	4.6172	0.2069	6.4472	1.5983	0.1944	0.1843	0.3826	0.3621	0.4148	0.2248	1.5153
XLOC_001575	AH01G13460	Chr01	30602640	30604602	0	0	0	0	2.9302	0.0954	0	0	0	0	0	0	0	0	0	0	0	0	0.0957	0.2718
XLOC_001576	-	Chr01	30612506	30614415	0	0	0	0	11.2403	2.4345	0	0	0	0	0	0	0	0	0	0	0	0	0	0
XLOC_001577	AH01G13470	Chr01	30664391	30670845	3.5668	0.5652	0.21	0.3789	0.0681	0.1832	0.8759	2.6143	2.4892	0.5267	0.6238	0.4592	0.096	0.5284	0.2748	1.2248	3.2049	1.438	1.5148	0.7826
XLOC_001578	AH01G13490	Chr01	30681063	30686549	0	0.1672	0	0	0.2305	0	0	7.0355	0.4457	0.2179	0.1143	0	0	0.1113	0.1046	0.0969	0	0.0894	1.1529	0.6465
XLOC_001579	AH01G13570	Chr01	31443515	31444836	16.2488	28.3614	74.8646	34.2698	26.5968	28.2129	7.6173	13.627	202.378	12.1436	26.9262	26.76	117.531	16.2305	15.3091	36.9675	193.969	37.1508	10.5596	12.1791
XLOC_001581	AH01G13590,AH01G13600	Chr01	31487211	31490677	4.1806	2.2827	3.6289	2.5408	7.4764	3.2319	5.6899	6.7887	4.2671	5.6291	4.539	5.1797	17.5064	4.3537	5.5551	6.7287	5.3237	7.4625	3.1119	5.8439
XLOC_001582	AH01G13610	Chr01	31491450	31491962	0	0	5.6264	1.7314	0	0	0	0	0	0	1.2893	0	0	0	0	1.0062	0	0	0	0
XLOC_001585	AH01G13680	Chr01	31861835	31865566	2.533	0.4741	1.9609	0.8808	0.3495	0.1292	0.9423	3.2159	0.7398	2.758	1.1029	1.6006	3.5822	1.8823	1.9805	1.0061	1.3908	3.4724	1.5677	3.7742
XLOC_001586	AH01G13690	Chr01	31867286	31867878	0	0	0	0	0	0	0	0	1.0088	0	0	0	0	0	0	0	0	0	0	0
XLOC_001587	AH01G13700	Chr01	31928268	31935602	2.8733	2.7678	2.2258	2.1393	2.8451	2.074	3.6722	4.6298	5.8229	2.4286	4.8331	4.043	7.4349	3.9498	4.0872	3.0485	3.6816	3.9107	1.6496	2.7208
XLOC_001588	AH01G13720	Chr01	31984442	31985173	0	0	0.1822	0.2449	0	0	0.3356	1.3085	1.2126	0	0	0	0	0	0	0.2886	1.7974	0.532	0	0.1792
XLOC_001589	AH01G13730	Chr01	32046326	32050617	20.7375	15.4258	25.7079	34.4697	26.1688	41.9022	14.4342	24.7005	15.3712	8.7601	18.4373	20.7732	6.9291	26.7863	24.3152	17.9102	18.7337	18.6641	21.6449	21.5853
XLOC_001590	AH01G13740	Chr01	32051330	32051660	5.9912	3.8719	7.2113	4.2429	13.8481	4.257	11.0149	4.1574	4.7069	10.5103	2.4947	6.0616	3.2525	2.8302	2.5278	6.1479	3.8963	3.011	8.3268	3.7594
XLOC_001591	AH01G13750	Chr01	32060015	32064050	0.6912	1.1553	1.0565	1.5577	2.8971	1.6936	14.505	1.0384	0.4187	0.7577	1.6956	1.2449	0.2443	1.4155	1.2458	1.9504	0.8583	0.9733	3.2094	8.1794
XLOC_001592	-	Chr01	32103849	32108231	1.6256	1.5927	1.2472	0.7189	1.5997	0.6533	2.9379	2.9849	0.7986	1.1149	1.1164	2.038	7.4873	1.8579	1.68	1.4765	1.3161	1.8599	1.0331	2.5168
XLOC_001593	AH01G13820	Chr01	32432998	32439850	4.7462	5.8162	7.0015	10.2585	4.6432	6.8562	18.074	4.9614	5.3136	5.1359	8.9427	9.2846	39.5468	9.8511	13.5705	5.7998	6.1533	4.377	6.3464	8.9945
XLOC_001595	AH01G13870	Chr01	33006518	33011513	2.4564	1.7162	6.1337	2.5701	5.8817	1.4528	4.5438	2.5444	1.8161	1.0507	0.99	1.9541	9.0622	2.4874	3.0259	2.6156	1.4161	3.1431	0.8084	2.3624
XLOC_001596	AH01G13880	Chr01	33109013	33113414	6.5525	5.5385	13.3268	7.4099	5.7914	9.7399	3.6252	4.5877	4.7383	2.3159	6.4965	6.2163	7.527	5.3601	4.6253	6.1172	7.8521	4.3595	3.6089	4.7089
XLOC_001598	AH01G13950	Chr01	33267497	33275631	2.7958	0.0463	1.2946	2.1061	0	0.1055	0.1118	0.4708	0.1141	0.182	0.1414	0	0.0448	0.703	0.5828	1.622	0.1623	1.6579	1.3931	0.3965
XLOC_001599	AH01G13960	Chr01	33299413	33303399	2.0401	2.7687	2.5054	2.8739	1.853	5.1041	0.7756	1.3073	0.8347	0.988	3.4502	3.04	8.6368	2.3765	1.731	2.8955	0.6751	1.8678	2.6762	2.3941
XLOC_001600	AH01G13970	Chr01	33380335	33405961	20.5453	11.6221	27.1583	18.55	14.2214	13.2277	9.9403	10.244	12.8483	5.2325	13.1647	8.2413	32.1676	14.3095	14.045	11.6162	16.3974	18.0144	11.1172	12.4452
XLOC_001601	AH01G14010	Chr01	33493454	33493661	0	2.4393	0	0	0	0	0	0	0	0	0	0	0	0	0	0	0	0	0	0
XLOC_001602	AH01G14020	Chr01	33497236	33497539	0	1.6248	0	0	0	0.9109	0	2.7896	0.9542	2.0189	0.5098	0	0	0.5306	0	1.8208	0	0.8789	0.902	1.067
XLOC_001603	AH01G14040	Chr01	33589193	33596347	2.0132	3.3343	2.3436	2.1874	1.7385	2.0329	2.8428	3.6873	3.1908	1.0745	4.3118	5.5229	6.2037	4.036	4.5066	3.8524	3.2211	2.8457	0.9759	3.8713
XLOC_001604	-	Chr01	33866703	33871045	1.062	2.6412	1.826	0.8211	1.5166	0.3701	2.503	0.928	4.872	1.4127	2.4961	3.7337	2.5787	2.964	3.4219	3.2216	4.0446	3.4323	0.6178	3.3282
XLOC_001605	AH01G14090	Chr01	34009231	34011483	0.1343	0	0.2562	0	0	0.7602	0.1555	0.4355	0.1531	0	0.0809	0	0	1.6018	2.4107	0	0.6003	0.1237	0.7375	0
XLOC_001606	AH01G14110	Chr01	34103077	34103489	1.3492	1.0885	1.6718	0	0	1.2044	0	1.2956	1.4612	0	0	2.1348	3.2677	0.74	2.5805	0	0	2.4587	0	0.75
XLOC_001607	AH01G14140	Chr01	34210564	34215384	10.0431	10.8159	13.586	9.8361	7.1263	14.8078	6.5605	6.1557	9.0261	4.8509	13.0222	11.2395	19.9459	9.7177	10.7339	11.1238	8.2981	10.3634	12.7235	9.0948
XLOC_001608	AH01G14170	Chr01	34396958	34400311	4.7749	2.9467	5.7842	8.2138	0.2178	3.3642	0.4071	1.3861	1.5966	1.0747	1.9723	1.481	0.5826	1.1985	1.4959	2.3013	1.7106	2.1641	2.4173	1.3036
XLOC_001609	AH01G14190	Chr01	34499695	34501343	3.6487	4.9841	2.4511	2.7448	10.2341	5.3951	1.839	1.7697	3.4554	5.237	2.9975	3.7566	5.2999	2.2223	3.2958	2.429	3.9939	3.9492	3.403	2.926
XLOC_001610	AH01G14200	Chr01	34501433	34526365	18.9121	10.2125	6.7441	7.09	7.3071	6.2131	20.8718	15.5114	2.7333	4.2348	3.6851	5.993	4.9357	4.2783	4.2213	4.646	4.5205	5.5204	11.6043	6.3485
XLOC_001612	AH01G14250	Chr01	34812055	34812359	3.9811	4.5641	3.5655	0.9226	2.3872	0	3.9507	3.8792	3.6875	1.245	0.67	1.8071	1.7992	4.2964	2.2389	2.132	2.446	0	0	6.1141
XLOC_001613	AH01G14260	Chr01	34822339	34824331	0.0736	0	0	0.2355	0	0.7006	0	0.0753	0	0	0.4726	0	0	3.9522	2.1643	0.1385	0	0	0.9678	1.1087
XLOC_001614	AH01G14270	Chr01	34865145	34870545	5.246	8.1747	8.5666	1.9394	3.2444	2.3634	2.7951	5.4964	4.2131	3.1009	4.1742	8.1521	16.1846	5.1641	6.4752	5.6017	6.1941	6.4466	2.019	5.794
XLOC_001616	AH01G14330	Chr01	35277241	35277544	0	0	0	0	1.2459	0	0	0	1.0952	2.4716	0	0	0	0.5785	0	0	0	0	0	0
XLOC_001618	AH01G14370	Chr01	35652625	35656280	0.395	1.8842	1.4571	0.2682	0.3415	0	0	0	0.9235	0.1458	0	2.6877	3.1537	0.4215	0.7787	0.8486	1.4892	0.9669	0	0.0403
XLOC_001619	AH01G14380	Chr01	35690995	35693491	0.5651	1.9056	15.8832	119.383	0	0	0.2583	0	6.844	0.1376	0	0.1858	0	147.331	224.158	0.0562	8.3187	0.1047	0.4771	14.4129
XLOC_001622	AH01G14410	Chr01	35768735	35771112	0	0	1.9838	0	0.7335	0	0	0	0	0	0	0	0	0.5422	0.5766	0	0	0.0613	0	0
XLOC_001626	AH01G14500	Chr01	36265027	36269018	0	0	0	0	1.4145	0	3.1819	0.4058	0	0.0786	0.2658	0.1615	0	0.0603	0.0777	0	0	0	0	0.1395
XLOC_001628	AH01G14520	Chr01	36678125	36683553	0.9552	1.3259	1.1041	0.9886	1.6103	3.2152	1.405	4.9887	0.737	0.6159	1.8427	1.8106	2.8951	2.7717	2.1909	4.7096	0.5267	3.2535	0.5455	2.097
XLOC_001630	AH01G14540	Chr01	36722611	36726031	29.7826	19.1082	33.0144	25.8415	41.9114	7.8827	12.9307	13.678	15.1569	10.5879	14.2863	17.2403	69.225	21.1522	19.2146	12.6632	18.582	17.8795	14.9969	16.9945
XLOC_001631	AH01G14550	Chr01	36804139	36805472	58.1971	50.4833	8.8665	72.5667	143.648	4.0702	24.9696	13.5457	49.3389	115.488	69.0385	52.8079	12.8353	48.4489	44.6395	93.1166	57.72	50.919	32.2458	26.3181
XLOC_001632	AH01G14560	Chr01	36917474	36917704	0	0	0	0	14.1411	0	0	0	0	0	0	0	0	0	0	0	0	0	0	0
XLOC_001633	AH01G14570	Chr01	36943499	36946839	1.6821	0.6223	0.2984	0.7975	136.088	0.4318	9.0795	3.1309	0.6104	3.1017	1.9873	0.2486	0	0.8436	1.4581	3.7829	0.1643	3.2773	3.8403	7.1854
XLOC_001634	AH01G14580	Chr01	36959637	36964265	8.3882	2.5515	5.1495	4.5931	6.7383	6.8494	5.4448	7.7682	9.7311	3.059	6.7939	3.4129	6.2099	5.0364	2.8597	6.308	13.0265	6.7486	5.0505	5.2146
XLOC_001637	AH01G14630	Chr01	37038573	37043848	11.0863	23.1584	19.4621	12.6414	3.624	24.0639	25.9832	37.9246	9.4792	26.0168	28.6078	22.5207	36.1026	26.0856	48.2162	25.5265	17.5589	22.9939	15.8345	20.3816
XLOC_001638	AH01G14660	Chr01	37302664	37310252	5.0149	13.1361	1.6429	3.3113	14.0357	2.0001	8.8762	3.1079	7.0134	2.8917	5.1598	8.1235	3.1562	4.2745	3.041	5.1292	8.8732	4.5768	3.2955	5.5826
XLOC_001639	AH01G14670	Chr01	37318323	37323528	4.7956	2.9556	4.0583	2.1965	7.1001	4.7387	6.5771	5.9371	4.8232	1.7633	4.6073	6.7473	5.1549	6.0191	7.2345	4.38	3.9601	4.7282	3.598	8.5507
XLOC_001640	AH01G14680	Chr01	37410707	37415755	17.8165	18.0827	8.4871	6.2409	47.0811	11.2314	19.3311	28.3537	18.6961	15.9141	10.8815	18.3847	12.2681	31.8422	31.9462	13.9588	22.7549	22.7188	16.4963	30.3184
XLOC_001641	AH01G14690	Chr01	37435081	37442577	13.1488	85.6257	14.73	13.8934	12.8373	28.3635	11.4309	10.3303	13.1909	4.3947	13.049	13.2987	14.216	21.5464	16.7641	10.8042	18.2269	10.4411	9.6157	14.2812
XLOC_001642	-	Chr01	37443334	37444639	0.4279	0.2286	0.5302	0	0	0	0.3075	1.4762	0.306	0.5961	0.4705	0	3.6374	0	0.1459	0	0.2924	0.2365	0	0.1808
XLOC_001643	AH01G14700	Chr01	37451883	37452564	2.0782	0	0.2812	2.5546	0.6154	1.4039	0.2389	2.2818	0	0.831	2.1707	0	0	2.017	0.5978	3.11	0.2306	1.6411	6.044	0.9461
XLOC_001645	AH01G14730	Chr01	37684581	37689549	3.789	3.0965	1.9426	3.1249	1.3443	0.9969	2.3046	2.3856	1.958	4.1241	1.4812	3.5127	4.1671	2.4279	1.5694	2.0006	4.0189	1.868	2.9011	1.881
XLOC_001646	-	Chr01	37725302	37734923	27.161	52.2365	9.4297	5.956	23.9625	30.8534	47.0593	114.435	4.8065	11.9899	15.4431	8.4575	8.3671	15.9969	16.7388	21.0264	7.8712	19.1482	24.0298	25.9695
XLOC_001647	AH01G14740	Chr01	37737872	37739512	0.2214	1.0666	0.0941	0.2549	0.3211	0	0	0	0.1619	0	0.1643	0.2386	0	0	0.2195	1.3374	0	0	0	0
XLOC_001648	AH01G14760	Chr01	37795464	37797607	51.6198	11.3436	62.3537	48.697	6.9453	9.4387	7.8883	11.4409	25.1611	18.5363	16.5023	16.8451	36.6519	13.1741	13.5168	19.1692	27.6587	28.8549	25.2012	14.2118
XLOC_001649	AH01G14790	Chr01	37943325	37947610	0.5011	0	0.3261	1.093	0.0871	0	0.0799	0.0802	0.3893	0.2339	0.3694	0.1167	0	2.6326	2.2334	0.3558	0.0741	0.4558	0.9012	0.6778
XLOC_001650	-	Chr01	38042402	38043105	2.2554	1.844	1.6587	1.2082	10.2765	1.1743	2.0188	1.5165	2.0421	1.5073	1.7709	2.0783	3.2452	2.1856	1.2516	1.9436	1.777	3.2381	2.4696	4.5099
XLOC_001651	AH01G14830	Chr01	38045205	38047132	0	0	0.6263	0.2448	0	0.1165	0	0	0.1516	0.0887	0.2433	0.4492	1.1847	0	0.0526	0	0.1474	0	0	0.0974
XLOC_001654	AH01G14870	Chr01	38196027	38199353	16.8371	13.5612	24.5894	14.511	3.7051	3.6302	6.0498	3.261	5.9381	6.8482	8.3341	8.2	11.4097	4.2439	5.0252	7.6952	10.699	7.752	8.1128	7.4695
XLOC_001655	AH01G14880	Chr01	38236940	38245081	0.2526	3.803	0.4824	0.2447	1.3271	2.1253	0.1058	0.0515	0.313	0	0	0.3049	22.3292	0.4372	0.7495	0.9663	0.1012	0.0863	0.7332	0.3815
XLOC_001656	AH01G14910	Chr01	38450768	38453064	1.6738	0.489	0.849	1.8817	2.0818	2.3515	1.8964	0.9846	0.1033	0.5888	4.8691	0.2908	0	1.4582	1.3193	4.5523	0.1946	2.7128	1.3257	1.206
XLOC_001657	AH01G14920	Chr01	38551086	38558735	1.6511	1.8258	2.1511	3.1379	1.3721	6.2959	2.4046	3.5466	0.5742	1.8789	3.6387	2.5239	2.8882	2.5016	1.881	3.2699	0.6924	1.8085	2.4528	1.7455
XLOC_001658	AH01G14930	Chr01	38588050	38589627	510.359	362.932	677.288	381.548	130.898	128.063	93.5757	114.92	656.157	155.012	485.168	378.785	319.963	338.127	464.926	388.551	808.278	372.414	294.928	348.572
XLOC_001660	AH01G14960	Chr01	38891185	38899330	5.8891	7.6709	7.948	10.2898	8.4324	12.3485	8.4512	8.0653	5.0916	4.5042	9.7979	10.1108	16.8385	11.1757	9.6432	7.8554	6.2836	5.7886	8.2929	7.0341
XLOC_001661	AH01G14990	Chr01	39165180	39168357	4.6992	4.6209	4.0773	2.037	4.7506	3.0834	4.9809	6.4941	3.4693	1.2635	4.3538	6.9439	2.6155	3.3343	4.8412	4.9731	6.1304	6.0861	1.8975	5.7893
XLOC_001663	AH01G15030	Chr01	39334129	39343089	0.1039	2.4017	0.6314	0.1725	2.1797	1.6969	0.3165	0.0535	6.8385	0.7199	1.3577	1.1045	2.4547	0	0	1.0522	6.4577	0.2663	0	0.7303
XLOC_001664	AH01G15060	Chr01	39455257	39458506	0.1882	0.9184	0.1882	0.9059	0.4054	0.573	1.2088	0.4921	0.2665	0.4016	0.6643	0.7651	3.942	1.2144	1.0915	0.4582	0.5727	0.4182	0.2813	0.776
XLOC_001665	AH01G15080	Chr01	39521323	39525223	0.2674	1.2323	0	0.6058	0	0	0	0.0514	0.2107	0.3022	0.1566	0	0	0	0.024	0.1415	0.2005	0.0634	0	0.0311
XLOC_001666	AH01G15090	Chr01	39528136	39531296	4.4398	11.2538	4.341	11.8652	43.1993	4.2067	14.6786	3.9657	9.8448	3.6231	8.751	10.9033	3.1462	19.5223	18.7261	5.436	10.6227	5.4896	5.4222	11.3225
XLOC_001667	AH01G15110	Chr01	39533540	39547041	9.1259	10.5137	10.4172	7.4959	16.9065	8.4607	7.6634	8.7704	8.1521	7.1392	6.3015	8.7617	18.314	6.7678	9.1774	9.2193	10.0372	9.2229	6.7752	6.799
XLOC_001668	AH01G15120	Chr01	39584038	39586471	11.3298	0.8169	7.1787	13.7897	0.8497	3.5202	0.9127	2.2488	0.328	1.5238	1.2361	0.1499	2.1576	4.0904	4.5126	2.7184	0.7045	3.9165	7.4256	1.4745
XLOC_001669	AH01G15130	Chr01	39607668	39613179	46.0382	38.1372	41.9536	62.676	105.211	77.2035	25.4845	26.2306	19.332	16.2769	24.0889	18.5892	7.7195	28.1838	22.2242	25.3791	25.0502	24.8801	35.9017	23.5326
XLOC_001670	AH01G15150	Chr01	39670805	39671201	0	2.2123	0.366	2.3957	0	71.0048	0	0	0	0	0	0	0	0	0.3243	0.4964	0	0	0	0.36
XLOC_001671	AH01G15180	Chr01	39754140	39754689	1.6452	0	0.4724	0	0	0	0	0	0	0	0	0.5742	27.3128	0	0	0	0	0	0.4575	0
XLOC_001673	AH01G15240	Chr01	40278179	40279554	0.1882	0	0	0.2937	1.8281	0.77	0	0	1.189	0	0.4221	0	1.1921	0.4104	0.3842	0.1794	0.3835	0	0	0.6798
XLOC_001674	AH01G15250	Chr01	40301910	40302703	0	0	2.0093	16.3446	0	0	0	0	1.7054	0.277	10.0486	0	0	9.1244	9.3933	3.3231	0.5339	0.3117	0	0
XLOC_001676	AH01G15270	Chr01	40870931	40880167	6.7323	1.0397	1.7443	19.9341	11.6244	13.5909	2.5765	7.176	10.3717	2.2504	33.8927	6.8902	0.209	9.6142	5.3796	32.12	11.4274	25.6934	10.5558	6.4323
XLOC_001677	-	Chr01	41195205	41198107	0.3475	0.129	0.6051	3.0894	0.4206	0.5098	0.2818	1.2718	0.5828	0.7866	3.5158	2.1226	0	1.3242	0.5022	3.048	1.3663	1.8212	0.3521	0.7963
XLOC_001678	AH01G15280	Chr01	41209395	41209602	0	0	0	0	0	0	0	0	6.6304	0	1.7938	0	0	0	0	0	0	0	0	0
XLOC_001680	AH01G15320	Chr01	42019583	42021265	2.9603	2.7039	1.8632	1.1586	3.6531	1.3178	0	2.099	2.0981	8.0802	0.5358	0.8011	4.8072	1.3608	0.5099	0.4965	0.51	0.4952	7.3382	0.2695
XLOC_001682	AH01G15350	Chr01	42787962	42795333	1.2709	1.6122	1.7045	5.0034	3.5223	10.8924	3.8601	0.5689	1.1934	0.99	2.0525	3.8356	2.595	2.3598	2.7997	4.6189	1.223	3.1105	5.2806	1.7345
XLOC_001683	-	Chr01	43000056	43002679	4.1364	5.7113	3.8722	7.3775	7.6305	2.5412	4.815	5.3717	3.9443	5.7122	5.2301	5.1989	2.9796	4.1485	6.8049	5.4444	6.3446	4.8342	5.527	3.1295
XLOC_001684	-	Chr01	43061497	43065397	3.6396	3.943	6.8896	3.6666	3.8474	2.2512	7.1703	4.3671	5.9307	3.1277	4.1317	7.0334	7.8752	3.8638	5.2669	4.4639	5.3276	5.7211	2.479	4.2413
XLOC_001686	AH01G15430	Chr01	43125385	43126294	2.0447	0.2369	0.6866	0.7748	0.9681	0.9216	0.7239	0.4668	4.7584	0.2707	8.0499	0.6274	0.3356	0.8525	2.1303	3.8975	4.5983	2.3498	4.0201	1.0261
XLOC_001688	AH01G15460	Chr01	43399181	43403523	46.9358	30.7067	22.8717	35.8461	6.5412	33.8596	18.254	38.425	19.9119	16.4976	24.6802	14.2583	4.1596	20.3835	15.5375	28.4621	17.0035	32.2243	24.0287	11.0601
XLOC_001689	AH01G15470	Chr01	43441702	43442008	0	0	0	0	0	0	0	0	0	0	0.6298	0	0	0	0	0	1.1372	0	0	0
XLOC_001690	AH01G15480	Chr01	43445988	43452885	0.1926	0	0.2238	0.0416	4.1246	7.4991	0	0.0567	0	0	0.028	0	0	0	0	0	0	0.023	0	0
XLOC_001691	AH01G15500	Chr01	43458403	43461051	1.3453	1.7078	3.0205	0.8483	0.8183	0.6606	5.7983	5.5537	1.9069	1.5741	2.7454	3.6307	1.2186	1.414	1.5798	2.1976	1.5589	3.6303	0.6144	1.2475
XLOC_001692	AH01G15550	Chr01	43758965	43763968	35.8507	3.0233	28.7333	29.3135	0.0561	8.2973	1.6894	11.1686	2.8506	2.329	27.8233	0.3968	1.3988	13.9305	11.2584	32.0145	3.4033	26.3891	37.56	8.6153
XLOC_001695	AH01G15650	Chr01	44523554	44527593	27.3107	7.4057	30.3747	30.6745	5.3607	24.4857	6.6273	7.9631	8.6132	9.2943	26.1653	14.0795	6.7834	15.1142	14.4125	28.6057	9.6467	25.4585	33.6606	9.1294
XLOC_001696	AH01G15700	Chr01	44824773	44828323	4.2115	5.8152	4.2486	6.1038	16.6568	7.3731	11.784	4.9934	21.5841	2.4745	7.7956	6.8522	13.5629	6.6551	4.549	4.7313	24.5064	3.4673	4.4267	8.8058
XLOC_001697	AH01G15710	Chr01	44973075	44979313	9.2598	5.888	12.8941	7.5459	4.463	5.2189	7.8732	6.8314	9.6878	5.8439	6.9486	10.0178	4.5897	6.2914	5.9501	7.0514	11.4633	8.1715	7.1291	7.6419
XLOC_001698	AH01G15720	Chr01	45211841	45214490	3.2394	3.1578	43.9258	39.5713	19.556	20.5038	27.507	2.7458	66.33	10.2961	24.698	29.1719	8.3819	11.9767	10.706	11.2463	85.2169	9.1165	8.4982	5.7661
XLOC_001699	AH01G15730	Chr01	45216639	45220656	9.2226	15.0342	8.1804	11.4689	3.6159	5.7165	8.0379	1.2172	4.4065	2.146	4.2578	1.282	9.4991	6.0131	4.8374	4.9299	4.9147	3.3832	8.3831	7.2496
XLOC_001700	AH01G15750	Chr01	45281445	45283204	3.0369	0.8913	4.3717	8.368	6.5504	2.296	1.3729	5.2731	1.7559	0.8924	0.9478	0.1434	0.1533	3.5466	3.198	1.0773	1.45	0.5849	17.5146	5.9479
XLOC_001702	AH01G15780	Chr01	45449384	45460168	2.3664	2.6302	1.5288	0.4896	3.5238	0.945	3.9526	2.4126	5.4905	1.4197	4.0938	7.1662	5.9682	4.6002	4.0984	3.8453	4.9001	4.2818	1.1767	3.8873
XLOC_001705	AH01G15840	Chr01	45893001	45896653	1.5186	1.1073	1.9976	1.713	2.1301	1.0499	0.1558	0.5165	0.9178	1.4016	1.2085	2.6794	0.7625	0.9241	1.1757	1.3301	0.9399	2.0722	1.2017	1.7499
XLOC_001706	AH01G15860	Chr01	46191497	46202309	2.466	5.147	2.3142	0.9181	7.6825	0.137	2.6184	0.5158	0.0552	0.638	0.2492	0.0779	0.1679	0.0549	0.1036	0.943	0.052	0.8653	1.485	1.3074
XLOC_001708	AH01G15920	Chr01	46995203	47000327	0.5709	4.397	0.0813	0.7135	36.6937	4.1861	1.6929	2.0106	1.8001	0.1686	0	6.107	6.2041	0.2886	0.0976	0.0617	3.3927	0	1.3001	12.0889
XLOC_001709	AH01G15940	Chr01	47032493	47035242	0.2585	0.3525	0.6687	0.8428	1.0799	1.2362	0.4389	0.8635	0.5484	0.2352	0.9837	2.73	0.7259	1.1168	0.2695	0.756	2.2709	0.6325	0.8879	0.7062
XLOC_001710	AH01G15950	Chr01	47040801	47041217	0	0	0	0	0	0	0	1.1182	0	0	0	0	0	0	0	0	0	0	0	0
XLOC_001713	-	Chr01	47105482	47108117	1.2059	2.7004	2.3167	1.2379	2.4955	0.4891	0.8689	3.3081	1.1254	0.7964	1.6444	1.532	4.7418	2.2982	1.4339	2.2983	1.3252	2.2518	1.2065	2.1735
XLOC_001715	AH01G16000	Chr01	47181846	47185277	3.9474	0.3704	2.1147	3.1876	4.7985	5.4587	0.7698	4.662	10.9637	2.2173	9.4413	1.3892	1.0671	3.9426	1.6519	8.4245	14.5523	2.7826	5.3478	3.0399
XLOC_001716	AH01G16010	Chr01	47190328	47197169	6.8716	3.3363	6.4521	3.2666	1.611	1.542	2.411	3.1367	4.8071	4.0957	3.2781	6.6893	17.9631	5.6068	4.4137	5.3088	4.8219	7.2386	4.4135	4.0856
XLOC_001717	AH01G16020,AH01G16030	Chr01	47302627	47308017	0.6212	0.7122	0.3772	0.6393	0.3881	0.0386	0.5149	0.3178	0.4299	0.9894	0.4197	1.256	0.4088	2.4017	2.8766	0.6505	1.542	1.1318	0.0744	2.5827
XLOC_001718	AH01G16040	Chr01	47322969	47328015	0.6319	0.6581	7.108	9.7996	1.8789	0.7787	0.6538	0.3953	23.4164	0.8073	1.7603	14.9321	3.8968	15.1416	20.7012	2.0311	25.7145	2.7794	1.7366	2.1553
XLOC_001720	AH01G16100	Chr01	48251126	48273876	1.9519	0.113	1.4636	0.6599	60.7886	13.5696	0.2114	0.5729	0	3.9158	0.2945	0.3129	0	0.1479	0.2061	0.3229	0	0.2603	3.8047	0.4452
XLOC_001721	AH01G16120	Chr01	48627629	48628395	0	0	0	0	0.5738	1.494	0	0	0	0	0	0	0	0	0	0	0	0	0	0
XLOC_001722	AH01G16130	Chr01	48847324	48850165	7.1996	7.2237	5.1847	8.2302	34.6631	9.8674	11.9305	7.2946	20.947	6.9039	9.6225	12.5077	23.662	9.3413	9.6439	6.3864	26.2772	8.1937	7.074	6.6827
XLOC_001724	-	Chr01	48887424	48889384	0	0	0	0	0.8854	4.5732	0	0	0	0	0	0	0	0	0	0	0	0	0	0
XLOC_001725	AH01G16150	Chr01	48912935	48917999	3.1029	3.1123	2.8749	2.9698	8.4432	0.3501	9.1884	3.1986	1.8922	1.7346	2.8094	3.1522	2.4873	2.2205	2.503	2.2812	2.4143	2.4091	4.3536	5.6256
XLOC_001726	-	Chr01	48954204	48959139	3.7015	2.8904	8.2826	2.1204	0.6115	1.7858	3.8056	4.5063	5.3326	1.4062	4.8392	5.0615	7.9732	5.8229	5.6363	7.8608	6.4875	8.5378	0.82	1.7916
XLOC_001728	AH01G16220	Chr01	49463261	49465155	267.096	88.9671	388.272	210.361	111.316	84.372	72.4894	66.3993	129.534	61.4111	86.5427	96.0183	120.776	96.5861	89.3165	100.13	138.771	137.231	124.5	99.736
XLOC_001730	AH01G16290,AH01G16300	Chr01	49689293	49695311	5.0527	3.3185	3.6538	4.274	7.4153	4.4664	4.3078	4.3953	3.1552	2.6799	4.2978	6.0828	11.9363	3.9522	4.8357	4.8491	5.3569	3.2122	6.381	3.9251
XLOC_001738	AH01G16450	Chr01	50847625	50850907	1.954	0.1281	0.2224	0.1235	0.0702	1.7642	0.0791	0.5855	0.3128	0.1473	0.5511	0	0.2389	0	0	0.7898	0	0.3102	0.5745	1.341
XLOC_001743	AH01G16530	Chr01	51333888	51334506	0	0	0	0.2085	0	0	0	0	2.3485	1.8153	0	0	0	0	0	0	2.2476	0	0	0
XLOC_001747	AH01G16570	Chr01	51411688	51414340	1.2516	1.2238	2.04	0.998	0.621	0.7072	2.5382	2.4493	2.3375	1.4643	1.732	3.1487	2.6978	1.0585	1.0675	1.2728	2.1258	1.7966	0.6914	2.1211
XLOC_001748	AH01G16600	Chr01	51546551	51547310	1.4698	1.2833	0	0.9428	0	0	0	0	92.786	10.9346	0.788	0	0	0	0.3287	1.3733	85.4982	0.2487	0.25	0.1086
XLOC_001749	AH01G16620	Chr01	51826469	51832301	4.8099	0	0.3648	1.7881	0	1.795	0	3.4546	0	0.0508	0.0315	0	0	0.9862	0.5267	0.5501	0	0.2761	1.9495	1.4971
XLOC_001750	AH01G16630	Chr01	51895352	51902749	3.7546	0.4531	0.1002	1.0133	0.069	1.2355	0.0553	8.3902	0	0.1336	0.0282	0	0	1.2959	1.8245	0.223	0	0.116	9.3157	1.6813
XLOC_001751	AH01G16640	Chr01	52021383	52026045	10.4842	14.0289	13.1085	6.2482	6.1262	5.9439	10.8197	13.5893	16.8995	5.0596	14.2327	14.8593	19.1053	13.0324	14.1881	12.7137	21.2556	13.1815	6.4838	14.3966
XLOC_001753	AH01G16660	Chr01	52132029	52134878	0.4447	0.052	0.0391	0	0	0.176	1.4861	0.6308	0	0.1835	0.14	0.0978	0	0	0	0.3508	0	0.265	0.7261	0.3361
XLOC_001754	AH01G16680	Chr01	52217835	52222638	1.7557	0.1463	1.5281	1.3192	0.0594	0.267	0.2483	0.3244	0.3068	0.6332	0.2192	0.1807	0.5555	1.7598	1.3089	1.1297	0.3003	1.5344	0.3522	0.5196
XLOC_001756	AH01G16720	Chr01	52488598	52491527	3.3522	9.1073	1.0473	1.913	1.4266	1.6218	10.0636	3.211	1.6268	1.6187	1.5436	4.0457	12.2607	1.3499	1.3307	0.8362	2.138	1.403	3.3243	6.1942
XLOC_001757	AH01G16730	Chr01	52492084	52492492	0.5139	0	0.6396	0	0	1.9983	0.5812	4.5811	0	0	0	0	0	0	0	0	0	0	2.873	1.5726
XLOC_001759	-	Chr01	52608129	52610618	0.5568	0.9491	0.0446	0.4305	1.0086	0.1858	2.0483	1.3523	0	0.7367	1.2108	2.3905	10.3809	0.5293	0.2237	0.5675	0	0.6648	1.8503	2.9792
XLOC_001760	AH01G16760	Chr01	52610778	52614519	51.2879	28.5602	18.1923	9.948	3.8669	5.8947	36.0529	59.1728	1.9925	8.1689	5.1128	1.23	6.8855	6.532	4.9358	8.8328	3.4727	8.2553	37.203	18.5002
XLOC_001762	-	Chr01	52768785	52771465	0	0	0	0.3519	0	0	0	0	2.8375	0	0	0	0	0.1938	0.1595	0	3.374	0	0	0.0541
XLOC_001763	AH01G16810	Chr01	52893869	52894233	0	1.068	2.4419	0	0	2.4247	1.5652	1.8481	6.5735	0	0.7635	4.0857	0.996	0.7179	1.2879	0	4.0076	2.3089	0	3.1069
XLOC_001764	AH01G16820	Chr01	53037330	53041592	2.4037	3.2345	2.3733	3.9958	5.3804	2.8123	3.5137	2.2513	2.7488	1.1732	2.42	2.5736	0.9756	3.9982	3.3985	2.309	2.5665	2.34	1.6617	2.9308
XLOC_001765	AH01G16830	Chr01	53071447	53075407	2.1248	2.1236	2.8835	1.3439	2.3397	1.7121	3.0792	3.1673	4.7561	1.5379	1.9214	3.856	10.8565	3.213	3.3349	2.2774	4.5253	4.1656	1.3561	2.6187
XLOC_001766	AH01G16860	Chr01	53178111	53181000	0.1662	0.0689	0.1998	4.8176	1469.53	8.1309	0.862	0	15.0793	0.3533	2.2232	0.7718	0	5.2463	1.4331	0.1932	18.4594	2.008	5.8818	116.917
XLOC_001767	AH01G16870	Chr01	53182062	53189050	0	0.1817	0.2675	0.6773	41.0268	4.2784	0.2253	0.1889	7.9752	0.0787	0.4374	0.1586	0	0.456	0.0954	0.2508	4.9446	0.5872	0.1544	0.0684
XLOC_001768	AH01G16890	Chr01	53314498	53314712	3.9899	12.4966	5.2366	3.4284	15.0869	3.4385	4.6704	23.3592	13.189	3.5961	12.5618	6.2983	0	6.4921	11.0454	9.6765	17.5193	14.0097	0	15.6366
XLOC_001769	AH01G16910	Chr01	53646321	53647583	17.0173	13.981	11.9156	10.2047	7.0654	11.1909	8.6891	11.59	28.5064	9.857	26.9112	31.8989	20.6767	13.5755	14.8756	29.3573	27.0663	24.6289	13.4042	20.3072
XLOC_001770	AH01G16920	Chr01	53853256	53856967	7.2264	8.9056	7.4561	11.4492	6.5898	20.7268	5.0932	7.7538	4.1976	4.3061	11.3712	7.7458	2.9864	10.0222	8.0085	10.5222	4.6783	6.3606	9.444	6.3167
XLOC_001772	AH01G16970	Chr01	54060645	54066767	2.3129	0.0294	0.3719	1.173	0	1.5638	0.036	1.2516	0.0366	0.0872	0.2224	0.1045	0.1389	0.4105	0.3546	1.3237	0.035	0.8326	0.7477	0.4405
XLOC_001773	AH01G16980	Chr01	54102229	54107016	33.4628	30.6427	45.0425	32.1141	32.9478	20.9728	21.5111	49.1862	33.4808	19.1868	17.3024	20.2733	63.2476	41.5572	38.3431	24.2345	41.0165	50.6745	21.6699	35.0713
XLOC_001774	AH01G16990	Chr01	54109514	54109749	0	0	0	1.3956	0	0	0	0	0	0	0	0	0	0	0	0	0	0	0	0
XLOC_001775	AH01G17000	Chr01	54250924	54255959	2.551	4.8638	2.2409	5.7502	2.4561	8.3696	9.6754	5.745	4.9002	5.5347	10.0385	13.1618	4.5694	4.2903	3.8075	6.3698	5.5105	5.4672	2.6192	4.3254
XLOC_001776	AH01G17010	Chr01	54345780	54350031	15.0098	7.8288	15.4805	16.0684	1.4259	10.2212	4.3147	9.2777	23.5372	7.5232	8.9306	7.2072	7.5178	9.3316	9.2694	11.3295	27.571	12.8853	9.4879	7.556
XLOC_001777	AH01G17020	Chr01	54356425	54359588	7.4772	1.0164	7.9014	1.4052	0.6001	44.6069	0.0972	15.8167	0	0.1801	0.0498	0	2.7535	0.0514	0.0941	0.089	0	0.1221	6.0645	3.0761
XLOC_001779	AH01G17040	Chr01	54529482	54534250	4.4396	1.7507	3.6162	1.5192	2.7863	3.5997	3.4764	3.558	3.8329	1.5682	3.7657	3.6409	6.7892	2.5987	3.8091	3.4616	3.7124	3.9267	1.5995	3.4541
XLOC_001780	AH01G17050	Chr01	54553439	54553670	0	0	0	0	0	0	0	0	0	0	0	0	0	1.2349	0	0	0	0	0	0
XLOC_001781	AH01G17060	Chr01	54566951	54571187	1.5412	2.3766	1.3606	0.4657	2.8592	1.1578	2.3483	2.1033	0.9009	0.3424	0.9754	1.2598	2.6367	1.2902	1.616	1.4787	0.8681	1.2832	0.3238	0.9168
XLOC_001782	AH01G17070	Chr01	54627807	54631353	24.4073	12.1757	43.8229	33.348	28.3471	23.1289	15.1454	12.3463	13.512	7.5295	21.3674	14.7489	25.5331	16.8127	14.1934	14.9206	16.8912	18.7297	16.7246	18.6025
XLOC_001783	AH01G17080	Chr01	54640608	54646982	3.0498	0.8406	1.1046	1.2764	2.4384	1.2091	1.7261	2.0668	0.4524	0.6566	0.7415	0.4878	0.2972	0.6384	0.3735	1.3761	0.8074	1.4629	2.0575	1.7298
XLOC_001786	AH01G17150,AH01G17160	Chr01	55392433	55398421	4.226	9.9762	6.2584	3.6554	2.8672	3.2407	7.1554	9.9785	7.556	6.5824	5.7551	12.1516	11.2932	7.7743	8.6681	5.9101	5.578	6.0452	2.0491	7.8425
XLOC_001790	AH01G17210	Chr01	55691885	55692107	0	0	0	0	0	0	0	0	3.3777	0	0	0	0	0	0	1.403	0	1.3518	0	0
XLOC_001791	AH01G17250,AH01G17270	Chr01	56182492	56212297	6.7331	7.4807	8.9114	4.6484	7.7252	5.4555	3.4467	5.1309	5.8545	2.5223	8.5143	7.3863	7.5186	5.6835	6.498	6.8056	5.0204	6.2739	5.261	5.9958
XLOC_001794	AH01G17280	Chr01	56516456	56516801	6.1643	4.3542	9.022	2.9397	9.3973	4.8803	17.183	6.8006	5.6292	6.2404	4.3725	14.1312	16.9233	5.8944	5.2478	4.2883	7.5398	5.4625	1.5858	6.3672
XLOC_001797	AH01G17340	Chr01	57024416	57024618	0	0	0	0	0	0	0	0	0	0	1.7064	0	0	0	0	0	0	0	0	0
XLOC_001798	AH01G17350,AH01G17370,AH01G17380,AH01G17390	Chr01	57737182	57787399	18.4796	328.085	24.1392	20.9998	12.9648	50.2083	31.842	9.3917	35.5871	54.8836	37.8963	33.3615	142.65	19.2531	48.4432	38.569	30.8958	42.4326	58.1203	27.6682
XLOC_001800	AH01G17410	Chr01	57797071	57797605	0	2.3139	0	0	0	0	0	0	0	0	0	0	0	0	0	0	0	0	0	0
XLOC_001801	AH01G17430	Chr01	57896990	57901576	6.637	25.0988	24.8389	19.9824	15.1166	11.2374	37.0969	16.1498	93.011	17.9568	12.4268	15.5494	118.153	22.7007	25.1967	11.5714	112.992	12.8321	5.1892	23.6933
XLOC_001806	AH01G17530	Chr01	59312203	59318533	0.3061	1.1042	0.3395	0.979	0.7576	1.7433	0.0536	0.0803	0.7738	0.1657	0.251	0.0787	3.1149	0.1675	0.151	0.0745	0.686	0.1535	0.044	0.2324
XLOC_001807	AH01G17580	Chr01	59738944	59742659	10.9337	7.9386	7.7089	8.8115	4.3551	5.7574	6.2422	8.0219	2.8906	3.8703	7.2189	7.548	11.3359	6.7992	6.7657	7.2689	3.053	8.6701	8.0982	4.4705
XLOC_001809	AH01G17620	Chr01	59829860	59833307	2.6017	3.2175	21.5954	3.8317	6.3611	5.0225	3.357	3.4026	18.5029	4.3598	6.2159	3.7101	18.1021	20.9227	17.6058	9.6391	23.6013	11.9994	3.8212	13.1352
XLOC_001810	AH01G17640	Chr01	59957983	59962955	2.8467	3.8799	3.8157	2.4748	5.0081	2.9481	5.7177	5.5443	3.0669	1.959	3.5626	4.7835	4.3164	4.2381	3.976	3.6396	2.6381	4.2303	2.1675	3.9225
XLOC_001812	AH01G17690	Chr01	60399676	60401631	0.2944	0.7749	0.1428	0.788	1.8174	1.1108	0.9405	0.2946	0.564	0.2224	0.8797	1.3034	1.0667	1.0508	1.5615	0.7938	1.046	0.687	1.6698	0.8235
XLOC_001815	AH01G17720	Chr01	60643552	60648239	3.878	5.721	3.5296	3.8797	18.4637	8.1829	6.3171	5.5081	9.8263	4.2037	6.0765	4.286	11.8401	4.9671	7.0921	6.8971	11.5862	8.7527	7.7856	7.1356
XLOC_001816	AH01G17770	Chr01	61253582	61256395	1.1912	0.1043	0.9779	0.7864	0	0	0	0.3227	0	0	0.2008	0.1899	0.0995	0.3407	0.3138	0.7041	0	0.8569	1.0338	0.2368
XLOC_001817	AH01G17780	Chr01	61437112	61440962	18.4058	11.2435	17.5576	21.0118	10.2214	10.1814	6.3099	6.0053	13.1971	15.5267	12.3774	10.226	40.2318	9.703	9.3207	12.5855	11.9553	12.9533	19.8491	7.6931
XLOC_001819	AH01G17840	Chr01	61987932	61991967	2.924	18.3723	3.2588	2.5768	21.7458	5.6201	8.6274	8.8801	4.6387	6.0209	11.8054	10.5251	12.0993	9.8626	7.7103	9.0081	6.9788	7.8318	4.5397	9.7566
XLOC_001820	AH01G17850	Chr01	62161906	62167447	12.6418	13.2736	0.0504	0.4499	16.8084	1.9332	65.6402	48.8987	0.0894	6.4827	1.7044	0.7694	3.2239	0	0	0.7342	0.2346	0.6365	9.2722	15.8565
XLOC_001824	AH01G17900	Chr01	62660313	62666601	2.4916	3.9801	3.1093	5.3496	5.2962	8.2823	2.809	3.5945	2.2945	1.2871	7.6697	2.698	3.9712	6.1461	6.1588	5.9802	2.7697	5.5954	3.3232	4.3925
XLOC_001828	AH01G17980	Chr01	64107638	64111655	16.0944	14.5164	16.893	17.6074	29.3437	28.6268	17.4222	22.3876	23.955	7.6983	19.7685	14.2088	32.0623	21.2603	20.6486	19.2112	25.447	17.5635	12.8967	21.9528
XLOC_001830	AH01G18010	Chr01	64198547	64203123	3.5595	9.182	5.8293	9.2397	22.3282	11.9265	9.2069	2.7728	3.4567	2.9837	3.396	4.3178	9.6603	4.701	4.0798	3.5588	4.1378	3.1353	4.4238	3.9665
XLOC_001832	AH01G18050	Chr01	64931822	64934006	12.1994	10.2239	4.6094	5.703	3.5011	5.1445	18.9744	15.6903	2.0107	5.1038	4.852	6.104	5.3711	3.164	3.0257	6.4899	2.6324	4.8966	14.7426	4.2565
XLOC_001833	-	Chr01	65057298	65060944	3.0304	1.8679	1.1439	1.1524	3.7408	1.6328	1.8558	1.8232	3.3452	2.3888	2.1441	3.6048	9.2285	2.0463	4.6987	3.5288	3.8943	4.3722	2.8546	2.6858
XLOC_001834	AH01G18080	Chr01	65421430	65425613	8.1695	13.8445	22.6109	5.4822	1.3817	5.3092	9.6452	17.6728	5.1534	3.3754	17.255	10.3881	30.0424	18.242	23.0839	16.8844	9.5344	15.7021	6.1833	14.6339
XLOC_001836	AH01G18150	Chr01	65577904	65578264	35.7667	5.8294	6.055	1.6161	0.9324	1.5977	5.6804	86.2326	0.757	33.9148	0	5.5898	14.2794	1.8879	2.9993	0.6715	0	0	18.3529	0.4005
XLOC_001840	-	Chr01	66622855	66623472	0.131	0.4027	0.1465	0.3356	6.5151	3.1489	0	0.2593	0.487	30.2487	0.3557	0.7355	0.4044	0.2442	2.2905	0.1057	0.2319	0.4118	4.8201	0
XLOC_001841	-	Chr01	66688516	66688963	1.7961	0.3737	0.5295	1.3159	4.2927	0.9252	0	0.2264	0.4635	4.2388	0.4561	0	0.3593	0.461	0.8947	0	0	0.3841	4.0854	0.253
XLOC_001842	-	Chr01	66693686	66694518	22.8713	2.1825	2.7307	10.3904	50.3926	28.3462	0.4475	6.1779	2.0309	320.724	5.4997	9.7287	10.2497	3.0388	19.5558	6.1887	2.9846	3.5766	92.9154	4.6604
XLOC_001843	AH01G18230	Chr01	66696233	66696560	40.3574	8.218	19.2188	31.443	152.851	115.751	1.7024	9.6031	4.5403	917.482	2.9557	10.4121	20.6571	7.7412	33.0416	19.0606	1.5185	14.6609	160.618	5.8991
XLOC_001844	AH01G18240	Chr01	66704655	66705024	0	0	0.4087	0	0.9397	0	0	0.3477	0	0	0	1.0484	1.6949	0	0.3585	0.3078	0	0	0	0
XLOC_001847	-	Chr01	67367563	67370597	0.8049	2.4583	0.4357	1.1797	0.2163	0.0487	4.2405	1.0427	2.3697	0.8514	2.2871	1.5212	10.8373	2.133	1.9767	2.1805	2.8154	2.9303	0.276	3.3572
XLOC_001848	AH01G18270	Chr01	67599983	67602377	2.9872	3.0211	0.909	7.1448	1.2172	0.8692	3.0847	2.6567	1.7776	4.6029	1.8617	2.7274	0.6019	3.837	3.3433	4.4388	1.9879	2.6067	3.4005	1.3135
XLOC_001849	AH01G18280	Chr01	67664508	67664799	3.9136	1.5976	6.9159	3.1267	3.2949	0.9704	3.5142	5.1787	0	2.5673	4.8253	0	19.3315	2.6637	5.1636	0.4661	2.0642	7.5623	1.8951	4.8084
XLOC_001850	AH01G18290	Chr01	67665055	67665378	30.2781	23.2985	55.9216	13.537	37.5255	17.4186	28.4948	38.81	22.2772	19.6201	26.543	37.9441	59.7589	24.7383	23.9977	24.4	22.7178	33.8453	17.1142	17.8192
XLOC_001853	AH01G18360	Chr01	69163107	69168114	21.9501	33.8083	10.9166	28.3116	18.2739	14.8437	35.003	26.0911	31.974	20.5838	30.4712	32.7333	57.2505	42.3937	31.51	29.2621	37.3082	26.9568	19.8947	22.686
XLOC_001859	AH01G18440	Chr01	71000729	71006887	2.5951	3.1217	4.196	2.6856	2.2328	7.8209	4.004	4.9241	2.3242	2.1775	5.4988	4.3431	7.3734	3.4336	4.6093	4.6095	3.1194	4.029	2.7655	4.0446
XLOC_001860	AH01G18440	Chr01	71000729	71006887	0.4145	0.7592	1.0974	0.7449	0	1.0407	0	0.4301	0.9059	0.3345	0.259	0	0.6637	0.7389	0.6187	0.4322	0	0.1913	0.3484	0.5527
XLOC_001862	AH01G18500	Chr01	71950668	71951546	95.9222	29.7122	106.221	82.3793	6.9866	13.543	36.1009	15.4323	21.5659	38.1672	26.2582	31.7073	38.5115	15.9034	21.0055	38.6544	32.5832	49.4884	49.9379	20.7879
XLOC_001863	-	Chr01	72445360	72446695	0.1976	0.8907	0.9909	0.1765	0	0.1655	0.601	2.4248	1.0026	0.4126	0.9269	0.312	0	0	0.4841	0.464	0.3266	1.4511	0.1548	0.428
XLOC_001865	AH01G18540	Chr01	72638729	72640652	3.5883	2.7174	7.2263	1.9815	2.0123	0.2808	3.7187	2.2279	4.7644	5.2952	1.0049	2.2256	8.7334	2.1618	2.3109	2.3558	6.5605	2.9843	2.178	4.2654
XLOC_001866	AH01G18560	Chr01	73181574	73182441	1.0367	0.865	0	0	0	0	0.6106	0.5212	1.1159	0.5531	0	0	0.4183	0.2849	0.2598	0.2477	0	0.4479	0	0.332
XLOC_001868	AH01G18590	Chr01	73513163	73514101	0	0	0	0	1.0125	0	0	0	0	0	0	0	0	0	0	0	0	0	0	0
XLOC_001870	AH01G18630	Chr01	74066236	74072455	10.2129	8.9426	12.5904	10.1277	3.7833	3.538	6.2393	6.189	4.5223	6.5962	5.4596	8.8671	14.0677	6.3302	6.3076	6.3299	5.5305	8.2341	7.7032	6.0997
XLOC_001872	AH01G18670	Chr01	74121971	74124721	0.8581	0.0802	0.1147	0.8044	0	0	0	1.1835	0	0.2306	0.1948	0.1463	0	1.1818	0.3527	0.8881	0.2864	0.374	1.5112	0.4071
XLOC_001873	-	Chr01	74126981	74134803	4.6399	0.5939	3.041	1.6835	0	0	1.7792	0.8893	0.9498	3.6782	0.9057	2.5506	2.0938	0.8568	0.8867	1.7486	0	3.3335	2.4312	0.951
XLOC_001874	AH01G18690	Chr01	74143622	74146774	0.6406	0	0	0.0388	27.1559	4.8157	0	0.1269	0	0.0474	0.0771	0	0	0.0263	0	0.1389	0	0.2111	0.3677	0.1225
XLOC_001875	AH01G18700	Chr01	74208927	74219913	2.244	1.7173	1.4683	0.9365	0.6794	0.565	1.7237	3.796	0.0571	0.6267	0.5899	0.6787	0.5397	0.7525	0.619	0.6742	0.0771	0.8984	0.6876	1.0385
XLOC_001876	AH01G18780	Chr01	75009773	75014002	2.4952	2.9935	4.1366	2.3051	4.1797	6.4968	2.8079	5.0603	3.5985	1.2782	6.9217	3.5002	3.1044	3.5427	4.1914	4.8652	3.4208	4.1778	1.9725	4.0568
XLOC_001877	-	Chr01	75025537	75028485	8.612	11.8355	21.3225	6.0867	10.1648	6.9115	7.35	18.9447	6.3019	4.0157	11.7699	12.3487	27.8242	11.8853	14.9692	12.075	8.467	14.5464	4.6171	12.0452
XLOC_001880	AH01G18850	Chr01	75449651	75453545	3.4292	0.4214	2.0597	3.0514	0.9434	0.1835	0.0735	1.7271	0.2345	0.3632	3.3358	0.1087	0.0564	3.6897	2.9213	3.629	0.2948	2.7827	3.374	3.2034
XLOC_001883	AH01G18890	Chr01	75844687	75846491	1.1456	2.6286	1.0783	2.631	10.0962	3.6051	3.3604	1.1802	4.9036	2.8735	1.6402	5.2215	1.4425	1.7628	1.2344	1.8207	6.2745	1.1462	0.9178	2.7198
XLOC_001885	AH01G18910	Chr01	76156911	76160643	1.0406	2.2556	0.7163	0.9327	127.497	77.1644	1.9487	1.5587	1.1759	0.9901	1.9556	2.1688	0.3526	2.4469	2.035	3.2322	1.2195	2.2551	0.4967	1.3069
XLOC_001889	AH01G19000	Chr01	76746470	76752109	3.689	5.9473	3.4781	3.0405	1.7129	2.4246	8.8602	8.1283	1.7556	1.5805	3.5632	3.1647	3.2546	3.3868	4.5552	3.4198	2.9095	3.5315	3.2461	3.2665
XLOC_001890	AH01G19060	Chr01	77322923	77328631	1.9497	2.8381	2.036	2.8764	1.2959	2.3158	1.1617	1.8723	4.4349	1.0572	2.8895	3.225	3.159	2.339	1.771	2.4261	4.3515	2.2669	1.0725	2.4379
XLOC_001891	AH01G19070	Chr01	77336538	77339061	16.04	48.6365	43.9607	25.8654	40.8618	22.5032	19.4897	8.8541	31.0223	8.2189	16.5198	16.2254	13.1919	15.6059	14.3366	13.4999	38.5634	14.4235	12.6615	21.4522
XLOC_001897	AH01G19160	Chr01	77968191	77968821	0.1403	0	0	0	14.442	4.0101	0	0	0	0	0	0	0	0	0	0	0	0	0	0
XLOC_001899	AH01G19250	Chr01	78682403	78685116	2.4662	2.1716	1.7941	4.7083	1.3525	5.8148	2.3172	1.5132	2.3336	5.5682	3.7306	3.8206	2.3066	5.386	5.7686	3.1504	2.3279	2.6893	3.2298	2.068
XLOC_001900	AH01G19320	Chr01	78849194	78851585	3.7029	0.5104	0	0.0489	1.9291	1.3088	7.9933	20.3391	0	24.8641	0.1274	0.3695	0.2436	0.032	0.1855	0.0287	0.061	0	11.221	0.1901
XLOC_001903	AH01G19410	Chr01	79679878	79683445	8.1909	42.7833	11.3199	17.4339	15.6281	10.6973	6.6624	6.5796	18.5546	5.6763	17.6133	21.5626	13.7623	15.3592	10.9619	15.3427	22.9047	13.7506	7.0847	11.6603
XLOC_001904	AH01G19440	Chr01	80289649	80291740	3.4166	0.6416	1.847	2.8824	0.1893	1.1942	0	2.9185	0.1059	1.0222	0.9647	0	0.0753	3.5894	2.2152	1.6131	0.5986	1.9583	3.7041	1.8084
XLOC_001905	AH01G19460	Chr01	80695318	80702796	10.3198	4.865	16.7247	10.1814	1.0118	1.6683	6.9501	4.7122	6.2126	4.5247	4.3108	6.7268	18.2027	5.7441	5.5411	6.5651	7.1191	7.7226	5.9897	5.6813
XLOC_001907	AH01G19480	Chr01	80797949	80799026	8.5951	6.8288	4.7739	15.8943	40.8676	15.8964	6.1892	5.7982	5.4398	9.8155	10.0784	9.0857	2.6548	11.779	10.6497	10.5666	6.0306	8.7097	10.1366	3.4966
XLOC_001908	AH01G19500	Chr01	81026973	81031584	2.9607	0.2658	0.7627	3.8072	33.6953	23.4365	0.047	1.9252	11.6261	0.4483	5.5274	10.1647	0.0433	17.7479	11.9886	3.3818	10.7846	2.2128	11.1085	13.8809
XLOC_001909	AH01G19510,AH01G19520	Chr01	81115629	81124908	8.9795	7.0189	12.6919	4.2833	3.2467	17.7767	7.3501	12.8702	2.1815	7.1967	5.7877	4.3022	1.8913	3.6269	3.5274	9.7235	3.3458	8.6628	6.621	3.1565
XLOC_001910	AH01G19530	Chr01	81137507	81140959	1.5202	3.8502	3.8203	5.4872	19.5592	7.2002	3.347	1.0802	38.5983	4.4491	2.004	5.8747	99.4576	3.6354	3.1388	1.5287	36.6379	0.8923	1.3191	3.8696
XLOC_001911	AH01G19540	Chr01	81864850	81866268	4.7533	1.5224	1.0131	6.4124	0.9912	1.236	3.5232	3.2816	25.063	5.8902	3.2529	1.4203	3.0787	1.1807	1.3618	6.605	34.4136	3.1681	4.492	1.1978
XLOC_001912	AH01G19550	Chr01	81952262	81953763	0.1401	0.4735	2.7276	1.4721	0.5921	0.7864	0.8214	0.9398	11.7635	0	0.9254	0	5.121	0.0784	0.2093	4.2574	10.9125	1.3607	0.3183	0.396
XLOC_001914	AH01G19590	Chr01	83485871	83487563	3.1339	4.5521	3.4989	0.4911	2.7263	0	25.0187	8.0308	2.565	3.7276	6.4416	9.0959	5.6587	2.9348	2.5397	1.8255	4.8419	2.605	1.9718	7.3167
XLOC_001915	AH01G19640	Chr01	85282297	85286542	1.0143	2.5698	2.3082	0.9967	3.4132	1.4324	2.6863	2.5484	4.7294	1.8861	2.6354	2.8795	7.9879	2.2257	2.9501	3.4184	3.1836	4.245	2.1928	2.8206
XLOC_001917	AH01G19670	Chr01	85551574	85555291	6.4946	7.6144	11.2141	11.5011	14.8317	18.7598	8.1615	6.1263	13.013	3.4595	13.3659	6.4912	10.4526	11.5641	11.5901	8.8199	18.4923	5.0547	8.2433	8.9128
XLOC_001919	AH01G19730	Chr01	85917933	85932013	7.6319	1.1884	4.7045	4.5766	8.7746	12.231	0	4.891	4.6043	8.5739	15.2519	7.0982	2.7311	5.8258	6.0899	12.2618	6.3519	7.1043	7.1399	6.3789
XLOC_001921	AH01G19850,AH01G19860	Chr01	86258368	86262604	7.6148	12.5534	8.0603	6.4535	7.3557	12.5951	7.8463	12.8861	2.6761	9.2491	8.0223	2.2926	3.7296	4.7256	7.9986	5.2553	3.9629	9.0937	7.9219	6.4033
XLOC_001923	AH01G19880	Chr01	86519357	86526566	7.4437	0.213	0	1.2027	8.6184	3.6339	0.1396	5.9406	1.2743	2.4495	8.1219	2.1535	0	0.5553	0.391	9.531	1.4882	5.6038	13.8615	5.2061
XLOC_001924	-	Chr01	86589000	86591493	0	0	0	0	0	0	0	0	2.8853	0	0	0	0	0	0.031	0	3.471	0	0	0
XLOC_001925	AH01G19890	Chr01	86717725	86720984	1.8688	2.2798	2.5238	5.9071	1.9823	10.267	3.5131	3.1829	6.8086	2.3973	17.2405	7.1173	2.3388	9.1875	7.9217	5.0202	7.7583	3.2963	2.9624	5.1582
XLOC_001926	AH01G19900	Chr01	86770423	86776014	9.7183	11.6419	18.6753	18.6012	18.7888	27.2545	10.713	21.7765	41.212	8.0125	34.7162	11.2753	22.3084	25.3557	22.4322	24.4953	49.4427	20.3885	22.6942	19.15
XLOC_001927	AH01G19910	Chr01	87475373	87477272	6.2696	9.7581	6.6679	5.3466	11.6728	3.5938	5.499	30.6022	3.1128	2.0075	5.0901	4.2417	0.6944	11.0851	7.4516	7.6041	5.1117	8.1706	5.5335	11.8836
XLOC_001932	AH01G20040	Chr01	88643967	88648161	0.8476	1.3026	0.734	0.429	0.5292	1.0948	2.1955	2.0557	1.1155	0.6835	1.721	1.9327	3.0508	1.2306	1.5819	1.4949	0.9954	1.5674	0.8523	1.4552
XLOC_001934	AH01G20080	Chr01	89083266	89087072	2.0685	1.6795	2.1437	1.2057	0.1474	0.5823	0.9997	1.7371	0.9867	1.1459	0.4789	0.5618	2.1314	0.6093	1.1767	1.0962	0.4778	1.3234	2.3094	0.3763
XLOC_001935	AH01G20100	Chr01	89265744	89267015	0.8719	4.0899	1.0163	0.5955	7.9979	0.962	4.8678	0.427	2.4756	6.8924	4.4954	7.4024	5.3747	1.3272	7.7029	5.6283	2.0316	4.056	6.5274	12.6588
XLOC_001936	AH01G20110	Chr01	89677045	89680411	1.9655	0	0.5208	4.0182	2.5617	2.1257	0	1.2616	1.6737	0.4127	1.6011	0	0	3.976	2.0627	2.9905	1.2758	1.2367	2.5477	2.3194
XLOC_001937	AH01G20120	Chr01	90189711	90196767	3.0048	4.5447	4.7972	2.9303	4.0309	3.5214	6.4765	6.7948	4.4325	1.5473	5.0609	5.0335	11.3534	4.9164	5.4257	4.2541	5.5405	5.1914	1.7895	6.852
XLOC_001939	AH01G20160	Chr01	90364085	90380143	4.9218	2.4552	1.925	2.5048	0.1229	0.8959	0.3079	3.3861	0.4394	0.1708	1.1712	1.6551	43.407	3.8716	2.3291	1.8933	0.2279	1.3811	1.5388	1.2064
XLOC_001940	AH01G20190,AH01G20200	Chr01	90889196	90894267	0.6314	0.5057	0.8529	0.3406	0.5773	0.664	0.9573	0.3315	0.4003	0	0.4455	0.9388	2.855	0.8736	0.634	0.8202	0.9934	0.8001	0.6052	0.3926
XLOC_001941	AH01G20210	Chr01	91318293	91321317	8.1265	11.2917	9.4602	6.211	7.5352	5.3343	8.3861	6.1522	11.5897	4.4719	6.6928	14.2711	23.1153	10.1601	10.3225	7.316	11.4953	12.3829	3.5185	9.055
XLOC_001942	AH01G20230	Chr01	91394039	91397787	2.6233	0.2241	0.9162	1.5646	0	0.081	0	0.4604	0	0	0.3334	0	0	0.8101	0.3721	1.9776	0	1.7521	1.6106	0.7331
XLOC_001944	AH01G20290	Chr01	91991576	92006154	0.928	1.1894	0.8738	0.4807	1.5246	0.5388	2.016	2.1326	0.2259	0.9394	0.5605	0.3182	5.0815	0.6598	1.0348	0.6601	0.8576	1.3706	0	0.7901
XLOC_001947	AH01G20360	Chr01	92060675	92064488	8.2019	7.83	21.5057	9.4839	7.0472	8.0591	4.99	5.5513	5.7129	2.3955	7.721	3.4	10.0629	6.879	6.0824	6.7848	7.8885	5.1236	5.5874	7.6438
XLOC_001948	AH01G20370	Chr01	92070802	92071378	1.9481	0.2768	1.2083	4.9654	2.2278	2.4208	1.0491	2.6482	6.4086	1.6939	7.7963	0.5017	0	4.9276	6.9903	7.3876	5.4824	3.5686	2.1148	2.5
XLOC_001949	AH01G20390	Chr01	92108266	92111080	0.2519	0	0.1742	0.9213	1.0735	5.3224	0	0.9551	0	0	0.5057	0	0	2.3458	1.2752	0.7156	0	0.4008	1.729	0.7731
XLOC_001950	AH01G20400	Chr01	92118185	92131352	7.1852	10.4696	8.5667	8.3415	21.3395	10.5528	9.3316	5.8705	9.8192	3.8058	6.8608	8.5423	9.9365	6.645	6.3514	4.8059	11.1631	5.3003	5.4079	8.9897
XLOC_001951	AH01G20430	Chr01	92166210	92169453	1.291	0.6487	1.1874	8.6901	33.296	19.761	2.4008	2.5787	13.6201	3.6606	1.4108	0.8389	2.278	3.5132	3.0573	0.7767	15.2497	1.0548	3.0094	1.2162
XLOC_001952	AH01G20440	Chr01	92178635	92180995	0.5782	0.0986	14.577	0.6587	0	0	0	0.2434	0	0.1049	0.1253	0	0	0.1908	0.057	0.2225	0	0.2247	0.398	0.1489
XLOC_001953	AH01G20450	Chr01	92192249	92194606	0	0	0.0331	0.0787	678.596	107.418	0	0	2.4651	0	0	0	0	0.0286	0.0274	0	2.0612	0	0.0522	0
XLOC_001954	AH01G20460	Chr01	92203470	92206817	2.0133	0.1216	1.5969	1.8223	0	0.0652	0	0.4733	0.0767	0	0.2675	0	0.2827	0.5204	0.5882	1.1051	0.1451	1.6465	1.5144	0.6509
XLOC_001955	AH01G20470	Chr01	92207366	92217039	10.8618	7.0048	13.9086	9.898	2.221	10.1684	7.4937	10.8532	7.1656	3.3313	13.005	6.0669	10.2448	8.7827	8.2714	11.3626	8.1526	9.9444	5.6478	8.0714
XLOC_001956	AH01G20500	Chr01	92276408	92285480	7.9109	10.6135	9.2049	9.125	10.503	9.6616	7.789	6.6825	6.5115	3.919	10.2572	7.7619	17.8276	10.3688	8.7694	9.8445	9.197	7.628	6.9852	9.4161
XLOC_001957	AH01G20540	Chr01	92340986	92345500	162.237	44.5815	391.42	224.361	86.125	169.208	11.5904	33.7816	418.437	0	237.626	167.561	229.156	489.579	395.228	231.638	512.084	222.133	201.854	128.484
XLOC_001958	AH01G20570	Chr01	92393380	92395154	1.0518	0.0785	0.6202	0.8683	355.206	32.165	0.2872	0.5354	0.7154	1.9012	19.2009	0.5765	0.073	1.1018	3.844	22.8114	0.7665	12.5116	6.4224	1.3154
XLOC_001959	AH01G20600	Chr01	92406111	92410580	44.3369	1.7075	0.346	0	13.1389	4.9149	127.927	165.915	0	2.4138	0	0	0	0	0	0	0	0	43.9223	10.0226
XLOC_001961	AH01G20620	Chr01	92426977	92427487	0	0.2953	0	1.0612	205.658	2.8544	33.5075	0	5.5169	0.5876	6.7622	14.9367	0.9034	11.3973	7.9599	3.9528	8.3378	0.9634	2.5107	14.4839
XLOC_001963	AH01G20640	Chr01	92474236	92474830	0	0	0.8071	2.188	0	0.3923	0	0.1861	3.9488	0.6441	0.5195	0	0	3.6929	7.2492	0.2752	3.3407	0	0	0
XLOC_001965	AH01G20660	Chr01	92481679	92490322	10.8717	6.5724	12.7405	9.5469	1.2435	0.9875	5.4581	7.5192	4.8832	4.6222	4.476	7.3294	21.396	6.5699	6.1277	6.3849	6.3046	7.547	6.1664	5.3841
XLOC_001968	AH01G20720	Chr01	92600067	92601389	4.5378	13.9451	4.3421	30.2552	70.9773	21.8842	49.76	22.7493	132.584	31.0781	76.0303	327.89	3.3729	60.8842	61.8996	43.1705	132.291	41.2562	33.0217	71.446
XLOC_001969	AH01G20770	Chr01	92638834	92641428	0.0543	0	0	0.2175	5.6856	4.4443	0	0	0.2169	0.1308	0.0249	0.1533	0	0.2667	0.0543	0.0227	0.0501	0	0.0556	0
XLOC_001970	AH01G20780	Chr01	92642089	92644810	13.5875	12.8605	4.9389	7.452	22.2572	10.895	15.6584	9.5154	9.2146	4.1142	10.545	8.1986	26.2053	7.3047	5.8468	8.7495	12.4159	7.4616	11.3035	8.7364
XLOC_001971	AH01G20810,AH01G20820	Chr01	92658631	92661948	0.5725	0.1815	0.6791	0.3283	72.0413	9.6021	0	0.1183	15.9239	12.0641	7.5697	2.8943	11.2206	5.3429	2.3408	0.9687	18.33	1.3514	1.1995	2.7028
XLOC_001972	AH01G20850	Chr01	92668438	92670424	9.0531	0.5849	9.0578	1.1024	0	0.2651	0	0.3756	0	1.9467	0.4375	0.8791	0.3607	0.6988	0.5517	3.5379	0	3.4496	5.002	3.4051
XLOC_001975	AH01G20910	Chr01	92790011	92791051	0	0.4874	0	0.9405	0	0	0	0.9406	0.6806	0.5492	0.3476	3.7298	0	0.9902	1.2085	1.3969	1.2736	0	2.0042	0.7648
XLOC_001976	AH01G20950	Chr01	92864302	92868772	0.6056	4.5471	0.7198	4.6178	1.5801	5.8347	38.4582	18.9793	7.4072	5.8431	4.4067	3.2913	0.2006	1.8261	2.7395	5.5245	7.7886	5.5738	0.7234	1.7078
XLOC_001977	AH01G20960	Chr01	92868993	92871473	15.8295	21.829	18.7717	18.1021	35.3223	18.863	21.1444	28.3272	20.1205	11.7477	13.5558	11.0468	16.4637	22.7384	18.1271	9.8598	19.937	12.6199	10.6819	12.4976
XLOC_001979	AH01G20980,AH01G20990	Chr01	92881077	92884155	39.5133	6.4037	13.5789	12.1822	1.6488	1.5671	9.0995	11.7122	8.1809	3.6671	5.8909	4.0176	7.976	12.5875	7.9335	28.3026	9.639	25.776	27.3005	8.9871
XLOC_001980	AH01G21000	Chr01	92885928	92893710	1.9208	3.7469	5.0337	5.1882	6.6345	2.8667	6.8201	4.8797	29.7383	2.348	6.3519	3.2584	5.0647	7.4589	7.5984	2.9345	32.24	2.0128	2.159	4.268
XLOC_001981	AH01G21020	Chr01	92912382	92918580	3.949	8.7828	5.8707	11.4007	9.7577	11.2737	5.1976	3.3749	23.3092	7.714	12.1147	6.2522	8.74	7.413	6.3252	7.8109	24.6745	5.8143	6.2964	6.9971
XLOC_001982	AH01G21030	Chr01	92922884	92930741	6.1281	13.6023	7.8724	7.6975	24.4199	3.3233	14.9286	13.2764	29.4025	6.6213	9.2009	15.1305	14.7414	24.0251	22.6369	9.9363	35.484	21.8591	5.4461	19.6211
XLOC_001983	AH01G21040	Chr01	92934078	92936297	2.0709	0.9037	1.702	1.1428	0.5394	0.0595	0.4533	0.4269	0.2505	0.3701	0	0.1108	0.5269	0.5637	0.7827	0.4328	0.1565	1.014	0.2322	0.2307
XLOC_001984	AH01G21050	Chr01	92940441	92945244	6.262	5.6101	9.6277	7.2184	12.0694	5.1796	8.78	5.9127	6.5897	5.5927	6.1745	10.2865	19.8054	7.5955	7.3562	5.4264	5.8415	6.1842	9.4174	7.4001
XLOC_001985	AH01G21060	Chr01	92946138	92949903	1.8865	0.7031	8.5775	3.4945	0.0687	0.0583	0	0.0945	2.8696	2.0462	2.9559	2.3107	2.4019	1.1655	1.0594	2.2454	3.3537	2.4931	1.4469	1.2509
XLOC_001986	AH01G21070	Chr01	92961282	92965257	0.1347	0	0.2568	0	0	0.239	0	0.0701	0.1477	0.1161	0.0753	1.0635	0.1085	0.2267	0.0668	0.2004	0.2836	0.2431	0	0
XLOC_001987	AH01G21100	Chr01	92972076	92972544	0	0	0	0.698	0	0	2.2095	1.4089	0.9238	0	0.5321	0	0	1.4487	0	1.6937	0.927	0.4034	0	0.5256
XLOC_001990	AH01G21130	Chr01	92998734	93001144	3.1802	2.8159	3.9789	3.7391	13.0666	2.0236	5.7127	4.3873	1.2318	0.9668	4.3707	3.1686	0.3335	3.0027	2.2707	2.1408	1.2893	1.2809	3.6186	4.8944
XLOC_001991	AH01G21140	Chr01	93003674	93006727	206.638	83.2641	312.787	173.844	33.9126	42.3413	33.7833	47.9737	97.495	50.9007	72.7209	78.2239	186.745	93.2496	93.0224	94.877	117.588	164.425	105.143	84.8605
XLOC_001993	AH01G21170	Chr01	93012571	93013870	0.4815	1.5073	0.6603	1.7136	0.262	0	3.662	1.0198	0.7674	0.5735	0.3218	0.5501	0	0.3233	0.1214	0.5657	0	0.4584	0.3301	0.8459
XLOC_001994	AH01G21210	Chr01	93037936	93041956	1.583	1.752	0.8684	1.0243	8.9152	2.4372	1.832	1.4225	0.879	0.981	0.4971	0.086	2.525	0.6179	0.7044	0.4863	0.5566	0.635	0.8814	0.7577
XLOC_001995	AH01G21220	Chr01	93049998	93052409	2.7368	3.5862	2.0851	1.8318	4.3712	0.4664	8.5909	4.3306	4.6138	3.454	3.8691	9.1654	0.3883	13.1503	10.1434	10.2515	8.9097	12.1994	1.9951	3.3682
XLOC_001996	AH01G21230	Chr01	93053270	93061142	6.9491	6.0688	4.7119	6.5277	5.7499	10.0643	6.6451	6.9084	3.8133	4.9427	11.4499	6.0119	6.6856	7.1446	8.4294	10.7368	5.5517	9.6181	6.1503	6.2414
XLOC_001997	-	Chr01	93063625	93065670	0.444	0.6018	0.5345	0.456	0.6371	1.3256	1.1356	0.3652	0.781	0.1399	1.0194	0.8301	1.281	1.1703	1.4012	1.383	1.6705	0.9679	1.4386	2.3845
XLOC_001998	AH01G21260	Chr01	93086810	93089176	3.3467	1.4269	1.1026	2.6801	4.019	1.1301	10.9511	2.3066	8.2896	12.4862	3.2755	1.1716	7.8294	2.2325	2.6556	4.732	13.229	6.9606	9.2672	3.0831
XLOC_001999	AH01G21270	Chr01	93091050	93093456	7.7867	2.9416	8.9688	5.9062	0.2567	0.4206	3.0881	3.6928	5.4321	1.9409	3.2591	4.9611	8.159	2.5334	3.5308	4.4715	5.6758	5.8483	2.6803	3.7299
XLOC_002000	AH01G21300	Chr01	93099640	93106087	5.7847	5.9891	2.8344	5.432	9.6569	1.3114	4.6072	3.02	6.0423	1.1353	5.6236	8.1693	77.1481	3.8749	6.1564	2.3412	10.7953	3.9421	2.0468	3.4122
XLOC_002002	-	Chr01	93150922	93152537	2.2442	1.4281	1.1089	0.5267	9.807	0.798	24.4542	4.9729	6.1233	1.5898	0.8557	1.0439	1.7876	0.3685	0.4547	0.9626	9.7583	0.5756	6.5978	6.9073
XLOC_002003	AH01G21360	Chr01	93167833	93168094	0.6592	1.1276	0	0	0	0	0	0	0	1.4298	0	0	0	0	0	0	0	0	0	0
XLOC_002007	AH01G21420	Chr01	93257735	93263025	4.2526	3.9196	5.494	3.0937	2.2987	2.6903	3.5999	3.2323	1.8699	3.0638	3.3507	5.2704	11.5455	2.5576	3.2113	4.2327	4.2577	3.2354	4.2362	2.9005
XLOC_002008	AH01G21430	Chr01	93416610	93418281	0.0463	0	0	0	0	0	0	0.0475	0	0	0	0	1.1109	0	0	0.0381	0	0	0	0
XLOC_002010	AH01G21450	Chr01	93462082	93464912	0	0	0	0.9927	0.2426	1.0603	0	0	10.0216	0	0	0	0	57.9003	51.0033	0	10.9457	0	0.104	0.1692
XLOC_002011	AH01G21460	Chr01	93474841	93479740	9.1799	9.1584	10.4759	4.7052	1.9819	6.0961	6.141	7.8793	8.179	2.0069	8.9675	5.0422	8.876	3.3149	4.0615	7.167	9.7778	7.6732	4.8018	2.7646
XLOC_002012	AH01G21470	Chr01	93481071	93484031	32.0436	22.0646	41.956	36.6977	20.5454	23.912	15.9983	18.6195	25.5412	22.0783	22.5285	32.6062	45.3225	26.327	21.3843	19.3138	31.1595	27.2452	26.1672	25.4545
XLOC_002013	AH01G21480	Chr01	93486240	93492500	2.7632	7.8907	5.5185	3.6463	13.8216	4.3124	2.7419	2.696	1.207	1.9105	1.14	1.4142	15.0188	3.2551	3.2295	0.9988	1.9265	0.9638	1.9393	2.1191
XLOC_002014	AH01G21490	Chr01	93493124	93494257	4.7096	3.6528	8.6916	6.7264	12.0355	17.2942	3.5469	4.6899	8.8897	6.6573	8.3589	3.2251	23.9987	5.3052	5.5675	8.1566	12.1536	9.7947	6.7343	4.2528
XLOC_002015	AH01G21560	Chr01	93567806	93572672	2.3079	2.6703	3.61	3.0828	0.2423	0.3161	3.2273	1.2396	1.7704	1.335	1.4689	5.696	1.8063	2.3616	3.0357	2.1137	1.6867	2.5835	1.1014	2.8625
XLOC_002016	AH01G21580	Chr01	93580948	93584183	11.771	0.4504	1.9653	2.3449	0.9537	1.0596	17.2982	9.4426	0.4564	1.4849	0.5268	0.6582	3.0427	0.6415	0.6424	1.6174	0.3274	1.2644	2.0469	1.3309
XLOC_002017	AH01G21590	Chr01	93584902	93591430	8.7546	33.6597	6.8376	12.6102	8.4402	20.1739	12.3072	10.7637	15.3287	8.3791	16.0556	40.4187	0.734	13.223	12.3563	12.5376	18.8842	20.4169	6.4202	13.91
XLOC_002022	AH01G21720	Chr01	93841762	93846362	3.4151	4.5342	4.5678	4.0471	1.2598	1.5196	4.3716	3.9732	2.4246	2.656	3.1507	3.6582	2.9065	3.2123	3.2192	3.1902	3.348	3.2737	2.323	3.0605
XLOC_002023	AH01G21730	Chr01	93847960	93854358	3.9989	1.0961	3.6401	5.634	0.0351	5.0929	0	6.9699	0.3429	0.726	6.8537	0.0479	0.3292	2.0051	2.1429	9.7895	0.32	4.2412	2.7515	0.4037
XLOC_002024	-	Chr01	93854884	93856478	31.8191	9.485	27.9716	32.7796	16.5973	38.1045	12.9715	22.1696	4.4081	30.8586	27.6431	24.5781	5.2641	12.7452	11.0986	26.2601	15.1794	32.933	22.3793	13.2955
XLOC_002025	AH01G21740	Chr01	93857888	93863263	22.9123	8.0192	18.6529	13.6616	0.7833	6.2543	11.7544	10.5079	5.7052	13.938	11.2002	9.0739	19.4751	10.3031	11.1713	16.7482	11.7473	17.556	17.7894	8.8705
XLOC_002026	AH01G21750	Chr01	93865416	93868305	4.1454	1.8011	4.4115	4.3685	0.1961	0.9463	0.4717	2.0923	0.9531	0.966	7.307	0.5235	0.265	10.2009	6.9225	10.0425	1.2626	6.488	2.2657	2.6953
XLOC_002027	AH01G21780	Chr01	93924309	93925803	16.6979	0	0.1996	0	0.2595	0	38.7969	15.7548	0	0	0	0	0	0	0	0	0	0	8.0696	6.7308
XLOC_002028	AH01G21790	Chr01	93927048	93927745	0	0	0	0	0	0	0	0	0	0	0	0	0	0	0.8583	0	0	0	0.4955	1.0831
XLOC_002029	AH01G21800	Chr01	93927982	93929509	1.3799	1.9835	2.4657	0.4947	0	0.1467	0	0.3384	0.4124	0.2937	0.1682	0.6615	0.1205	0.169	0.5081	0.7145	0.3062	0.3316	0.4827	0.7162
XLOC_002030	AH01G21820	Chr01	93937467	93938178	0	0	0	0	0	0	0	0	3.744	0	0	0	0	0	0	1.3972	0	0.6758	0	0.9417
XLOC_002031	AH01G21840	Chr01	93966296	93969143	8.7348	9.5171	3.8327	2.3493	1.8909	9.5905	11.2107	19.7454	0.2623	2.3191	5.3636	4.4541	0.5035	2.4495	2.4103	5.518	0.9426	5.1702	3.8618	4.4031
XLOC_002032	AH01G21850	Chr01	93969724	93975211	16.4296	13.4878	16.4526	12.5395	7.4452	4.6736	7.2774	10.5622	9.224	9.7067	9.4314	18.5454	38.6809	9.3055	9.7355	11.3973	10.155	14.7368	13.9704	8.4834
XLOC_002033	AH01G21870	Chr01	93976654	93976946	0	0	0	0	0	0	0	0	0	0	0	0	0	0	0	0	1.1909	0	0	0
XLOC_002034	AH01G21880	Chr01	93981454	93983991	0	0	0.0435	0.2299	0.4964	0.2371	0	0	22.7884	0.8132	1.2143	1.4098	0.406	0.1192	0.1044	0.0979	23.5355	0.248	0.1762	0.4911
XLOC_002035	AH01G21890	Chr01	93986410	93988697	4.8118	2.4407	6.2138	5.9018	0.3854	5.718	0.2013	3.53	0.7643	2.1439	4.02	1.3004	4.7416	2.023	1.877	4.9539	1.4656	3.395	6.0235	1.378
XLOC_002036	AH01G21920	Chr01	93997170	94002185	1.0959	0	0.6931	0.8329	0	0.9534	0	0.5688	0	0	0.6516	0	0	0	0	1.4937	0	0.4665	4.6287	0
XLOC_002038	AH01G21940	Chr01	94027525	94030342	0	0	7.9759	15.4966	0	0	0	0	0.0642	0	0	0	0.7739	8.4596	10.4357	0.0275	0.0607	0	0	0
XLOC_002039	AH01G21970	Chr01	94067018	94084205	1.2586	12.0674	0.3929	0.0866	1.6569	3.736	10.841	4.4005	0.1181	0.4486	0.1183	0	6.5388	0	0.1098	0.3082	0.2237	0.3699	0.2947	0.4854
XLOC_002040	AH01G22010	Chr01	94150302	94158423	3.2381	4.1369	3.7357	4.1666	8.3232	5.458	4.6123	4.0814	4.7651	2.8038	5.1044	5.9476	7.8187	6.6006	4.8103	4.2664	5.6914	3.6173	3.1626	5.6124
XLOC_002042	AH01G22060	Chr01	94187048	94190639	0.3525	0.6433	0.6964	1.21	0	0	2.7056	0.439	27.5919	0.549	0.0556	0.1601	0.4076	0.276	0.1968	0.272	23.4583	0.1999	0.1704	0.5865
XLOC_002043	AH01G22070	Chr01	94191926	94195719	10.1467	5.8604	6.5457	7.6508	13.7685	7.4178	10.766	7.9146	10.3511	6.9151	6.071	6.3771	14.5099	8.5703	7.1614	6.7673	12.1016	5.7703	8.2843	5.6897
XLOC_002044	AH01G22090,AH01G22100,AH01G22120	Chr01	94209507	94266314	28.6431	46.7837	19.0262	11.591	9.9841	14.7844	88.5498	75.9205	23.9283	23.2073	22.3374	34.3156	23.0037	26.8882	30.7524	25.1655	25.0793	19.592	21.157	27.8411
XLOC_002045	AH01G22110	Chr01	94209507	94266314	1.6341	1.9122	1.69	0.4596	0.1879	0.941	1.2153	1.4801	1.8541	2.0264	0.9806	1.233	0.4188	1.2337	1.9151	0.933	0.7086	3.1681	1.0219	1.269
XLOC_002046	AH01G22130	Chr01	94274043	94277023	2.1157	2.6691	2.5715	1.9642	1.2158	1.4371	1.2899	3.7769	9.6055	0.9831	3.0241	1.415	9.1542	1.8607	2.5019	3.4491	7.3534	2.3267	1.7981	1.8332
XLOC_002048	AH01G22150,AH01G22160,AH01G22180	Chr01	94292744	94308599	14.5146	14.9785	24.9641	7.8323	0.6868	5.1944	1.3589	18.2537	20.2876	10.5594	7.4442	10.0133	2.5747	6.3649	13.7678	12.6275	10.2162	12.962	9.755	5.0624
XLOC_002049	AH01G22170	Chr01	94292744	94308599	0.3622	0.1098	0.2479	0.1022	0.4804	0.4001	0.2898	0.9502	0.2981	0	0.5907	1.4704	0	0.1452	0.1492	0.1209	0.1417	0.224	0.2676	0
XLOC_002050	AH01G22190	Chr01	94317494	94317818	1.1037	4.779	2.6954	2.4003	0	1.9287	1.2083	2.8209	0	5.5329	3.1833	3.4412	3.6435	5.1485	7.3968	5.0535	0	3.8664	0	3.184
XLOC_002053	AH01G22240	Chr01	94364470	94368307	0	0	0	0.0443	5.7415	1.368	0	0.0295	0.0615	0	0	0	0.0879	0	0	0	0	0	0	0
XLOC_002054	AH01G22270	Chr01	94393248	94398633	4.5677	0.8133	6.2779	14.7473	0.6667	27.1321	0.517	6.9832	0.7056	2.9566	20.8005	1.5781	0.0663	6.9821	4.715	11.9557	1.4488	5.6248	14.1457	4.6683
XLOC_002055	AH01G22280	Chr01	94399069	94403791	0.2354	0.917	0.948	2.4026	0.9565	0.5526	0.4705	0.528	1.4266	0.3462	1.9381	1.446	0.041	1.7064	1.7196	0.9031	1.3993	1.1311	0.5274	1.2045
XLOC_002056	AH01G22300	Chr01	94420371	94425847	7.3321	7.2527	10.165	12.2753	18.0754	9.8307	9.4695	5.8226	5.767	3.7394	8.9046	5.7513	10.6595	9.1541	8.0952	7.0773	7.3124	7.6725	7.1535	11.2266
XLOC_002057	AH01G22320	Chr01	94478860	94482610	3.7168	0.0361	0.543	1.7308	0.185	0.2865	0	2.1792	0	0.375	0.9139	0.1269	0.0991	1.3859	0.7433	4.0348	0	3.4129	2.2064	0.9092
XLOC_002059	AH01G22360	Chr01	94501054	94508965	0.0192	0.0335	0	0.0635	0.6761	2.2644	0	0.041	0	0.0335	0.0211	0	0.0309	0.0212	0	0.0371	0.0398	0.0167	0	0
XLOC_002061	AH01G22390	Chr01	94519602	94524941	0.4442	1.5384	0.1886	0.3991	0.5894	0.2321	0	0.6518	8.6271	1.0243	3.1015	0.4823	4.1344	0.8114	0.5557	2.5518	10.9335	2.5411	0.1162	0.6804
XLOC_002062	AH01G22400	Chr01	94528132	94530005	0.055	0.1822	2.9406	120.902	206.809	6.7936	0	0.0569	3.5619	1.8717	103.313	1.5154	0.182	67.3046	51.9808	14.0096	3.4273	2.6545	3.8279	19.6208
XLOC_002064	AH01G22480	Chr01	94680988	94685504	4.4184	7.6681	4.7081	5.594	9.6578	26.8497	11.6471	10.0697	8.4308	5.7141	8.5737	8.8018	30.9647	4.513	4.2833	7.079	11.1366	5.1404	6.8633	6.9669
XLOC_002065	AH01G22490	Chr01	94686032	94686847	0	0	0	0.8208	0	0	2.036	0	0	0	0	0.9668	1.0996	0	0	0	0	0	0	0.3969
XLOC_002066	-	Chr01	94687233	94688189	0.2274	0.3876	0.1367	0	0	0.3841	0.2502	0.2307	0.4891	0.1842	0.9435	0.713	1.0982	0.3819	0.1145	1.261	0.2375	0.2927	0.1905	0.1584
XLOC_002067	AH01G22500	Chr01	94689695	94696485	10.0162	4.2085	14.9526	10.0538	0.8888	2.244	4.1392	3.6892	5.3233	5.5541	3.8532	4.9085	26.259	4.9063	5.0936	4.8528	6.6818	6.4061	6.3566	3.6641
XLOC_002068	-	Chr01	94712876	94715342	2.8566	3.217	2.037	2.9352	7.5734	8.5269	2.159	2.012	1.8691	1.2727	2.2485	1.8039	1.5789	2.6383	1.8462	2.3996	3.4755	1.9137	1.9823	1.1479
XLOC_002069	AH01G22570	Chr01	94788709	94789566	0	0	1.7902	2.0975	0	0	0	0	0	0.179	0.1782	0.2615	0	1.0122	0.9447	0	0	0	0	0
XLOC_002070	AH01G22590	Chr01	94811572	94817275	8.477	10.2195	26.3723	30.3853	92.3168	16.7045	9.9692	4.7607	44.6951	14.7608	14.5818	34.0686	9.9485	16.1176	11.31	4.8421	59.183	4.0686	15.5061	9.3593
XLOC_002071	AH01G22610	Chr01	94832663	94834028	1.1249	0.6606	1.4847	0.7008	1.8121	1.9486	0	0.2732	0.1381	0	0	1.3917	0.2087	0.414	0.5244	0	0	0	0.237	0.3248
XLOC_002072	AH01G22630	Chr01	94840829	94842301	259.164	9.1879	88.4465	140.942	0	31.0401	22.8122	55.4559	15.3003	36.9681	28.8951	35.1843	0.8923	49.4559	41.1814	108.154	8.5188	132.82	129.19	48.2828
XLOC_002073	AH01G22640	Chr01	94855879	94856191	242.322	15.9759	76.9022	146.102	46.0291	18.3944	13.1493	25.7275	26.1506	23.1434	18.6834	36.1801	11.763	42.911	37.8159	138.488	20.2396	135.322	166.571	49.7703
XLOC_002074	AH01G22650	Chr01	94858789	94860057	0.9717	0.6451	0.2708	0.4578	1.732	1.1862	1.4248	1.4532	0.5437	0.7269	0.5994	0.1587	0.1663	0.2823	0.46	0.856	1.3422	0.4545	0.2405	1.2102
XLOC_002076	AH01G22750	Chr01	94959496	94963571	0.5169	0	0.0379	0.18	1.4087	2.705	0.6267	2.4043	0.5199	0.839	1.2439	5.6602	0	1.431	0.2628	0.7693	0.121	0.8332	3.4632	1.4222
XLOC_002078	AH01G22770	Chr01	94979699	94984300	3.7488	0.4328	0.3483	7.5998	14.5048	5.9676	3.7792	2.7858	6.6705	1.895	3.5128	82.1299	0	19.8029	15.3382	1.3933	7.3473	0.9684	18.8863	5.1114
XLOC_002079	AH01G22780	Chr01	94998308	94999915	0.2787	0.0954	0.6286	1.2977	0.1145	0.1863	0.1199	0	0.127	0.3233	13.7555	31.1821	0.09	0.3144	0.1574	9.8107	0	4.4053	1.2322	0.2098
XLOC_002081	-	Chr01	95052933	95055110	3.7984	2.4428	2.5184	2.6935	0.9294	1.2428	1.8095	1.2888	2.8046	1.0745	2.2696	3.1033	3.5959	1.828	2.9919	2.9652	2.3285	2.9973	4.2369	3.0941
XLOC_002084	AH01G22840	Chr01	95082766	95084379	2.3135	6.707	14.1273	15.8642	2.4884	3.252	0	0	283.687	17.3467	2.0618	0	48.5972	0.3129	1.2509	2.0746	325.884	0.82	2.8057	1.4073
XLOC_002085	AH01G22850	Chr01	95086517	95087859	6.443	6.8087	22.7034	37.0271	11.2004	4.8361	0.1143	0.227	123.848	9.656	11.3392	0.3329	4.363	1.2546	2.5345	6.5159	145.322	1.172	10.1674	0.9581
XLOC_002086	AH01G22880	Chr01	95108677	95115415	3.1819	2.2296	1.7577	3.3788	3.8134	3.8798	5.0617	3.1733	1.2238	1.8067	2.57	2.2784	0.6206	4.1167	3.2555	2.844	1.6059	1.9031	3.7543	3.1923
XLOC_002087	AH01G22890	Chr01	95115967	95122093	3.5231	10.1492	2.4603	3.5462	4.3224	7.3335	6.4974	5.8648	3.4913	2.2648	7.4349	8.3412	9.2302	6.9748	5.8232	9.4289	5.0969	5.6352	3.9316	6.3828
XLOC_002088	AH01G22900	Chr01	95129629	95131348	0	0.5954	1.3324	2.3624	0	0	0	0	16.9947	0	0.0478	0	0.6243	7.795	7.902	0.248	18.2041	0.3378	0.1395	1.1877
XLOC_002089	AH01G22920	Chr01	95141249	95142404	3.2959	0.4463	11.2896	20.9676	0.1691	14.7066	0	0.3675	0.3008	5.0701	58.4872	0	0	10.7593	5.5034	19.7223	0.1383	5.0631	30.465	12.7385
XLOC_002090	AH01G22950	Chr01	95152660	95156694	0.0625	0	0.154	0.0532	1.2077	1.2194	0	0	0	0	0.035	0.0993	1.9808	0.0703	0.0315	0.0616	0	0.0277	0.1106	0.124
XLOC_002092	AH01G22970	Chr01	95195491	95199269	10.6646	5.11	20.3918	14.0296	10.1175	18.7558	9.1794	7.0182	7.1564	5.3777	11.7405	7.4097	1.7727	6.8558	5.1962	9.2053	8.4652	7.6625	10.2911	7.4693
XLOC_002094	AH01G22990	Chr01	95233083	95236827	1.121	1.5169	0.4469	8.6414	30.6988	25.6949	2.3774	0.9019	67.4243	30.5706	0.7285	0.1368	0.0733	0.7401	0.3986	3.0146	72.2168	0.418	3.9444	0.4022
XLOC_002095	AH01G23000	Chr01	95260770	95262407	26.6084	15.029	21.9135	26.8603	307.753	5.421	91.4907	17.5449	53.1017	82.1808	37.1094	19.1847	35.9733	58.1627	62.882	22.186	69.7231	19.912	92.7265	90.6589
XLOC_002096	-	Chr01	95299255	95300762	0	0	0	0	7.027	0	0	0	0.7873	0	0.134	0	0	0.136	0.584	0.1193	0.2563	0.109	0.2018	1.0813
XLOC_002098	AH01G23050	Chr01	95354800	95357034	0.0373	0	0.2702	0.1208	0.2247	1.0417	5.2164	0	0.331	0.0676	0.0828	0	0	0.0409	0.2257	0.1795	0.2358	0.3424	0.064	0.1496
XLOC_002099	AH01G23080,AH01G23090	Chr01	95379705	95389737	7.0756	4.2818	7.8095	11.2641	0.8916	6.4135	3.7148	5.7877	2.3233	1.4808	6.5698	4.3941	0.2009	9.7877	7.5521	7.7598	3.0863	7.9256	3.7589	2.8735
XLOC_002101	AH01G23110	Chr01	95414083	95418553	4.1168	4.9566	3.0849	3.8486	14.6313	8.8832	14.478	6.4819	2.6269	5.0128	9.0233	11.1012	11.8117	4.3575	4.4546	11.8015	3.1892	7.3505	5.7707	4.5858
XLOC_002103	AH01G23200	Chr01	95581286	95585672	7.0376	13.2664	4.6188	11.9717	33.7276	6.1596	1.4891	10.8722	20.189	4.986	4.4055	3.0617	1.2218	8.2071	6.3914	3.573	21.4505	2.1238	4.7218	5.6497
XLOC_002104	AH01G23210	Chr01	95607648	95610374	6.3283	7.1284	3.2967	2.2751	8.3857	2.3802	17.7615	10.9051	1.0438	2.5287	2.0196	2.4568	3.7266	3.7425	2.425	1.7487	2.0719	2.3891	4.413	4.3881
XLOC_002105	AH01G23260	Chr01	95678344	95684370	10.2409	8.95	19.7888	12.3234	38.2215	10.1926	7.0989	4.7987	52.6608	17.4714	54.6665	7.6986	27.234	19.3341	21.5229	18.1096	57.1584	9.2032	6.5656	15.402
XLOC_002107	AH01G23300	Chr01	95707685	95741522	0	0.3527	0.2772	0.3169	0	0.4688	0	1.1705	0	0.6347	0	0.6907	0	0.718	0.2396	0.9977	0	0.1915	0	0
XLOC_002108	AH01G23310	Chr01	95748825	95749869	13.6783	11.8491	5.6501	21.887	34.8613	7.4702	17.3212	10.0755	1.1126	20.9536	7.0855	1.7968	8.1335	55.8228	39.1952	0.5823	1.884	0.8814	30.1757	18.2827
XLOC_002109	AH01G23320	Chr01	95751919	95752740	2.4051	6.1666	6.8829	51.8572	713.234	32.4099	14.2611	1.2391	2.0567	5.4755	8.3791	0.5915	0.1597	117.795	103.178	0.6134	1.3726	0.0812	27.4087	39.2767
XLOC_002110	AH01G23340	Chr01	95767082	95770214	7.2681	4.1684	6.5149	5.9251	3.5694	11.0567	4.7168	5.286	4.1389	2.5315	3.8463	1.8581	4.382	3.0644	2.8042	2.4718	4.9196	3.0604	4.3141	2.8404
XLOC_002111	-	Chr01	95774476	95775383	2.2141	0.6724	2.0868	0.6322	0.5632	1.1703	0.4335	0.6797	3.8445	0	0.6995	0	11.8122	0.6755	0	0.5614	5.4207	0.5119	1.1536	1.6033
XLOC_002112	-	Chr01	95775601	95778797	0.0933	0.1248	0.294	0.382	0	0.1052	0	0.1952	2.0749	0.1431	0.0814	0	3.1928	0.1033	0.1679	0.1553	2.8853	0.186	0.0599	0.1698
XLOC_002113	AH01G23370	Chr01	95787984	95789654	17.0516	8.4907	25.535	13.0605	25.4658	14.292	16.1736	8.7791	10.8701	6.3043	9.8874	12.3649	5.391	9.8876	9.8587	10.3479	13.957	9.1534	8.312	11.2264
XLOC_002115	AH01G23430	Chr01	95889485	95891794	4.1118	5.1829	3.7114	6.6262	67.6663	29.7162	2.2499	3.1626	1.9293	4.9932	6.5441	4.6034	1.5182	6.5586	11.4659	8.0127	2.9369	7.7893	5.3587	5.6789
XLOC_002116	AH01G23450	Chr01	95892995	95895600	6.8677	1.5424	7.1879	5.203	0.1038	1.6434	1.3204	4.2196	0.6459	3.7279	3.327	3.1663	2.5112	1.7099	3.075	5.756	0.8658	6.2792	5.2822	1.8852
XLOC_002117	AH01G23460	Chr01	95895836	95896672	9.3663	1.7259	5.181	3.5089	0.7736	0	0.9433	1.4209	1.5567	1.8046	1.3565	2.5995	1.1905	2.2133	2.5884	3.3516	2.3306	4.6105	3.8807	2.3307
XLOC_002118	AH01G23470	Chr01	95897743	95900164	57.2456	22.0555	6.3562	3.9282	10.7871	0.989	42.0942	54.0066	1.0229	3.4869	1.034	0.2379	0.6369	2.4011	1.7725	3.0437	3.0581	2.1058	22.385	11.6581
XLOC_002119	AH01G23480	Chr01	95903141	95906784	3.2548	2.7004	2.29	2.2503	5.1374	3.4261	4.3886	3.898	5.8194	3.0086	4.3475	3.5905	4.8284	6.4242	5.097	2.9999	7.8033	3.5203	2.4207	3.3617
XLOC_002122	AH01G23520	Chr01	95991605	95995234	0.0851	0.0652	0.1624	0.1595	0.042	0	0	0	1.4369	0.034	0.0847	0.1314	0.0699	2.2159	1.2993	0.0414	1.2457	0.0369	0	0
XLOC_002123	AH01G23570	Chr01	96036985	96042448	3.5259	3.8784	1.8867	2.1703	3.5194	16.9925	0.8454	5.7579	1.266	0.9031	9.733	4.3619	1.0543	4.0051	2.8753	11.3433	2.0114	6.0878	3.1896	2.4924
XLOC_002124	AH01G23580	Chr01	96044176	96047052	1.2067	0.6164	0.8701	0.8573	0.0448	0.1575	0.2277	0.712	0.0928	0.308	0.1157	0.3943	0.6437	0.3525	0.1536	0.7471	0	0.5639	0.3509	0.14
XLOC_002127	AH01G23640	Chr01	96098818	96104345	28.7891	20.9544	42.0543	34.2695	27.4295	24.3953	10.7102	16.3091	15.7424	15.2207	17.7794	17.8051	50.5147	18.8881	16.8452	16.7842	19.0933	21.5138	22.3071	15.4666
XLOC_002128	AH01G23660	Chr01	96105089	96110661	3.7978	7.5688	4.5721	3.6418	7.3085	8.1336	5.7453	6.4971	8.6661	2.4296	6.5981	7.2485	5.0944	4.9556	5.1703	4.4939	7.0101	5.1073	2.1306	5.8199
XLOC_002130	AH01G23680	Chr01	96116950	96117816	104.708	48.3176	91.7815	103.343	62.1797	88.2099	32.5318	46.0931	320.872	26.0313	57.517	23.4283	2.4208	43.6382	29.1052	47.2349	312.474	45.49	59.4448	37.9212
XLOC_002131	AH01G23700	Chr01	96121655	96124037	1.5345	0	0.7666	1.568	0.2599	0.4742	0.8816	1.5905	0	0	0.7978	0.4244	0.1102	0.3358	0.3149	0.7053	0	0.3847	0.387	0.2115
XLOC_002132	AH01G23720	Chr01	96134501	96138956	58.6033	36.0016	29.2748	22.4527	23.2217	19.1352	44.0495	41.5503	13.9094	7.1694	19.2222	8.3549	9.6401	8.8666	10.0727	12.8997	17.3513	12.382	25.472	22.7079
XLOC_002134	AH01G23780	Chr01	96170414	96174458	12.4462	17.985	11.7109	20.2325	45.3658	42.0344	18.5329	16.3699	33.6997	19.1742	19.3502	23.9946	28.1892	19.9124	16.5638	14.0115	43.4032	10.6148	17.7411	20.3132
XLOC_002135	AH01G23790	Chr01	96175300	96176721	0	0	0.1753	0	2.2999	1.1557	0	0	60.96	0	0.6381	0	0	0.0782	0.0758	0.1325	69.1849	0	0	0
XLOC_002136	AH01G23800	Chr01	96177565	96178265	0	0	0.3179	0	29.9921	46.7302	0	0	0	0	0	0	0	0	0.2555	0	0	0	0	0.1717
XLOC_002137	AH01G23810	Chr01	96179364	96187621	4.1993	8.9564	6.1346	10.1727	9.8141	9.0522	17.0785	4.9854	10.8938	4.0334	11.3668	17.5832	4.8542	15.4055	10.1789	8.0454	13.1845	6.7855	4.8081	10.2992
XLOC_002140	AH01G23910	Chr01	96284516	96285860	0.6682	0.1457	0.6665	0.8771	2.4184	0.1696	1.1897	1.3245	0.45	1.378	1.8775	0.5235	0.5748	1.3077	0.4053	0.607	1.4423	0.3323	1.0253	0.8553
XLOC_002141	AH01G23930	Chr01	96304227	96312978	1.9019	3.5061	1.3367	3.8648	0.8388	3.3161	1.0566	4.5185	1.2039	0.9226	4.4604	0.742	6.8089	3.8295	2.7857	1.9582	1.0505	1.0655	1.9779	1.3733
XLOC_002142	AH01G23940	Chr01	96315593	96321269	6.0276	4.5916	10.2351	10.1651	0.66	6.2673	1.7583	14.265	1.185	1.5935	11.0785	2.6171	2.6559	3.8319	3.6138	11.5184	1.2449	7.3577	7.2716	5.3335
XLOC_002143	AH01G23950	Chr01	96391646	96393330	23.3418	22.6496	16.4947	35.5921	104.052	242.492	11.3059	33.1414	8.1126	13.7894	91.1634	20.9169	44.2388	11.6977	8.7255	71.4487	7.9848	28.7496	40.2265	15.6433
XLOC_002144	-	Chr01	96394324	96399113	0.4232	0.7705	0.7556	1.3047	0.0314	0.2414	0.2983	0.1377	0.4348	0.3427	1.0002	0.7072	0.6725	1.5083	0.4647	0.9273	0.7312	0.4002	0.5238	1.7453
XLOC_002145	AH01G23960	Chr01	96421577	96423191	17.1608	16.5077	10.4771	14.4968	15.8536	20.0338	7.5067	9.9336	15.7816	5.1249	11.9979	14.7357	7.0619	11.8349	13.0822	13.7457	19.9675	11.6828	9.9405	11.3477
XLOC_002146	-	Chr01	96440382	96442250	0.0967	6.7346	0.1086	0	0.1721	0	0	0	0	0.1401	0	0	0	0	0	0	0	0	0.1558	0.458
XLOC_002147	AH01G23990	Chr01	96452556	96453693	6.4452	8.2095	7.5516	8.7452	14.9828	9.3687	6.029	5.6595	6.0025	8.0307	5.8737	8.7326	12.4125	5.7552	6.4679	6.5864	6.0367	5.1589	8.6125	6.8742
XLOC_002148	AH01G24010	Chr01	96457494	96461698	6.4367	11.9635	4.4677	3.0367	5.2855	6.5586	9.0763	23.7643	15.9355	12.6075	14.9767	31.5275	43.6922	21.1228	25.5921	8.8352	16.0578	16.753	4.9096	22.438
XLOC_002149	-	Chr01	96468903	96470119	8.5474	9.0763	10.8009	2.7162	3.7562	2.3424	5.1231	8.9237	6.404	8.4095	7.3556	29.0824	12.5196	9.6365	10.9819	4.6276	12.4734	9.3943	3.0097	13.1332
XLOC_002150	-	Chr01	96470768	96475740	2.5306	2.7689	3.48	1.2352	0	0.2508	2.0828	4.5241	3.4694	2.8444	4.2113	4.4576	9.9283	4.1213	6.919	2.9039	3.63	5.2835	2.6782	6.5935
XLOC_002151	-	Chr01	96477279	96478617	0.7748	0	0.2372	0.5975	3.5696	2.4142	0	0.2047	0.4088	0	0.3224	0	0	0.3154	0.3904	0.6312	0	0.1638	0.5155	0
XLOC_002153	AH01G24090	Chr01	96490977	96493026	23.8738	22.1048	1.8181	0.9096	4.6313	4.7026	49.2513	39.5424	0.2784	5.3696	1.0746	0.5877	4.877	0.6942	0.7637	1.865	1.1593	1.5194	22.849	6.8384
XLOC_002154	AH01G24120	Chr01	96509949	96511137	1.5299	0.5726	0.1716	4.2039	0.3206	4.4522	1.0745	0.9022	2.0446	0.8756	0.7815	0.8679	0	2.9835	2.4161	0.521	2.3738	0.7262	0.5026	0.8174
XLOC_002155	AH01G24130	Chr01	96511712	96513150	0.5287	1.1649	0.4077	2.1938	0.4614	0	0.2766	0.3579	1.1493	0.5909	0.6823	1.0294	0.1077	0.7871	0.9781	0.683	0.9744	0.8227	0.7678	0.2507
XLOC_002156	AH01G24140	Chr01	96513518	96515050	5.3485	3.8912	0.3499	0.6199	0.1966	0.2405	0.6059	1.1047	0	0.1648	0.0524	0	0.3091	0.1582	0.1417	0.0912	0.5069	0.1245	2.7155	1.8656
XLOC_002157	AH01G24150	Chr01	96526784	96528736	12.3934	24.097	0.1136	4.2806	4.3947	31.0233	325.729	88.6057	22.2045	49.8512	6.4027	5.9765	0.3786	17.3032	12.2593	2.7436	21.8221	0.8355	38.2407	34.6492
XLOC_002159	AH01G24170	Chr01	96544557	96548213	0.4817	0.4979	0.3461	0.3772	0.3787	0.2627	11.8942	1.6792	0.5266	1.0489	0.3921	0.82	0.1429	2.1392	1.5324	0.3292	0.6845	0.2309	0.6378	1.3333
XLOC_002160	AH01G24180	Chr01	96552546	96555814	0.237	0.2465	0.029	0	0.0496	0.0411	4.2743	0.8019	1.666	1.5752	0.0259	0.0735	3.2775	0.0525	0	0.0459	1.1867	0.0414	0.0819	0.1549
XLOC_002161	AH01G24200	Chr01	96563065	96563414	478.206	143.48	1374.46	609.559	82.5207	128.926	125.829	70.8215	473.96	152.077	153.848	21.7741	200.592	123.148	152.489	237.477	228.089	279.331	125.728	195.171
XLOC_002162	AH01G24210	Chr01	96567809	96571756	0.0361	0	0.0212	0	782.258	151.046	0.0364	0	0	0	0	0	0	0.0931	0	0	0	0	0	0
XLOC_002163	AH01G24220	Chr01	96572950	96575680	5.6721	0.5781	2.9616	2.6031	0.5333	0.0656	0.3494	0.7594	1.5167	0.3789	0.8635	1.4446	6.4188	1.5524	1.3575	2.2748	1.7077	2.5545	4.4956	1.2813
XLOC_002164	AH01G24300	Chr01	96713758	96714094	0	1.2995	5.7436	6.1859	14.5783	12.0456	1.8026	0.3717	0	0	0	2.3979	3.7008	3.0387	0.379	0	0	2.1665	0.722	0
XLOC_002167	AH01G24330	Chr01	96751152	96758830	7.703	27.9695	0.7471	2.6588	13.7765	32.0764	9.2426	8.3993	9.562	4.5919	8.4499	19.8106	3.3725	11.6817	12.5916	5.0246	15.152	4.3383	4.8428	4.9777
XLOC_002168	AH01G24370	Chr01	96816574	96818389	0	0	0.0869	0	0	18.2623	0.0754	0.0757	0.225	0	0	0	0	0	0.0362	0.1009	0.1437	0.0307	0	0.0453
XLOC_002169	AH01G24380	Chr01	96819205	96820118	0.1125	1.7102	5.5294	2.9335	0.4173	0.1868	3.9132	0.5833	20.7511	0.6781	0.1326	0	3.2471	1.1549	1.7933	0.1141	23.243	0.1988	0	0
XLOC_002170	AH01G24390	Chr01	96826088	96833140	2.9567	3.0835	4.4238	13.4865	21.4687	0.5085	14.2612	3.2186	44.5016	8.3465	6.0282	2.3338	3.5827	4.3601	6.9541	8.9163	34.5038	3.7565	1.7204	5.6135
XLOC_002171	AH01G24410	Chr01	96862197	96867526	17.53	0	1.3156	4.0967	0	0.0744	0	4.2447	0.0824	0.4834	0.8196	0	0	3.4016	2.0246	5.6219	0.0901	8.7333	6.8476	1.686
XLOC_002172	AH01G24420	Chr01	96869308	96869742	5.9575	0	5.1734	0.3356	72.6247	33.8904	0	0.5983	0.6357	9.3249	1.3963	4.9983	0.4636	0	0.294	63.9378	0	15.1444	13.6227	29.0654
XLOC_002173	AH01G24430	Chr01	96872176	96877316	12.3795	7.9491	10.3726	11.1141	1.7609	3.2735	6.2609	8.0055	3.7028	4.7447	5.9073	6.2832	7.6091	6.4977	5.9321	7.6205	4.3609	6.591	8.9409	5.1018
XLOC_002176	AH01G24510	Chr01	96950343	96952086	0.0563	0	2.4962	2.6488	0.1245	0	0	0.0608	0	0	0	0	0.3548	3.8242	5.7558	0	0	0	0	0
XLOC_002177	AH01G24520	Chr01	96970093	96972393	0.2357	0	0	0.1465	0.1961	0	0.1969	0.2913	0.1039	1.0318	1.035	0.5704	0	0.4075	0.2867	0.9938	0.3922	0.3129	0.7821	1.3009
XLOC_002180	AH01G24550	Chr01	96988706	96990306	5.7555	9.2751	1.9554	4.0319	115.547	20.8249	17.0508	21.1066	82.712	29.1026	16.8998	12.1764	26.5161	22.6278	30.6827	10.4823	96.0171	11.0861	29.4311	41.1758
XLOC_002181	AH01G24560	Chr01	97001545	97005258	2.6545	0.406	1.8186	3.2598	22.4202	7.0589	0.6822	2.6709	1.2042	1.7866	5.5993	4.1661	0.6599	1.4164	0.6424	4.0746	1.0086	3.2941	3.6929	1.165
XLOC_002182	AH01G24580	Chr01	97006389	97008840	0.3072	0.33	0.1873	0.1873	1.6216	2.6355	0.3273	0.3632	0.2514	0.201	2.7312	0.2376	0.1171	0.842	0.0371	0.6878	0.157	0.3277	2.0904	2.7303
XLOC_002183	AH01G24590	Chr01	97012233	97015473	0.1188	0.9481	0.2371	0.8333	4.0363	2.051	2.7471	0.1292	10.8004	0.6392	1.8287	3.5464	3.2871	3.6066	2.7605	0.9327	13.2126	0.6068	0.3725	0.9739
XLOC_002184	AH01G24600	Chr01	97017455	97021531	2.2134	0.6684	3.0284	3.1181	2.2898	5.7847	0.7558	1.9548	0.4779	0.6998	2.6012	0.2999	1.0354	2.7687	2.6564	2.3878	0.5185	1.9866	1.5505	1.8376
XLOC_002185	AH01G24640	Chr01	97056150	97058439	30.8044	25.0568	61.8681	19.9239	34.9493	15.7271	45.793	28.5686	30.0816	16.6782	19.2075	34.6609	148.579	25.3654	21.1056	22.4066	31.5277	33.5845	18.5894	23.373
XLOC_002186	AH01G24660	Chr01	97060812	97062116	65.327	9.6959	77.0479	49.1506	3.3505	3.8087	7.7379	24.5436	10.2215	11.308	11.9189	11.4708	10.1422	14.4358	11.5293	24.8474	15.4996	25.7081	27.8328	9.0854
XLOC_002187	AH01G24670	Chr01	97066220	97069930	3.7448	9.9665	4.9839	19.8016	43.3321	9.7643	1.1568	8.3684	0.3754	0.9527	23.0245	3.5713	0.417	12.4523	7.3297	8.774	0.5267	5.6561	8.5115	2.6937
XLOC_002188	AH01G24690	Chr01	97077235	97077753	0.2192	0	0.2578	0	0	1.0254	0	0	0	0	0.2273	0	0	0.4329	0.6779	1.3126	0	0.3623	0.5128	0.2356
XLOC_002189	AH01G24700	Chr01	97078751	97084136	0.2876	0.2631	0.6485	0.2531	0.4078	0.685	0	0.578	0.4096	0.0502	0.9576	0.1601	0	0.4132	2.8752	1.0347	0.3224	0.9763	0.0822	0.4227
XLOC_002190	AH01G24730	Chr01	97135484	97137235	5.3593	30.1165	7.5838	3.0736	18.0079	5.713	15.5345	5.6999	33.3729	2.8282	1.1204	4.1218	24.3788	14.1037	21.8156	1.6652	36.1466	9.6831	2.4728	11.8767
XLOC_002191	AH01G24740	Chr01	97144881	97147778	6.7731	5.5752	5.5087	1.9507	5.2014	7.2122	4.7701	3.3726	5.8874	3.2472	3.6946	5.8616	9.1457	4.8198	5.3669	5.2809	9.4011	5.8145	3.9492	6.046
XLOC_002192	AH01G24750	Chr01	97150892	97154249	1.6406	0.8967	1.0574	2.7838	62.8417	42.9301	5.7804	6.1976	11.3805	1.0102	22.1511	6.8854	0.5394	3.8358	2.4281	21.3867	14.7103	9.1877	4.6462	5.5123
XLOC_002193	AH01G24760	Chr01	97156284	97159358	3.7962	4.0114	5.6752	4.8034	2.446	6.9963	4.2131	3.6715	5.2285	1.6307	12.6497	7.7013	3.34	4.9881	5.5687	3.5931	9.2737	2.9563	3.6	6.9476
XLOC_002194	AH01G24770	Chr01	97159815	97161683	37.9132	9.0776	54.7392	33.3249	4.2554	7.9013	16.8097	11.8977	8.8394	8.8241	15.3251	14.0618	11.5012	11.4324	8.488	17.0502	13.2557	17.4273	20.5571	11.7789
XLOC_002195	AH01G24780	Chr01	97165733	97170914	2.5049	1.6101	1.8745	3.7105	1.7151	7.8762	1.3786	2.1518	1.225	2.3401	5.1238	2.7361	1.0758	1.9955	1.9534	2.9894	2.0964	2.5743	3.3251	1.1184
XLOC_002196	AH01G24790	Chr01	97172084	97177123	6.7345	10.7733	4.6748	5.7818	6.8876	6.7013	11.2048	9.8152	5.4224	3.0454	4.6821	6.7937	12.4589	8.1236	7.4251	5.713	6.3554	5.9663	4.0998	6.1525
XLOC_002197	AH01G24810	Chr01	97201598	97206635	21.8601	32.3233	34.1416	17.032	45.0074	24.3125	51.2887	24.0676	8.5692	11.8643	24.646	15.6517	61.053	12.2605	8.5047	26.6993	14.3945	22.4532	18.9892	20.7938
XLOC_002198	AH01G24830	Chr01	97218036	97222214	0.7875	5.4065	4.0354	2.0872	2.2432	1.9969	1.8029	2.6349	1.447	1.5044	2.7365	2.1279	0.1156	3.4334	2.475	1.6674	1.8162	1.4536	1.7906	2.2248
XLOC_002199	AH01G24850	Chr01	97253030	97259254	6.6854	23.3611	6.638	10.954	26.7272	25.9494	4.4023	4.3703	4.797	3.1828	7.7897	8.1596	12.0896	9.8142	8.0778	10.3666	5.9035	6.7786	8.3911	8.3866
XLOC_002200	AH01G24860	Chr01	97270569	97273053	2.1293	0.941	0.3603	0.5531	2.382	22.3806	0.7299	5.0238	0.188	0.8166	1.0792	0.1323	0	1.4557	0.6516	1.7225	0.1781	2.0382	3.4012	3.8179
XLOC_002201	AH01G24880	Chr01	97279772	97282395	1.1498	2.7024	0.6007	7.2057	3.5484	2.7274	0.2575	5.1098	0.0862	1.1793	16.0903	11.6445	0.4349	1.1518	1.2947	3.5472	0.2333	1.6687	2.7957	6.8345
XLOC_002204	AH01G24910	Chr01	97311254	97314574	0.091	0.0452	0	0	0	0	1.5912	0.0848	0	0	0	0	0	0	0	0	0	0	0.0409	0.0736
XLOC_002205	AH01G24920	Chr01	97315830	97322585	3.2147	3.9304	3.9131	3.2315	1.9079	1.79	2.948	4.4619	2.0574	1.3218	3.189	3.3008	3.3852	3.6357	4.1062	2.7863	2.6189	4.1698	2.2842	4.3639
XLOC_002206	AH01G24940	Chr01	97338577	97343484	9.4222	12.0396	19.561	21.6561	16.9516	31.3729	9.3809	16.4436	16.5897	7.2176	26.1133	19.7534	19.343	28.1267	21.627	12.2434	18.9616	12.2741	17.523	17.6048
XLOC_002207	AH01G24950	Chr01	97344748	97347595	1.8718	3.1674	1.6668	4.4101	10.9722	4.6109	3.9937	1.4491	1.7767	1.4233	1.9898	4.3751	1.8787	3.5592	3.2268	1.2186	3.5284	1.4087	2.8752	2.4287
XLOC_002208	AH01G24970	Chr01	97364382	97366803	312.967	41.0016	252.177	26.3554	6.5864	3316.76	0.7072	39.7159	1.8787	49.6966	79.6383	0	0.2268	2.8197	0.8133	155.766	0.9374	106.209	1181.5	100.218
XLOC_002209	AH01G24990	Chr01	97389039	97407844	1.1759	0.0643	0.8624	0.8892	0.0349	0	0.075	0.247	0.1114	0.2014	0.1829	0.1185	1.4831	0.419	0.3282	0.7168	0.0806	0.6215	0.8713	0.3047
XLOC_002210	AH01G25000	Chr01	97414834	97417909	9.7765	21.4606	19.476	22.6776	22.5746	12.4639	20.4244	6.1421	81.2261	46.237	7.585	4.6339	1.5843	13.8298	16.8881	8.1222	97.2771	5.2028	6.4889	11.9111
XLOC_002211	-	Chr01	97461694	97468683	0.1049	0.3563	0.4516	0.7963	1.5342	1.1684	0.3159	3.7057	0.2609	0.7703	4.2308	2.825	0	9.471	13.5401	1.7615	0.8835	1.261	1.752	11.3686
XLOC_002212	AH01G25010	Chr01	97490668	97492145	1.7857	0.3781	0.2668	1.3964	0.7842	0.8235	2.1949	2.2815	6.6708	2.432	4.621	5.9455	0	1.3221	1.1278	3.534	7.489	2.0598	3.3554	3.2234
XLOC_002213	AH01G25030	Chr01	97503852	97506937	5.0848	5.8405	4.1003	6.4787	5.6469	10.0902	2.4088	4.6249	1.6965	2.6897	37.3276	11.7836	0.9167	6.5124	4.3895	20.6986	3.5391	7.4615	9.9049	10.2388
XLOC_002215	AH01G25050	Chr01	97526796	97532620	8.1649	9.0756	7.5137	10.644	27.3063	11.9535	11.2833	12.637	21.1339	5.3714	11.4471	11.8765	13.7993	12.6178	10.5158	8.4299	26.0369	8.4105	8.1333	9.395
XLOC_002216	AH01G25060	Chr01	97562652	97563148	5.0279	0.8514	0.3201	0	0	1.2377	12.3756	7.8074	0	0	0	0	0	0	0	0.3477	0	0	10.7595	6.8217
XLOC_002217	AH01G25070	Chr01	97568063	97570406	1.2669	1.1302	1.1311	0.0763	0.2585	1.6495	1.2445	1.8141	6.4787	0.3578	0	0	0.9576	0.1948	0	0	7.0641	0.0439	0.7789	0.3417
XLOC_002218	AH01G25080	Chr01	97610168	97618388	8.1638	10.1489	7.2873	9.0104	10.3795	10.7803	10.8728	12.0032	5.3769	5.0809	7.0343	7.79	31.0661	15.9755	11.4433	7.0064	6.1692	5.7983	8.4953	10.2228
XLOC_002219	AH01G25100	Chr01	97623072	97625565	4.4999	5.0049	5.5531	15.1589	3.5168	10.7507	5.2068	2.5172	11.2844	6.1689	5.3359	1.6198	7.4659	2.5685	1.7316	5.175	14.4825	2.7834	8.0755	3.6353
XLOC_002220	AH01G25120	Chr01	97646439	97649505	5.602	2.2042	3.0835	2.2601	0.4914	1.386	0.6256	2.9209	0.9472	1.4928	2.7758	3.5862	1.1094	3.6954	2.3845	3.1024	2.6126	4.659	3.8884	3.3182
XLOC_002221	AH01G25170	Chr01	97693152	97694619	32.7257	4.7241	1.5954	0.756	3.8261	1.3857	43.2625	31.6341	0.6934	3.1981	1.2877	0.2002	0	0.44	0.7453	1.8148	0.6614	1.1832	16.9347	13.0706
XLOC_002222	AH01G25190	Chr01	97728625	97728952	0	0	0	0	0	0	0	0	1.9487	0	0	0	0	0	0	0	0.9782	0	0	0
XLOC_002223	AH01G25200	Chr01	97747847	97751005	14.1718	0.8205	1.0263	0	22.8083	2.955	0.7629	5.7062	0	0	0	0	0.6924	0	0	0	0	0.0514	6.7455	2.5021
XLOC_002224	AH01G25210	Chr01	97763642	97767190	0.7845	0.1346	0.2516	0.1298	1.0061	0.4021	0.4454	0.3291	1.4988	0.4592	1.4148	4.3703	0	4.3736	1.9031	0.8114	2.197	0.6338	6.2247	8.7089
XLOC_002225	AH01G25360	Chr01	97797666	98056011	1.1723	11.6032	7.5578	1.9742	1.2411	3.1906	0	3.379	6.4749	0	6.3631	5.6635	13.9471	9.0635	8.097	3.96	3.8697	11.4055	2.0884	3.4918
XLOC_002228	AH01G25290	Chr01	97797666	98056011	2.2091	4.2922	1.8611	1.0288	1.9743	2.2119	3.1884	6.5696	0.2755	1.1622	1.7373	2.0128	3.592	2.1992	2.6454	2.4425	1.8612	2.6384	0.7342	2.886
XLOC_002230	AH01G25360	Chr01	97797666	98056011	2.9174	3.8573	2.1689	1.7542	1.9189	1.2455	4.4668	7.8295	2.1187	2.3849	2.7259	3.752	5.2021	2.6887	3.2227	4.0999	0.8324	3.8596	0.7115	3.5844
XLOC_002231	AH01G25370	Chr01	97797666	98056011	0.2357	1.0587	1.0194	0.5083	0.4066	1.215	2.5057	2.4989	1.079	0.3014	1.3203	3.0316	2.0047	1.783	1.518	1.8347	0.582	2.2771	0.433	1.9077
XLOC_002233	AH01G25390	Chr01	98106334	98109421	1.6378	3.7159	1.0318	1.1874	0	0.5666	4.354	5.565	2.4706	0.5806	1.0679	5.023	3.5597	2.7743	2.1274	1.5953	0.4457	1.7179	1.2974	2.5787
XLOC_002237	AH01G25490,AH01G25600,AH01G25610	Chr01	98287341	98473425	14.8621	26.1794	24.277	24.4937	3.406	22.0424	30.0301	28.1009	14.7604	20.8146	33.0715	35.9211	32.3097	34.8408	28.6676	28.9941	21.4803	25.4886	17.4067	27.6985
XLOC_002238	-	Chr01	98287341	98473425	0.2698	2.635	0	0	0	0.239	0.2732	0	0	0.2818	0	0	2.5462	0	0	0.1078	0.2731	0.2032	0	0.164
XLOC_002241	AH01G25480	Chr01	98287341	98473425	4.9524	6.7498	2.3629	4.7534	3.8823	7.7748	7.2904	9.6683	4.7684	12.2027	7.8793	6.8221	9.4591	8.8669	6.5112	5.9926	4.331	6.0669	3.8858	6.5799
XLOC_002242	AH01G25500	Chr01	98287341	98473425	2.6299	3.2046	4.1088	2.497	0.8229	3.9601	6.2929	2.6383	2.6296	2.6798	2.3581	9.1872	4.411	5.1281	5.5633	4.836	3.6295	2.4536	3.153	1.1065
XLOC_002243	AH01G25560	Chr01	98287341	98473425	2.2463	5.2787	3.331	2.5969	8.013	2.9718	3.583	4.662	4.2299	3.2278	3.0144	4.0535	3.6371	3.2568	4.132	3.3187	5.168	3.7017	2.1311	3.4529
XLOC_002244	AH01G25510	Chr01	98287341	98473425	0.7882	0.3309	1.556	1.4472	0.8056	1.8531	4.0058	2.3135	0.8716	0.6208	1.6095	1.554	1.2191	1.6889	1.558	3.6359	1.3434	3.4936	1.3801	2.3356
XLOC_002245	AH01G25620	Chr01	98287341	98473425	1.3512	1.6911	0.5267	0.7048	0	0.5003	1.7989	2.4686	0.2472	0.8174	1.5458	1.1965	0.7059	1.7689	1.3241	1.5716	0.6912	1.8978	0.284	0.9089
XLOC_002246	AH01G25530	Chr01	98287341	98473425	0.8145	8.8636	3.8699	1.5788	0.0429	0.6004	4.2495	13.7806	0.2453	4.2327	2.9731	3.8202	2.9968	3.3393	3.6481	4.5306	3.5037	6.0257	0.4801	4.17
XLOC_002247	AH01G25540	Chr01	98287341	98473425	25.21	19.5097	19.9644	21.9401	26.1191	22.6194	23.7826	14.2289	21.9063	18.7909	20.3329	31.2951	26.8455	21.026	17.5266	17.2073	31.824	16.8875	21.4972	21.848
XLOC_002248	AH01G25550	Chr01	98287341	98473425	2.6984	32.5314	1.2952	0.5795	1.0798	0.3692	2.2732	2.9882	0.1478	0.4513	0.9628	0.6122	4.0576	0.9956	1.1924	1.3722	0.1671	0.426	0.8844	1.5313
XLOC_002249	AH01G25560	Chr01	98287341	98473425	0.3038	0.7161	1.9904	0.2383	0.5737	0.2332	0.3563	0.8989	1.1543	0.2555	1.2018	0.8774	15.4666	0.4573	0.4442	0.6431	2.3201	0.629	0.2341	0.4785
XLOC_002250	AH01G25570,AH01G25580	Chr01	98287341	98473425	4.1203	7.8471	4.5418	0.9104	0.3995	3.3202	4.8295	6.3784	3.7225	2.5154	2.7995	3.974	29.347	1.1842	1.7305	6.414	1.3385	6.8177	3.1108	2.6602
XLOC_002251	AH01G25590	Chr01	98287341	98473425	0.7149	0.3878	0.7375	0.6294	1.5124	0.385	1.2795	0.9046	0.2682	0.2376	0.579	0.1338	0.2086	0.4307	0.6644	0.671	0.733	0.7677	0.5871	0.7533
XLOC_002252	AH01G25630	Chr01	98287341	98473425	5.9956	3.589	5.2872	3.0123	8.2561	4.0682	6.1359	3.4201	5.7761	4.5206	3.4514	8.1928	6.8559	3.9093	4.3641	3.6214	7.0869	3.7783	3.6032	4.4005
XLOC_002254	AH01G25680,AH01G25720	Chr01	98599348	98681671	59.5268	135.515	154.973	217.928	96.2091	87.0834	56.4395	51.3887	60.5857	23.4705	53.1901	37.1298	79.2181	36.3555	45.3971	39.2987	69.3118	43.8425	37.9344	49.3367
XLOC_002257	AH01G25740	Chr01	98699835	98702231	10.615	4.093	12.9447	7.5032	8.8318	5.177	7.3584	5.9601	4.916	3.0473	5.3524	4.2897	7.2891	5.176	4.1501	5.0761	4.815	4.7883	6.723	6.4067
XLOC_002258	AH01G25810	Chr01	98717623	98883267	3.0801	4.5823	6.696	5.0614	7.9106	3.1195	6.0951	3.6741	5.0733	2.1898	6.7779	4.821	1.0509	5.5683	5.0116	5.9286	7.654	4.7284	4.7017	8.4785
XLOC_002259	AH01G25820	Chr01	98717623	98883267	2.6869	11.1912	27.3434	6.7842	1.6381	1.0263	0.6016	1.5257	9.7973	2.2889	1.4064	8.2421	69.9755	3.9911	2.7049	0.6563	13.2616	1.2562	3.7752	2.6482
XLOC_002260	AH01G25840	Chr01	98717623	98883267	12.0888	17.7644	18.5432	3.364	4.273	5.3375	2.1284	10.8894	6.0554	1.8275	8.4048	7.7348	11.5429	4.4278	7.4187	11.7344	5.321	8.543	6.2633	13.3255
XLOC_002261	-	Chr01	98717623	98883267	5.5685	15.4166	8.1978	1.237	5.1023	2.7254	1.5684	4.325	4.0564	1.3718	4.0409	3.1346	7.1244	3.3282	3.322	4.7259	4.27	6.0175	1.8664	7.3366
XLOC_002262	AH01G25850	Chr01	98889296	98891635	3.2618	1.405	1.9128	2.4507	4.9027	2.104	3.5425	2.5969	1.3592	0.8608	1.7581	2.2088	1.8454	1.6897	2.3715	1.8889	1.0985	2.7455	0.3047	1.7951
XLOC_002264	AH01G25890	Chr01	99012925	99013596	6.4186	14.5794	6.5403	7.6172	3.4362	2.1259	7.7666	12.8876	4.2899	5.8059	3.0932	5.0172	7.7595	11.4584	9.5949	7.4952	3.2527	8.9296	9.3716	4.9855
XLOC_002265	AH01G25920	Chr01	99036294	99102399	2.8129	2.3028	3.7584	11.5016	0.9069	6.5299	1.0941	4.7178	2.8567	2.8705	6.421	4.0094	2.7897	4.2039	4.5388	5.4518	2.4218	3.7758	3.7692	2.3525
XLOC_002266	AH01G25930	Chr01	99108060	99110355	18.6746	5.5032	0.3319	0.2134	0.3262	1.1566	95.0284	39.7125	0	3.8555	0.1107	0.1051	0	0.0428	0	0.0643	0	0	14.6605	7.4863
XLOC_002267	AH01G25950	Chr01	99166256	99168711	0.2802	0.2386	0.1159	0.1487	4.8259	0.4979	0.5902	0	1.1273	0	0	0	0	0.1545	0.2817	0.0444	0.9759	0	0.1643	1.7737
XLOC_002268	AH01G25960	Chr01	99207514	99211995	5.195	7.5303	7.0504	12.0683	51.5349	8.0657	8.2736	7.6061	22.3032	5.0391	7.6578	3.2725	6.9659	3.5989	2.9624	4.5767	29.5194	3.5253	1.9084	3.3661
XLOC_002269	AH01G25980	Chr01	99248335	99253097	2.1142	23.2056	3.8553	7.0937	4.771	1.9496	14.7015	1.8431	3.1791	1.3044	5.8798	4.9417	0	14.437	12.5453	4.1758	3.1218	6.3011	5.4071	9.0915
XLOC_002270	AH01G26000	Chr01	99257726	99259931	0.7729	0.7512	0.0669	0.1823	0	0.0984	0.1172	0	0.3601	0	0.1218	0.3462	79.7414	0	0.0554	0.1053	0.4566	0	0.0984	0.0723
XLOC_002271	AH01G26010	Chr01	99261542	99262449	0.6827	0	0	0.5605	1.4201	2.6351	0.7843	0.3413	1.4081	0	0	2.0957	0	0	0	0	0	0.605	0	0
XLOC_002272	-	Chr01	99264837	99273013	2.0496	1.8798	1.704	1.4767	0.0817	1.4518	0	2.6335	2.851	0.7254	0.6196	0	3.5701	0.6912	0.5654	0.6542	2.7108	0.8361	1.3414	0.1499
XLOC_002274	-	Chr01	99310415	99311543	6.1357	8.5968	18.5407	8.623	16.1264	10.1565	0.1522	2.8441	8.9495	2.5118	2.8943	2.1532	5.1433	9.0544	7.7124	4.9784	11.1606	8.0354	4.4007	12.9053
XLOC_002275	AH01G26090	Chr01	99313432	99313966	7.8319	98.9148	25.7513	22.866	1862.56	35.2182	1.1361	11.1653	21.8982	17.5379	36.1062	8.4524	0.2783	24.6247	12.6631	15.4123	19.8166	12.5785	18.5243	75.0047
XLOC_002276	AH01G26110	Chr01	99344558	99359400	0	0	0	0	0	0	0	0	0	0	0	0	0	0	0	2.5594	0	0	0	0
XLOC_002277	AH01G26120	Chr01	99363434	99364911	0	0	0	0	0	0	0	0	0	0	0	0	0	0	0	0	1.0129	0	0	0
XLOC_002278	AH01G26130	Chr01	99372013	99372532	0.4994	0	0	0.2745	0.6893	0	0	0.691	0	0.327	0	0	0	0.3758	0	2.9326	0.3442	1.0257	0.8652	0.2194
XLOC_002280	AH01G26150	Chr01	99390688	99393403	0.0604	0	0.2179	0	4.3382	0.7271	0	0	0.3367	0	0.3207	1.0793	0.2883	0.065	0.0604	0.1137	0	0.1025	0.2808	0
XLOC_002281	AH01G26160	Chr01	99409391	99409943	1.3457	0	13.1824	1.7149	20.307	17.0358	0	1.8671	9.8493	1.4002	33.3181	11.04	0.2518	1.4985	1.2222	1.7416	12.6815	0.77	4.3932	1.6078
XLOC_002282	AH01G26200	Chr01	99429197	99438728	9.1242	7.3041	6.926	6.5292	13.5513	8.1626	9.5148	7.9629	6.956	6.2828	8.1176	9.5657	16.7532	8.221	9.6884	8.7354	10.5537	9.7104	7.1983	7.1298
XLOC_002283	AH01G26290	Chr01	99570228	99575673	18.5917	0.9064	13.7017	13.1655	0.0752	0.5266	0.0354	1.8671	0.1079	1.9909	2.6861	0.1558	0.9294	4.5527	3.1291	6.8787	0.2402	8.0211	14.0916	4.144
XLOC_002285	AH01G26360	Chr01	99665197	99665848	0	0	0	0	0.41	1.7599	0	0	0	0	0.1204	0	0	0	0	1.2378	0	0.8201	0	0
XLOC_002286	AH01G26410	Chr01	99710861	99711986	4.2842	0.9758	0.1583	0	0.4045	0.4704	8.2161	9.8486	0	0.738	0.2976	0.2025	0	0.2847	0	0.314	0	0.2768	2.0527	1.1372
XLOC_002288	AH01G26470	Chr01	99754447	99757910	5.3291	1.0602	0.5431	0.3866	5.0059	0.1319	16.4101	2.2258	0.2414	1.8548	0.5495	0.0699	0.1105	0.4238	0.2081	0.5185	0	0.3786	6.4736	5.5157
XLOC_002289	AH01G26480	Chr01	99774054	99780259	2.3836	0.0762	1.9211	2.1658	0	0.08	0.0929	0.3914	0.0948	0.131	0.1893	0	0.0724	0.7636	0.8171	2.1015	0.227	1.6738	0.799	0.7347
XLOC_002290	AH01G26510	Chr01	99795746	99797556	4.4188	8.2259	1.9703	5.9754	3.1335	2.8125	8.4281	1.6504	17.516	4.3849	5.487	10.1248	38.6698	8.5083	9.5564	4.5127	23.0317	4.3448	0.8499	2.6441
XLOC_002291	AH01G26520,AH01G26530	Chr01	99798161	99800465	3.315	20.7861	0.7481	21.4229	311.049	27.2617	29.6589	1.9893	5.6317	11.1814	15.1281	115.026	0	53.2478	49.3831	3.4988	3.7917	5.7371	22.6029	53.0753
XLOC_002292	AH01G26540	Chr01	99800985	99803736	0.8052	10.2093	0	2.9728	124.752	11.5816	4.9078	2.3801	0	3.0894	5.7572	26.1759	0.7539	5.5672	4.7913	2.3142	0.4914	1.736	3.4782	9.1994
XLOC_002293	AH01G26550	Chr01	99804027	99806705	7.9331	3.7749	0.7475	0.421	0.5199	0.5362	0.2769	2.3005	0	0.9314	0.9358	0	107.041	0.0734	0.0708	0.5679	0.6929	1.2956	0.4108	0.168
XLOC_002294	AH01G26560	Chr01	99808913	99810760	13.6761	13.5844	20.2885	16.4264	17.1111	12.3002	9.4941	7.1134	20.0734	5.8083	14.4346	14.5372	9.2751	10.1997	9.8697	13.1813	25.6591	13.3375	11.5838	13.4922
XLOC_002295	AH01G26580	Chr01	99835835	99841396	20.8247	6.2839	14.8242	18.8104	2.9613	43.6899	11.1604	17.5157	3.0884	5.5593	9.5895	6.4998	0.1716	8.0463	6.6541	10.2247	2.6516	9.7684	18.4852	6.0567
XLOC_002296	AH01G26600	Chr01	99843959	99846961	14.698	7.454	64.0772	28.5127	24.4434	37.5577	2.3188	6.3649	2.6431	3.7623	15.4165	1.4597	1.1148	8.1389	6.6941	12.3639	3.7531	13.0327	12.7071	6.6672
XLOC_002297	AH01G26610	Chr01	99848631	99849762	17.243	28.2874	23.7106	27.823	80.846	20.9643	54.2442	31.8213	35.0072	12.4847	30.7337	66.7465	35.9081	39.6635	37.6306	20.2275	48.3461	18.1234	23.2427	51.1775
XLOC_002298	AH01G26630	Chr01	99891181	99894455	6.0723	29.2212	13.5797	8.9586	27.5667	6.5288	10.928	5.6456	21.6361	7.3086	14.9688	39.3239	46.3407	10.657	19.1674	11.107	26.1566	15.5394	4.5958	16.3418
XLOC_002299	AH01G26640	Chr01	99902982	99904113	0.072	0	0.081	0.8031	0	0.1539	0.4173	0	0	0	0.0668	0.2011	0	4.1948	4.3511	0	0	0.1118	0	0
XLOC_002301	AH01G26690	Chr01	100002912	100008501	3.0916	4.0466	4.2599	5.5491	8.5725	5.3365	12.2825	4.3088	6.2145	1.9616	6.7718	7.0738	6.6586	5.2981	4.781	3.8271	9.1617	2.4381	3.0823	3.6498
XLOC_002302	AH01G26700	Chr01	100039109	100041135	0.1797	0	0	0	0	0	0	0.1437	0	0	0	0	0	0	0	0.0453	0	0	0.2121	1.7569
XLOC_002303	AH01G26730	Chr01	100050437	100052308	0.5527	0.1018	0	0.5742	4.2956	2.349	0.2547	0.1891	0.9422	0.1113	0	0	0.1002	1.9225	1.8827	0	1.025	0.1038	0.2063	0.6244
XLOC_002304	AH01G26740	Chr01	100064907	100066212	17.4264	4.8157	15.2121	10.843	2.4009	14.6977	3.2922	6.1179	5.8965	8.032	14.7411	8.2726	4.9616	6.9103	5.4747	11.8609	8.1433	10.334	18.9012	9.6465
XLOC_002305	AH01G26760	Chr01	100074491	100075159	15.0558	1.2531	3.3013	4.2673	0.8009	2.7279	0	3.6628	3.1274	0	13.4212	0	3.5487	2.9369	3.2189	18.4549	2.3875	12.2487	5.9465	1.3138
XLOC_002307	AH01G26780	Chr01	100115347	100120585	5.9204	5.4106	5.456	10.4633	9.2016	5.8872	2.1595	3.8565	18.2884	6.5987	8.5855	2.969	3.495	5.4924	4.6573	8.0646	24.2392	6.6828	4.2721	3.9123
XLOC_002308	AH01G26790	Chr01	100149606	100150673	1.6499	0	0.7387	0.7207	1.2098	0.9634	0	1.5214	0.257	0	1.8629	0	0	0.2568	0.1282	2.1723	0	1.4134	0.6952	0.2995
XLOC_002309	AH01G26810	Chr01	100161231	100188538	18.9771	225.086	125.82	920.756	49.3967	9.2025	309.28	1.5647	377.927	20.6672	83.0689	391.844	67.4788	1115.77	1130.19	4.7671	384.073	10.2122	17.2785	225.427
XLOC_002310	AH01G26820	Chr01	100193828	100195252	0.7526	14.7813	10.9507	34.5883	2.2727	0.428	11.3314	0.5337	27.5389	2.9965	8.9479	3.0268	4.4075	6.3831	6.3176	5.6412	25.5284	2.1914	1.4623	9.4893
XLOC_002311	AH01G26850	Chr01	100223898	100230575	12.9224	7.4077	19.376	10.124	0.3951	1.7012	4.5046	4.3928	7.3946	4.0627	3.1125	7.549	22.3052	4.0475	4.5802	6.2489	8.0363	9.1706	3.9768	5.3421
XLOC_002312	AH01G26860	Chr01	100233389	100237641	3.686	2.0082	1.9439	6.4285	9.8038	2.6652	4.9141	3.9358	29.4071	4.4421	6.7052	7.2317	5.0512	2.6728	2.6229	4.4104	32.7625	5.0807	3.026	5.8489
XLOC_002313	AH01G26890	Chr01	100255959	100263988	0.0963	0	0.2473	0	0.8349	0	2.1736	0.2014	1.0777	0.3058	0.3278	0.3138	0	3.2325	2.2054	0.0954	1.2607	0.2649	0.1627	0.7621
XLOC_002314	AH01G26900	Chr01	100267749	100268331	2.2271	1.5339	1.164	2.7846	66.3516	11.9617	5.0392	1.3532	5.5442	6.1792	3.4889	2.3984	2.4424	2.0227	5.5362	3.0927	7.2706	2.9663	3.4394	7.7558
XLOC_002315	AH01G26950	Chr01	100349707	100352202	0	0	0	0	275.717	52.2485	0	0	0.0538	0	0	0	0	0	0	0	0.1512	0	0	0
XLOC_002316	AH01G26960	Chr01	100357106	100357613	0	0	0	0	4.6181	0.4068	0.9511	0	7.0668	0.68	0.2891	0	0.2281	0	0	0	6.6416	0	0	0
XLOC_002317	AH01G26970	Chr01	100376256	100377275	7.5926	0.2755	1.6871	2.0266	0.2499	0.3418	0	1.0498	0.5947	0.6491	1.3821	0.2702	0	2.4366	1.2519	3.2236	0	3.6676	5.7421	2.0198
XLOC_002318	AH01G26980	Chr01	100379640	100384076	4.3579	2.0959	0.3447	2.4107	192.237	17.2095	0.6342	1.8139	0.1612	1.4246	0.6849	0	0	6.5867	5.8565	1.1271	0.2693	2.0477	4.5679	3.312
XLOC_002319	AH01G27000	Chr01	100384449	100434043	0.7689	2.5718	2.1653	0.6932	2.0577	1.6035	0.5617	2.0512	0.404	0.7442	1.7153	0.823	0.5675	2.4298	2.2329	2.4081	0.3292	1.111	0.3896	1.208
XLOC_002320	AH01G27010	Chr01	100447653	100449552	0	0	0.0483	0.1158	23.4796	105.588	0	0.043	0	0	20.51	0	0	0.0418	0.0417	0	0.0799	0	0	0
XLOC_002321	AH01G27020	Chr01	100468410	100469688	14.8272	0	1.6483	0.5036	1.1294	2.9772	0	7.2082	0.1834	3.0522	4.2992	0	0	0.9016	2.4406	17.9722	0.172	23.6081	5.2327	4.1411
XLOC_002322	AH01G27040	Chr01	100508200	100514332	7.7364	253.065	32.322	6.5667	46.8048	17.4403	11.4997	5.8153	11.0343	5.5496	6.082	8.376	15.2767	3.4269	4.2297	2.753	12.5258	3.5783	4.5093	18.5607
XLOC_002323	AH01G27050	Chr01	100516640	100538025	5.408	4.0666	5.2006	0.7478	1.2801	10.6395	2.1508	8.3608	4.4675	3.0606	8.3388	8.3323	0.6343	11.8417	8.4486	8.4608	1.6398	2.0949	4.1416	6.7451
XLOC_002324	AH01G27100	Chr01	100598966	100607919	5.5921	3.033	6.0127	29.2442	1.0302	0	0.8345	0.8291	27.8631	24.6895	6.4376	0	4.4331	3.2886	3.1145	11.3115	23.5158	3.9635	6.1794	1.765
XLOC_002325	AH01G27120	Chr01	100621932	100623575	39.7657	0.5256	2.9677	10.3351	0.3116	0	0	9.3919	0	1.3878	1.9553	0.2005	0	7.5974	5.1772	18.3205	0.3982	20.061	17.7814	5.3212
XLOC_002326	AH01G27130	Chr01	100632176	100639031	3.4318	5.9489	6.0806	2.1609	6.8955	1.9845	6.5337	5.4969	5.8319	3.0647	4.0642	7.9251	34.1301	5.4637	7.0716	4.9132	8.039	5.588	3.1149	4.7761
XLOC_002327	AH01G27150	Chr01	100643229	100646450	1.1674	1.8632	0.9444	0.6596	0.1334	0.2365	3.9603	3.3859	0.5602	0.2457	0.6627	1.3945	1.273	0.6716	0.5546	0.9697	0.5923	0.9396	0.7336	0.8731
XLOC_002328	AH01G27190	Chr01	100682369	100686532	1.9687	5.3072	7.195	16.3863	10.218	8.7451	2.523	1.6934	9.857	1.1205	7.1893	8.641	3.2171	16.5558	18.5367	4.4816	10.0562	4.1986	2.5874	6.6657
XLOC_002329	AH01G27200	Chr01	100696098	100699064	2.9929	4.1284	1.4449	2.9605	2.8503	1.7941	3.3869	2.7626	1.5204	1.5735	2.9056	8.1659	0.1095	1.5762	1.3221	3.7936	1.5484	2.1367	5.0188	5.5329
XLOC_002330	AH01G27230	Chr01	100729136	100732098	4.9341	7.6482	19.8695	12.1457	10.7757	6.773	3.7092	4.3286	21.5065	3.1719	8.8828	7.2168	22.2617	8.9253	8.3767	6.8275	28.9052	8.1115	5.0026	12.5134
XLOC_002331	AH01G27280	Chr01	100811178	100813846	4.3076	3.374	7.8523	4.0369	14.4258	8.5348	2.7365	3.8018	5.7954	1.2928	3.0599	2.0634	14.9313	4.0223	4.0523	2.7563	4.129	2.3072	5.5325	5.7247
XLOC_002332	AH01G27330,AH01G27370	Chr01	100830458	100897941	3.5245	3.3906	5.2902	4.0072	1.3423	3.2388	5.1215	6.925	1.4411	3.6576	4.7243	5.13	2.3152	3.6539	3.6991	5.0809	1.216	4.021	4.0605	4.0562
XLOC_002333	AH01G27340,AH01G27390	Chr01	100830458	100897941	8.5827	13.8824	8.256	10.5171	15.6538	10.1394	11.4945	9.9619	9.7663	5.7959	10.5315	12.6726	16.7293	13.6978	12.321	10.317	9.8457	10.5554	8.4375	12.485
XLOC_002334	AH01G27350	Chr01	100830458	100897941	3.0925	2.5773	1.1768	2.4004	0.3493	1.2872	0.8568	2.2007	0.2237	0.9778	1.7344	0.3114	0.6065	1.1987	1.2721	1.4336	0.3154	1.769	1.9974	1.0679
XLOC_002336	AH01G27380	Chr01	100830458	100897941	0.1794	2.4878	0.4961	2.8622	0.0769	1.3664	26.8446	5.86	0.8832	1.3309	0.3102	0.8161	0.3744	7.4542	9.1557	0	1.2731	0.2775	0.3701	1.6612
XLOC_002338	AH01G27420	Chr01	100924421	100931238	8.4883	7.5149	8.0452	9.0282	7.8714	10.3482	8.0361	7.9698	7.0589	2.6094	8.1143	8.054	6.7033	7.5702	7.0055	7.8192	7.7448	7.5329	7.3258	7.7533
XLOC_002339	AH01G27440	Chr01	100954852	100959375	5.716	8.1386	8.6985	5.5634	6.2869	10.8532	4.2981	9.0633	5.0498	2.6248	4.9975	2.937	5.4847	1.8704	1.8756	7.7094	5.2503	6.0453	5.8499	1.639
XLOC_002340	AH01G27460	Chr01	100980437	100984935	16.7401	5.9666	17.301	9.1296	6.939	11.9017	9.1731	12.997	6.8536	5.3582	9.9687	9.0766	26.8142	8.3225	7.8064	8.2603	10.3352	12.7374	7.9368	9.3584
XLOC_002341	AH01G27470,AH01G27500	Chr01	100986262	101048117	10.3249	2.6601	3.9859	4.8748	4.3939	2.747	6.1709	10.4234	3.8906	3.4303	5.7864	4.1059	2.7568	3.826	3.932	6.864	3.419	9.2833	6.359	7.6154
XLOC_002342	AH01G27480	Chr01	100986262	101048117	12.4109	4.4882	8.4506	6.848	2.0658	2.9861	3.2663	7.3124	4.8821	4.0971	5.3533	6.8174	4.0861	5.8439	4.1604	9.0033	4.3524	8.1509	8.3607	5.0088
XLOC_002344	AH01G27510	Chr01	101049631	101050861	0.8584	0.8699	1.1316	0.5046	0	0.5583	0.7728	0.6343	0.322	0.8041	0.8926	0.9397	0.2504	0.2752	0.3544	0.5905	0.4145	0.5675	0.5478	0.2629
XLOC_002345	AH01G27550	Chr01	101139659	101142985	9.009	18.8981	14.0893	11.336	23.0496	9.9012	7.9804	3.5338	15.3227	1.7453	4.4778	2.7178	13.8346	4.1075	3.3098	2.721	22.1353	2.5724	8.3977	27.8667
XLOC_002346	AH01G27560	Chr01	101143911	101147441	13.0037	9.8956	15.6341	10.2676	10.3797	5.8179	9.6949	8.2896	7.9515	2.5809	7.5919	8.0487	8.028	6.6847	4.7792	7.6691	8.9101	8.2993	6.4382	6.9093
XLOC_002347	AH01G27600	Chr01	101162338	101164048	0.0869	0.4223	1.208	8.7879	313.421	2.4874	47.8063	0.0878	7.7567	6.5253	2.2394	29.0212	1.1356	64.1716	60.4224	2.0821	10.8324	7.2141	6.3566	177.139
XLOC_002348	AH01G27620	Chr01	101206403	101212697	0.1981	0.1426	0.0335	0.7837	0.1636	0.1475	0	0.2023	0.1796	0.1006	0.7512	0	0	0.5526	0.307	0.4579	0.1144	0.2413	1.2731	0.6852
XLOC_002349	AH01G27630	Chr01	101244899	101267889	3.3195	9.8651	4.1074	5.4573	4.7755	4.2225	11.4784	12.682	3.0273	4.3074	5.3548	9.4384	20.7028	10.9038	8.986	6.5206	3.299	6.2521	3.2093	4.6971
XLOC_002351	AH01G27650	Chr01	101274490	101275281	0	0	0	0	1.0011	0	0	0	0	0	0	0	0	0	0	0	0	0	0	0
XLOC_002352	AH01G27680	Chr01	101295721	101299759	9.0372	11.1349	155.122	16.0033	1.5444	72.1446	0	0.0699	0.0718	0.5496	5.3602	0	0.1635	6.4097	21.9854	9.9199	0	1.5986	3.1562	1.5102
XLOC_002353	AH01G27700	Chr01	101312564	101312927	19.8497	18.0537	15.3337	16.6603	38.0221	39.507	22.1061	7.861	33.4301	23.4154	17.1637	22.1618	11.5869	14.5347	9.2187	15.9073	17.5632	20.7944	21.5328	16.1206
XLOC_002354	AH01G27730	Chr01	101370921	101379884	6.671	5.7729	3.0839	3.1509	0.2577	0.6281	3.4291	1.3426	2.4597	3.0867	0.4045	4.8319	0.13	3.2101	1.7565	1.6002	2.8325	3.4138	3.7305	2.8769
XLOC_002355	AH01G27780	Chr01	101421573	101422759	34.7979	89.3498	33.573	106.862	708.195	52.5815	142.702	74.4274	168.614	130.496	71.8659	121.407	9.8635	110.167	99.7427	62.632	160.84	58.5351	60.8853	167.163
XLOC_002356	AH01G27800	Chr01	101430439	101431545	0.147	0	0	0	0	1.0317	0.8696	1.4077	0	0	0	0	0	0	0	0	0	0	0.5865	0.3341
XLOC_002359	AH01G27900	Chr01	101577123	101582858	0.0579	0	0.2733	0	12.3426	8.5366	0	0	0	0	0	0	0	0	0	0	0	0	0	0
XLOC_002360	AH01G27930	Chr01	101640378	101641842	0.383	0.0676	0.101	0.2332	0.1229	0	3.406	0.3147	0.2535	0.4119	0	0.1231	0.1931	0.0428	0.0857	0.2139	0.721	0.069	0.7762	1.2858
XLOC_002361	AH01G27940	Chr01	101657349	101658789	1.9795	1.5816	1.8471	0.8088	5.605	2.1151	0.7923	0.7057	0.3593	1.4531	0.5989	1.426	7.0648	1.37	0.9467	1.0396	0.9184	0.8491	4.4642	2.7877
XLOC_002363	-	Chr01	101776784	101777704	0	0	1.3572	2.2479	0	0	0	0.1166	0	0	0.2339	0	0	0.1176	0.114	0.8806	0	2.5656	0.1929	0.2775
XLOC_002364	AH01G27990	Chr01	101808370	101811461	2.6841	0.4633	112.867	672.626	0.1486	0	0.1078	2.6887	1.0221	0.4504	1.9557	0.0792	0	52.7181	38.4744	20.6992	0.9538	15.8999	1.334	0.7472
XLOC_002365	AH01G28030	Chr01	101826045	101835716	3.9071	4.5374	6.4086	6.5993	9.3188	8.2155	6.3071	6.008	12.7986	2.6149	10.7064	7.2627	15.5089	7.4947	6.8029	5.313	16.3468	4.2664	5.0061	7.36
XLOC_002366	AH01G28070	Chr01	101852615	101854002	0.5663	4.7192	1.9591	0.1533	0.2013	0.4952	1.0526	0.8091	0.6234	0.1873	2.3479	3.4754	0.7572	2.2101	1.201	0.4437	1.9055	2.3944	1.6168	0.7372
XLOC_002368	AH01G28120	Chr01	101891821	101977606	10.587	4.3909	6.7092	4.4214	11.9603	7.2003	8.0782	7.41	10.5423	8.811	7.9435	9.5076	18.8229	4.5479	8.5242	8.8946	9.7136	12.7064	17.5074	5.8318
XLOC_002369	AH01G28140	Chr01	101984759	101988273	1.8507	1.9557	3.0395	1.3641	0.4764	0.6328	5.0199	1.8027	1.7158	0.28	0.5743	1.4664	1.7405	0.6178	0.875	0.4331	1.8094	0.4126	1.1969	1.4054
XLOC_002370	AH01G28150	Chr01	101989090	101995505	2.1037	2.5549	3.9695	6.1983	1.1098	5.4091	6.1459	3.7096	1.9872	2.7416	8.2612	28.7531	4.2424	13.595	12.2548	4.6318	2.4681	4.2702	3.4824	3.2663
XLOC_002371	-	Chr01	102008107	102012541	3.3914	2.5906	4.1011	2.5804	4.5999	3.5627	3.1899	3.6629	3.0408	2.4471	2.7577	3.0466	3.5109	3.1603	3.5349	3.5217	2.2684	3.4652	2.9368	2.117
XLOC_002372	AH01G28160	Chr01	102045712	102046636	0.1155	0.5264	2.9576	34.418	5.5575	0.2013	1.3154	0	12.1942	2.4438	0.113	0	12.413	2.9087	2.947	0.0952	15.7515	0	0	0.1334
XLOC_002373	AH01G28180,AH01G28190	Chr01	102056242	102061699	2.5708	1.7489	4.8796	3.396	6.2894	12.1185	5.9628	1.9225	5.8816	7.5252	6.8714	5.6922	10.4899	2.9896	4.6525	4.3535	5.3118	4.3139	5.5228	3.2075
XLOC_002374	AH01G28250	Chr01	102132926	102138506	3.9801	4.6344	5.5692	3.9013	3.1798	4.141	3.0244	2.2504	4.756	2.3214	3.8589	4.0683	1.9527	3.0802	3.1341	3.3843	4.8004	3.8435	3.2312	3.6954
XLOC_002375	AH01G28260	Chr01	102140123	102142509	2.7617	1.4004	2.6785	4.0959	0.3406	13.5887	0	4.3641	0.362	1.3687	6.7994	0.3737	0.433	1.4123	0.7793	4.7248	0.9819	3.7005	4.9568	2.3274
XLOC_002376	AH01G28270	Chr01	102151766	102154187	2.3134	2.0476	1.1814	1.1666	4.4565	3.6353	1.3064	1.5645	1.1018	0.7592	1.6565	0.8667	0	0.7778	0.623	0.8201	0.5992	1.2797	2.3486	3.0986
XLOC_002377	AH01G28290	Chr01	102154892	102155375	0.3039	0	0.1868	0.247	0	0	0	0.4784	0	0	1.9534	0	0	1.5298	0.774	0.4474	0	0	0.298	0.754
XLOC_002378	AH01G28300	Chr01	102156970	102160889	2.303	2.4468	2.4081	2.6411	8.4504	7.7234	2.7397	3.8774	2.9608	1.6392	6.8849	4.162	3.434	3.9189	3.0922	6.1044	2.8242	3.9351	2.5752	2.5726
XLOC_002379	AH01G28320	Chr01	102166702	102169198	20.5764	12.2286	27.8852	29.363	28.2326	197.61	0.0523	16.7512	1.6356	18.0701	72.1922	6.0129	0.6593	11.3747	11.5797	66.6666	2.4351	43.673	25.2874	9.0072
XLOC_002380	-	Chr01	102211598	102217878	1.114	0.534	3.0533	0.9707	0.6908	0.7424	1.438	1.0751	1.2724	0.4977	0.906	1.6756	1.9679	0.6984	0.5625	1.7381	0.4103	1.3238	0.7337	0.6064
XLOC_002381	AH01G28340	Chr01	102223866	102224196	0	0	0	0	2.6701	0	0	0	0	0	0.4902	0	0	0.4537	0	0.3724	0	0.7119	0	0
XLOC_002382	AH01G28350	Chr01	102243568	102245984	14.8501	62.386	84.9869	20.4124	398.678	95.2984	15.4624	21.0896	250.158	24.4714	47.9983	135.495	11.2105	19.7514	27.7661	45.7102	292.55	44.1406	23.3067	40.7304
XLOC_002383	AH01G28360	Chr01	102247398	102249763	0.503	0	0.3745	0.497	0	0.2142	0	0.6943	0.9145	0.4179	1.5641	0.2424	0.1247	0.2515	0.3577	0.9832	1.3533	0.5639	0.3552	0.2474
XLOC_002384	AH01G28370	Chr01	102253545	102255193	0.7548	1.2535	7.1189	0.5832	18.0415	3.2849	35.578	3.1331	1.5056	2.4595	2.1738	1.1106	34.4151	0.2836	0.4427	1.3286	2.6041	0.7897	2.0986	15.972
XLOC_002385	AH01G28380	Chr01	102260590	102261741	0.8441	0.2334	0.7596	0.1063	1.3748	0	0.1481	0.2923	0	0.5045	0	0	725.905	0	0.0707	0	0.4156	0	0.1392	0.5836
XLOC_002386	AH01G28400	Chr01	102264523	102268029	6.8001	4.0113	2.8556	1.3352	0.7863	0.8693	6.8876	5.0473	1.4147	1.2355	1.5859	3.0271	3.5971	1.9364	1.9076	2.2317	3.7529	1.5687	3.0962	2.3867
XLOC_002388	AH01G28460	Chr01	102325232	102330849	3.817	0.8314	8.192	12.1858	37.4869	6.0645	1.8125	4.09	1.6576	5.0714	12.9183	34.0636	0.0803	15.9067	9.5883	13.4093	2.4351	11.8886	4.5867	9.8292
XLOC_002389	AH01G28470	Chr01	102345345	102350635	5.6785	3.6592	10.4955	3.785	0.06	0.1995	0.1241	1.4722	0.7165	0.8791	0.96	0.1834	0	1.5828	0.5975	1.4971	1.1799	2.5992	1.4377	1.4343
XLOC_002390	AH01G28480	Chr01	102359538	102361071	38.8418	5.8123	22.652	0.1613	0	0.9834	0	1.727	0	1.3747	0	0	0.1167	0.0792	0.1171	3.469	0	2.7075	24.5604	5.7248
XLOC_002391	AH01G28490	Chr01	102374887	102377675	4.118	2.1399	4.8464	1.6028	0	0.7114	2.0245	1.6137	1.0593	0.7025	0.4144	0.5188	0.2733	1.062	0.6954	1.0987	1.402	1.3665	1.4905	1.8486
XLOC_002392	AH01G28500,AH01G28510	Chr01	102379644	102387527	1.1547	1.5061	1.1131	1.5733	1.6166	4.1874	1.3341	1.2843	1.208	0.6562	0.9847	0.429	4.4647	1.225	1.0729	0.9195	0.7739	0.7417	0.6691	1.2644
XLOC_002393	AH01G28520	Chr01	102389129	102389471	0.3782	0	0	0.5817	0	0	0	0	0	0	0.4302	0	0	0	0	0	0	0.3336	0	1.3532
XLOC_002394	AH01G28530	Chr01	102390140	102393043	6.9837	5.4995	5.4858	6.0877	3.8962	2.0682	3.3221	6.1339	2.8517	4.2259	4.5893	2.0988	5.7631	4.3589	5.1694	8.5269	4.0108	7.5539	4.9854	2.4433
XLOC_002396	AH01G28550	Chr01	102402838	102411280	6.7149	0.0212	0.5995	2.5435	0	0	0.0261	2.985	0.0263	0.2333	0.3425	0.1369	0	1.4202	1.0252	3.1594	0.0457	2.6414	2.9804	1.3403
XLOC_002397	AH01G28560	Chr01	102429463	102433736	13.0222	12.7907	12.1657	9.7385	14.8607	16.7153	18.259	14.1685	14.902	8.4169	19.5816	17.0804	15.5498	13.6158	17.5448	14.6855	20.8218	14.3424	12.5987	15.2796
XLOC_002398	AH01G28590	Chr01	102443010	102444499	1.4052	0.3516	0.1998	1.0775	19.7477	19.4635	2.1825	2.051	1.3669	0.6528	8.5439	7.4626	0	2.2984	1.9899	2.1599	1.4683	1.9252	2.5482	3.4837
XLOC_002399	AH01G28600	Chr01	102490390	102491020	0.3264	1.3853	0.1799	0.5286	17.2034	3.6323	0	0	0.9235	0	2.1505	4.8493	1.9473	1.888	3.4641	2.9144	0	4.2126	5.7043	7.5032
XLOC_002402	AH01G28650	Chr01	102517408	102528275	7.3468	15.23	7.2252	6.6476	0.7309	3.5047	13.033	7.448	8.2203	3.4652	6.3123	15.281	0.7069	2.54	2.04	5.9301	9.1056	4.1706	6.2564	5.6687
XLOC_002403	AH01G28680	Chr01	102541650	102544914	13.7333	0.159	1.1492	4.2579	0.1188	0.5669	0	5.1286	0.0394	0.5393	0.8156	0.1125	0.0298	3.7829	1.9858	6.4774	0.0754	6.7272	6.6765	2.4277
XLOC_002404	AH01G28700	Chr01	102552443	102554625	1.6105	0.0788	5.4778	1.4644	0	14.3779	0	1.1391	0	0	0.37	0	0.4572	2.4631	1.2035	0.9338	0.3177	1.6214	0.7827	0.3822
XLOC_002405	AH01G28710	Chr01	102555912	102560706	3.0412	0.4529	2.8396	1.7694	0.0956	2.1792	0.1619	3.9037	0.2584	0.4714	1.8002	0	0.2205	1.2515	0.6367	2.1883	0.4068	1.274	2.6168	1.4494
XLOC_002406	AH01G28730	Chr01	102579615	102581769	9.6649	19.524	12.4622	25.6101	166.249	16.7327	14.3561	12.3453	19.319	5.0578	26.3547	13.7873	3.9539	24.0909	22.6411	14.3853	30.5203	10.4483	12.0658	35.7083
XLOC_002407	AH01G28750	Chr01	102624314	102629619	5.6751	1.9469	3.4716	13.1007	0.445	4.1459	0.3818	4.528	1.9639	0.9012	5.9071	4.474	0.6473	7.6866	6.2113	6.9624	3.9117	6.8206	3.2705	2.1838
XLOC_002408	AH01G28770	Chr01	102633475	102635960	4.8258	3.6765	4.5386	14.5064	2.1736	9.1203	1.5855	8.8485	13.9709	3.7103	2.4485	1.1056	0.5456	4.8961	4.7338	2.4181	18.6946	1.9268	4.8264	2.7651
XLOC_002409	AH01G28800	Chr01	102650043	102653241	27.9811	15.2484	28.4995	19.7739	0.1745	4.484	0.2134	7.1946	0.4317	3.3366	15.9045	0.3138	1.5463	4.8198	4.2298	25.0167	0.6366	15.4822	26.7278	5.097
XLOC_002410	AH01G28810	Chr01	102660738	102662943	4.2498	0	0.6742	0.8767	0.0925	0	0	1.0002	0.0844	0.5394	0.4735	0	0.3312	0.9881	0.4107	2.5417	0.3208	2.385	2.3952	0.7299
XLOC_002411	AH01G28820	Chr01	102670360	102673877	16.7805	0.791	30.7709	27.8106	0.9053	47.0809	0	4.3331	0.2643	1.8003	5.5682	0	0	13.2863	6.9941	10.4964	0.1238	9.0691	20.1195	1.9711
XLOC_002412	AH01G28830	Chr01	102674815	102677961	4.2155	2.8274	8.0477	3.8122	0.2519	0.3315	1.3501	1.7637	3.1176	1.0889	1.6435	2.7497	11.3889	1.7129	1.9269	2.3023	2.8868	3.5221	1.8303	1.7273
XLOC_002413	AH01G28870	Chr01	102716253	102717525	2.8949	1.3039	2.2444	2.2	2.907	1.526	1.4233	1.2475	1.5618	1.3493	2.8631	2.0493	2.3176	1.3679	2.0694	2.3022	1.8568	2.0227	1.5747	1.8566
XLOC_002414	AH01G28880	Chr01	102719912	102721101	0.2854	1.0857	0.7956	0.1409	0.212	0.5101	0.4061	0.3982	1.0364	0.1936	0.4138	0.2904	1.4172	0.6997	1.3345	0.6733	0.1972	0.3087	0.1664	0.3612
XLOC_002415	AH01G28890	Chr01	102721250	102721644	1.5318	4.5556	1.9552	0	0	2.722	0	0	3.3578	0	3.5947	4.8829	5.2184	3.22	2.9442	2.631	0	3.7433	0	4.9916
XLOC_002420	AH01G29020	Chr01	102852501	102856556	2.5229	3.7554	3.5978	3.4337	8.999	8.3509	4.6612	3.9581	5.2361	3.0515	5.6754	5.6981	5.199	2.9898	3.6555	4.0405	5.186	2.7185	3.8912	4.7119
XLOC_002423	AH01G29100	Chr01	102961582	102963208	0	0	0	0.3331	0	0	1.5749	0.7558	0.139	0	0.1455	0	0	0.4402	0.5568	0.4515	0.1344	0.1163	0	0.0818
XLOC_002424	AH01G29110	Chr01	102968413	102969082	3.5238	0.1623	0.6101	1.6868	1.1378	10.6679	0	0.7388	1.5737	5.0897	3.1468	0.9102	0.4788	2.2157	3.6911	7.9868	1.3142	6.7043	5.5367	2.0546
XLOC_002425	AH01G29130	Chr01	102992536	102994773	0.1672	0	22.2105	8.2851	577.312	81.6889	0	0.6991	3.496	0.3569	5.9109	3.9805	0.122	15.3843	14.1166	10.1428	5.5674	9.8314	1.813	1.4526
XLOC_002426	AH01G29160	Chr01	103024011	103029524	2.8896	2.4864	3.7435	4.1361	0.5628	4.1491	0.4257	1.8758	1.1076	0.8549	4.0896	2.46	0.3246	3.5325	2.7375	3.5312	1.3606	2.673	1.7883	1.6931
XLOC_002428	AH01G29190,AH01G29200	Chr01	103048027	103053679	4.9308	8.137	5.5502	3.1371	9.64	3.0921	6.9239	4.0004	5.7238	1.9163	2.9859	9.4146	3.7733	3.9795	3.6717	3.3039	5.5413	3.6788	3.4668	6.0471
XLOC_002429	AH01G29210	Chr01	103054663	103058289	0.0809	0.0911	0	0.1275	3.9002	0.142	0.2216	0.3978	0	0.0866	0	0	0	0.4702	0.3195	0.0255	0	0.0691	0.3007	0.6267
XLOC_002432	AH01G29270	Chr01	103126369	103129061	6.1873	6.4532	21.9198	11.4997	7.3135	8.3945	7.427	4.1092	8.6937	2.9217	6.8006	8.9953	6.3205	6.7277	5.658	5.1194	10.5544	6.223	5.1394	7.3018
XLOC_002435	AH01G29350	Chr01	103224868	103228469	15.925	5.3661	7.8465	8.6461	19.4702	11.0752	3.6838	8.9723	3.8235	3.6767	8.9992	6.4154	7.9976	7.7362	6.775	11.3538	6.3942	10.5916	10.7707	6.7389
XLOC_002436	AH01G29360	Chr01	103248352	103249840	41.9537	46.8405	1197.42	222.634	244.522	521.06	41.8376	25.7107	304.245	79.3382	773.279	311.004	0.0813	49.7981	83.9232	413.497	422.333	130.743	568.355	486.118
XLOC_002438	AH01G29410	Chr01	103304347	103308166	0.271	21.2897	0.2191	0	0.096	0	0	0.6741	0	0.0996	0	0	0	4.4869	4.315	0	0	0	0.3029	0.2257
XLOC_002439	AH01G29420	Chr01	103336131	103336500	0	0	0.451	0	0	0	0	0	0	0	0	0	0	1.1755	0	0.6573	0	0	0	0
XLOC_002441	AH01G29450	Chr01	103367615	103372135	3.5701	7.0828	6.3777	10.0503	4.861	6.923	3.7255	3.7851	7.098	1.0815	3.5836	3.8012	1.4004	4.1518	3.9681	4.4835	7.4854	3.8715	1.5357	1.6301
XLOC_002442	AH01G29460	Chr01	103380002	103386534	2.9024	4.6704	19.4314	24.4694	4.2742	4.6202	3.2738	4.2828	53.1071	3.9281	15.8225	13.5576	3.0386	18.2065	12.8207	9.8404	57.0609	6.5847	2.8373	2.2937
XLOC_002443	AH01G29520	Chr01	103435422	103435890	4.0571	0.3953	0.8526	0.7204	0.5579	0.855	0.4937	6.1364	0	0.4957	0.9998	0	0	1.2848	1.6578	0.8685	0	0.7978	2.5694	3.2451
XLOC_002444	AH01G29530	Chr01	103437183	103438110	1.8275	0.1922	0.4226	1.6591	9.6113	0.1951	0	1.4272	0	1.8248	2.9901	1.0829	0	4.0236	2.6264	1.4174	0.4913	0.6987	3.7344	4.7681
XLOC_002445	AH01G29560	Chr01	103443431	103458391	2.3172	2.2946	4.5525	9.2218	7.7089	0.883	1.348	0.4104	2.8199	1.0773	12.0568	20.6966	0.2912	9.2941	4.9661	2.2262	4.4953	1.9707	2.9802	7.4424
XLOC_002446	AH01G29570	Chr01	103460673	103465892	16.4382	19.2686	0.854	0.263	2.9989	2.7902	42.4876	28.1113	0	2.3149	0.2468	0	0.2766	0.0627	0.1727	0.7393	0	0.6907	10.4443	6.1105
XLOC_002448	AH01G29590	Chr01	103476621	103479428	0	0	0.0298	0.2435	0	0.0401	0.103	0.0507	0.7487	0.0726	0.3469	0.0736	1.7128	1.5121	1.3169	0.0236	1.2059	0.0843	0.5528	0.2486
XLOC_002452	AH01G29660	Chr01	103580609	103584849	6.3236	28.2252	2.4295	9.9968	36.5824	1.6585	11.0364	3.3814	4.0279	10.0499	19.0179	24.8252	2.4255	9.9899	5.0184	7.38	4.2914	3.6516	19.2015	16.308
XLOC_002453	AH01G29690	Chr01	103625768	103627093	1.5882	0.8531	1.9887	0.8668	0.7091	0	0	0.1144	3.7809	0.9781	1.3508	4.5106	7.2031	1.2975	1.6066	1.7123	3.6426	2.6231	0.8012	2.5577
XLOC_002454	AH01G29710	Chr01	103714132	103715012	0	0	0	0.5175	0	0	0	0	0	0	0.2318	0	0	0	0	7.2958	0	0.091	0	0
XLOC_002457	AH01G29740	Chr01	103790091	103801888	4.0862	4.0882	4.8791	5.4017	2.9392	3.1792	6.6145	6.9128	3.9621	3.1512	5.0663	7.2426	23.1225	6.6785	5.7921	4.377	5.0063	3.8816	2.806	5.3645
XLOC_002458	AH01G29750	Chr01	103802227	103803332	0.8555	1.2569	1.4609	8.7057	0	0	0	0.2732	9.8948	2.1845	1.9186	0	1.172	0	0.2046	2.9636	8.7123	0.8946	0.2125	0
XLOC_002459	AH01G29760	Chr01	103808292	103812888	7.7913	47.1451	11.7625	9.7032	32.3099	10.5007	7.2378	4.3053	18.558	3.1029	6.5139	5.2637	7.438	7.3025	7.4005	6.21	19.9655	7.6991	6.7378	9.8322
XLOC_002461	AH01G29780	Chr01	103843605	103846320	0.2767	0.0317	0	0.1984	156.801	25.3937	0.0366	0	0	0.0327	0.0764	0	0.696	0.0972	0.0512	0.0338	0	0.0154	0.0939	0.3261
XLOC_002463	AH01G29810	Chr01	103878983	103881003	0	0	0.0511	0	0.2623	0.2132	14.2155	0.4763	0.4433	0	0.0439	0.3804	0	2.9561	1.7573	0.0401	0.5895	0	0.0704	0.4215
XLOC_002466	AH01G29890	Chr01	103974211	103977832	8.3052	7.1021	7.7351	7.5563	8.8474	8.2516	7.8148	5.7627	8.273	6.0349	10.3021	13.1108	26.0501	7.3721	7.614	9.5097	11.0287	8.8236	9.0114	7.0393
XLOC_002467	AH01G29900	Chr01	103984204	103990772	0.1741	1.6073	0.6867	0.5097	0.7813	0.5127	0.5967	0.4442	0.3693	0.0253	0.238	0.2229	0.6902	0.2784	0.2154	0.4419	0.4216	0.2897	0.2319	0.7353
XLOC_002469	AH01G29920	Chr01	104003771	104009782	0.5413	0.4322	0.2995	0.4704	0.1139	0.4173	0.3834	0.3638	0	0.286	1.7195	4.3778	0.1928	1.1294	0.337	1.3049	0	0.4566	1.5145	1.7485
XLOC_002470	AH01G29930	Chr01	104013585	104019645	6.4698	10.9107	6.8565	10.6472	30.3919	8.8964	9.4208	5.5831	10.5157	3.6909	12.2445	8.8376	2.4903	11.6532	8.0639	9.5685	10.2878	7.4486	6.9484	15.7824
XLOC_002473	AH01G29990	Chr01	104058724	104062972	10.7517	4.3982	6.5607	6.7178	1.0665	11.9988	4.0083	6.4027	10.2269	3.5707	7.6891	0.7098	0.1893	3.1222	2.7097	10.757	12.1119	7.9722	10.1015	4.3425
XLOC_002474	AH01G30010	Chr01	104067264	104070450	5.129	1.4591	1.4213	1.2782	4.64	1.6001	14.9321	5.2183	3.9804	3.0146	4.0561	9.3722	2.3445	6.4039	6.7795	6.5807	5.4945	9.6582	2.0183	3.2921
XLOC_002475	-	Chr01	104083562	104091247	1.7537	3.5388	4.5701	1.3995	1.4361	2.7423	1.5943	5.1343	1.0075	1.0618	4.1333	5.074	5.1515	3.3961	3.9598	4.1229	0.797	3.1931	1.3903	2.3487
XLOC_002476	AH01G30030	Chr01	104092755	104096245	4.0621	5.5905	4.1641	4.1909	12.262	9.0065	4.7458	5.156	5.6835	4.3999	4.7236	6.096	5.9658	3.2639	3.4332	3.8297	5.1137	4.2524	4.6962	4.5411
XLOC_002477	AH01G30050	Chr01	104110035	104112397	0.0676	0.3289	0.5543	0.423	1.6912	1.2678	0	0	0.5686	0.3077	0.072	0	0	0	0	0	0.5394	0	0.1278	0
XLOC_002479	AH01G30100,AH01G30110,AH01G30120	Chr01	104133110	104144961	14.044	43.6955	7.5486	12.4178	48.3477	10.797	47.9278	15.905	48.4522	17.2222	17.1568	31.5142	74.137	20.2165	20.4291	14.0077	56.2193	19.0037	10.3476	37.1663
XLOC_002480	AH01G30140	Chr01	104150239	104153476	8.0751	8.4426	5.1948	3.1335	5.0698	3.7318	15.767	10.6519	4.4172	2.7786	6.9275	7.1873	1.9635	4.8511	4.5755	5.8025	5.8726	5.6661	3.7434	6.1979
XLOC_002481	AH01G30150	Chr01	104170316	104172388	3.6066	0.0665	0	0	1.0993	1.114	5.9301	5.1997	0.1708	0.0844	0.1989	0	0	0	0	0.0704	0.0798	0.0675	1.7459	0.812
XLOC_002482	AH01G30160	Chr01	104191091	104192907	1.0279	0.472	0.7276	1.5236	0.552	6.9557	0.1569	0.7696	0.3392	1.6287	4.0715	1.9206	0.1885	0.4202	0.4599	2.183	0.3874	1.4607	3.3387	1.5476
XLOC_002483	AH01G30170	Chr01	104200772	104204840	27.3452	19.054	18.305	20.6652	23.9393	14.6005	19.6285	17.65	12.4875	9.6455	17.3789	19.9324	21.3817	17.673	16.1513	16.461	20.8272	18.2683	18.782	19.7047
XLOC_002484	AH01G30180	Chr01	104206214	104212403	0	0	0	0	12.3761	2.9764	0.0549	0.055	0	0	0	0	0	0.029	0.1039	0	0.1083	0.0458	0	0.0341
XLOC_002485	AH01G30190,AH01G30220	Chr01	104213337	104233889	2.504	12.0129	6.1708	1.8353	4.2993	6.3171	11.9377	18.1844	9.3461	3.859	8.3719	16.1511	6.5838	11.649	9.6899	6.1782	7.4401	8.8463	3.1574	11.3236
XLOC_002486	-	Chr01	104251981	104252913	1.6842	1.1919	4.2835	3.4873	4.5956	1.0673	0	0	0.5191	0.8407	1.3829	0.0001	0	3.2014	0.9392	1.6211	0.0001	0.7477	1.191	1.1573
XLOC_002487	AH01G30270	Chr01	104268547	104270096	5.6695	0.4099	0.6413	0	0.921	0.2075	0.1284	2.8896	0	0.2661	0.8881	0.2704	0.1418	0	0.0968	0.92	0	1.0737	5.959	2.2867
XLOC_002488	AH01G30300	Chr01	104335043	104346173	18.8781	29.9916	24.7215	19.3042	4.0012	12.0308	13.6481	13.9746	7.3711	7.688	12.9769	11.679	15.5588	15.1019	12.3172	13.6041	9.3457	13.4379	14.4403	10.912
XLOC_002489	AH01G30320,AH01G30330	Chr01	104358665	104360781	16.6683	7.0104	19.311	4.675	1.1754	4.1828	7.764	6.084	13.4882	10.0193	6.951	18.3696	20.5187	8.7882	10.7491	13.8379	8.6139	24.1878	15.1236	13.8375
XLOC_002490	AH01G30410	Chr01	104468901	104471571	3.4529	2.281	0.328	0.8163	3.0035	1.5788	47.6169	9.6638	0.4343	2.0674	1.0188	1.3849	0	0.427	0.2794	0.7413	0.3125	0.5997	4.2956	3.1459
XLOC_002491	-	Chr01	104472917	104475239	0.1336	0.3266	0.3162	0.6021	1.1824	0.2569	0.7355	0.2872	8.205	1.1927	1.1502	1.7832	0.4223	0.3455	0.1366	1.2364	10.996	1.6678	1.2417	0.5075
XLOC_002492	AH01G30420	Chr01	104478184	104483180	0.6305	1.1065	4.8504	40.3558	2.2141	0.1188	0.4368	0.1104	2.9198	0.2239	0.4868	0.8147	2.0421	2.2276	4.5748	0.1895	3.3112	0.2488	0.0733	0.8884
XLOC_002493	AH01G30470	Chr01	104540340	104543293	4.2522	7.8477	7.3418	5.3259	11.8992	7.9453	14.4064	11.2215	10.4853	3.5316	11.3669	12.7347	5.7239	12.34	13.8821	11.2906	11.897	12.1148	3.944	10.2783
XLOC_002494	AH01G30480	Chr01	104545031	104548661	30.5024	0.0959	0.4108	4.0911	62.0931	33.6421	3.3645	14.5271	9.5682	2.8557	23.4496	0.5145	0.091	3.2496	3.3709	21.8454	12.4796	31.1759	24.7862	24.0102
XLOC_002496	AH01G30530,AH01G30540	Chr01	104623211	104634044	3.5701	2.6931	3.1284	2.406	0.1608	2.2786	2.3308	3.4087	1.5638	1.5756	3.6817	3.6211	9.5434	4.7296	4.7162	3.591	1.8619	3.9341	1.891	2.3317
XLOC_002497	AH01G30550	Chr01	104635725	104640080	4.8653	0.5744	9.6116	8.106	0.1002	7.3032	0.1012	3.1312	0.4519	0.767	9.5964	0	0.1124	1.3397	1.16	10.8128	0.5859	6.0635	13.5634	1.8053
XLOC_002498	AH01G30560	Chr01	104653447	104655526	0.2586	0	0.3111	1.4953	6.158	8.1155	0	0.362	0	0.1481	2.0181	3.1697	0	0.3789	0.5908	5.0419	0	1.5566	0.279	0.792
XLOC_002499	AH01G30570	Chr01	104657168	104660062	6.2079	3.1289	4.3811	4.7462	8.0833	5.876	5.8857	11.09	2.5091	2.1141	3.0947	1.8927	2.6179	3.7176	2.6701	3.1311	2.6305	2.2828	3.7188	3.155
XLOC_002500	AH01G30580	Chr01	104694594	104695050	0	0	0	0	0	0	0	0	0	0	0	0	0	0	0	0	0	0	0	1.1408
XLOC_002501	AH01G30600	Chr01	104730494	104733006	7.3081	5.8275	20.1076	18.2091	51.2545	36.4622	12.7153	5.2942	22.1855	2.4376	8.181	4.5135	2.7659	12.0457	13.6419	5.0397	27.4351	6.9727	7.2194	10.1373
XLOC_002502	AH01G30610	Chr01	104749930	104752983	0	0.1758	0.0644	0.2884	0	0	1.5539	0.0545	1.9363	0	0	0	0	0.1155	0.1507	0	1.3942	0	0	1.0021
XLOC_002503	AH01G30660	Chr01	104789853	104797734	7.8899	3.0076	3.6168	5.3259	6.7296	3.0403	5.8024	6.4968	3.5779	2.2901	6.2445	7.0683	5.5543	4.3511	3.5207	5.9756	3.7916	5.2851	3.9231	4.6032
XLOC_002504	AH01G30710	Chr01	104859994	104866856	11.3051	17.9041	5.6068	5.5829	8.4521	4.4035	9.7075	12.143	6.8275	5.3172	4.6432	9.9351	11.5238	7.798	9.7718	7.8697	9.6115	14.6212	7.3298	9.0733
XLOC_002507	-	Chr01	104883231	104888098	2.7741	2.523	2.9297	2.145	2.2025	1.8835	3.4111	4.1123	1.4986	1.9429	2.8017	5.4447	3.2582	4.0767	3.3116	4.1332	2.7388	3.0449	1.7285	2.8891
XLOC_002508	AH01G30750	Chr01	104888327	104889856	34.9834	3.404	1.8744	0.1266	109.196	0.2707	0.0864	5.6875	8.8606	1.9308	0.1685	0.8684	281.805	0.0439	0.2104	0.1561	11.9946	0.6554	0.2739	0.1492
XLOC_002509	AH01G30760	Chr01	104923325	104929079	0.6091	5.2789	1.6462	2.5874	44.1298	2.3716	4.0182	2.8316	20.5954	2.8853	6.3662	6.2613	0.2876	8.6307	4.1783	4.6819	26.9928	1.7868	7.1421	12.0205
XLOC_002510	AH01G30770	Chr01	104954371	104959461	8.1698	2.3876	9.4891	8.6108	4.0936	7.5636	1.5924	4.7274	4.4992	1.6679	11.5839	2.1137	0.4308	5.5168	4.5295	7.7256	4.8487	6.8827	6.6565	3.4546
XLOC_002511	AH01G30780	Chr01	104983657	104986530	1.128	0.0917	0.1966	0.6814	0.1209	0.0913	0	0.2826	0.1155	0.0933	0.2356	0	0	0.1755	0.3161	0.7036	0	0.4569	0.3581	0.138
XLOC_002514	AH01G30830	Chr01	105067837	105071900	3.1074	1.461	7.7565	10.9054	0.538	3.3867	1.3875	2.2622	0.3373	0.8675	6.7701	2.6007	0.3679	5.414	3.2202	3.2189	0.2313	2.8749	5.4731	2.2747
XLOC_002515	AH01G30870	Chr01	105116832	105117243	0.2435	0	0	0.3904	0	0	0	0	5.1521	0	0.2667	0	0	0	0	0	1.0031	0.2209	0	0
XLOC_002517	AH01G30890	Chr01	105148536	105154756	6.7568	7.4513	8.841	10.2854	8.1862	12.6991	6.2905	9.1064	9.9251	5.1905	12.4445	11.3518	15.1523	11.4092	10.3618	11.4708	12.1395	9.8438	8.0522	7.9339
XLOC_002518	AH01G30910,AH01G30920	Chr01	105179953	105190543	6.3249	4.6177	2.3764	2.4673	0.6421	1.5571	7.2626	10.9518	1.5912	1.4849	1.8856	4.509	1.2006	10.7005	11.2368	2.693	1.7308	3.2188	3.1691	2.4143
XLOC_002519	AH01G30930	Chr01	105204395	105213131	0.1911	0.1422	0.1173	0.1579	0.3655	0.3338	0.1993	0.3025	0	0.1662	1.2058	0.2093	0.1118	0.0454	0.0408	1.5774	0.0284	1.2539	0.0469	0.054
XLOC_002520	-	Chr01	105280932	105285364	1.1875	0	1.9929	4.9811	12.6743	3.6744	1.7352	1.4958	1.1608	0	3.9978	0	0.3505	2.3403	1.8346	1.5791	1.5985	0.8006	0.7992	1.0923
XLOC_002521	AH01G30990	Chr01	105285880	105291254	13.338	6.9729	11.5938	11.9103	17.932	15.2799	6.9935	6.9156	6.6281	5.3657	10.4965	8.5683	2.5367	6.6548	4.5197	9.0656	8.0899	10.9475	9.7568	8.197
XLOC_002522	AH01G31020	Chr01	105326500	105334435	2.4694	3.1006	3.0178	1.6082	1.1679	0.7037	2.224	1.1247	1.5075	1.1618	1.5001	2.9965	3.332	1.076	1.4166	2.7421	2.4151	2.5919	1.5852	2.067
XLOC_002523	-	Chr01	105335731	105342048	0.6206	1.8884	2.4938	1.124	2.3937	1.5677	2.1101	4.4567	1.9095	0.4859	3.3241	2.1281	7.7523	2.1925	1.7966	2.7775	2.2153	2.215	0.6357	2.0979
XLOC_002525	AH01G31050	Chr01	105381367	105387751	5.2831	4.5916	6.2693	5.3464	6.4259	5.0337	6.2693	5.4742	2.8872	3.8257	5.1284	6.9969	19.3528	6.2787	6.9489	5.2749	5.0939	5.1807	6.6828	5.0698
XLOC_002526	AH01G31070,AH01G31080	Chr01	105394968	105408131	15.6714	9.0838	19.2632	9.4775	9.4138	9.0476	4.6376	13.5379	31.5703	21.2974	12.6592	30.6061	3.5373	8.0477	10.3855	14.1777	22.6214	13.3056	15.8008	7.673
XLOC_002527	AH01G31110	Chr01	105481232	105482889	3.9038	0.0908	0.4328	0.0778	0.2454	1.2775	0.2136	1.7595	0	0	0.1045	0.3004	0	0	0.0526	0.049	0	0	2.3724	1.39
XLOC_002529	AH01G31130	Chr01	105525851	105528399	3.6409	3.3081	4.3971	4.818	56.045	25.7053	25.3301	10.6912	3.5205	1.6368	3.6104	6.2407	3.8667	7.7991	9.2897	23.3556	3.7654	11.0576	5.8844	6.1231
XLOC_002530	AH01G31140,AH01G31150	Chr01	105541471	105548077	0.085	0.1643	0.0287	1.0636	0.0444	0.0428	9.7563	0.624	0	0.7014	0.0704	0.1267	0	0.0536	0.0105	0.3466	0.0977	0.1821	0.0376	0.4011
XLOC_002531	AH01G31170	Chr01	105573251	105575651	0.802	0.1272	0	1.0871	0.3721	0.2374	6.1471	1.4037	0.6577	2.255	2.1834	0.0767	0.0828	0.1914	0.1031	3.7499	0.7238	7.7297	0.7508	0.2889
XLOC_002532	AH01G31200	Chr01	105607911	105610401	0.0425	0.4355	0	5.0731	6.655	1.3016	1.4067	0.1789	12.0031	0.3603	1.2808	2.6299	0	6.33	1.4614	0.6138	10.4543	0.2142	1.2469	2.621
XLOC_002533	AH01G31220	Chr01	105617053	105623445	1.8969	11.473	1.4573	2.7444	137.122	6.5672	0.3261	0.5969	247.615	0.183	2.9744	4.4436	3.1583	37.4347	22.5501	1.1797	276.116	2.1882	4.4493	33.4013
XLOC_002534	AH01G31230	Chr01	105617053	105623445	1.9174	3.0927	1.4083	1.1433	0.1521	0.3658	10.6879	4.3221	0.9827	0.138	1.5291	1.9451	0.1334	1.1938	1.1351	1.4099	1.6938	1.3627	0.951	2.8474
XLOC_002535	AH01G31270	Chr01	105676800	105677193	0.2813	1.3144	0	0	0	0.6357	0.6075	0	0.5509	0.8995	0.2847	1.6428	2.648	0.8587	1.7134	3.4447	0	2.3998	0.6205	0
XLOC_002536	AH01G31280	Chr01	105737933	105747968	3.857	3.1653	3.3674	3.2848	1.8357	4.3701	3.6565	4.867	3.4016	2.9476	4.328	5.3359	4.3283	3.8321	3.4266	3.6726	3.1252	3.1175	4.7711	3.1857
XLOC_002537	AH01G31300	Chr01	105768448	105769489	89.1438	30.5365	89.2839	165.644	47.2251	130.925	43.2912	44.7074	33.5358	59.7574	75.5225	97.9175	34.9411	50.438	42.0051	70.2908	45.1359	55.0157	112.099	37.2299
XLOC_002538	AH01G31320	Chr01	105803062	105808731	0.1899	0.3915	0.2985	0.3536	0.2123	0	0	0.1726	3.2501	0.6817	0.4934	3.7632	0	0.8216	0.5264	0.2164	2.9632	0.2763	0.4567	0.6657
XLOC_002539	AH01G31350	Chr01	105837351	105840485	1.3565	0.9635	0.2959	0.4463	0.0502	0.2494	2.0042	0.9051	0.1249	0.2012	0.0943	0	0.1897	0.206	0.0852	0.1685	0.2376	0.3001	0.4475	0.248
XLOC_002540	AH01G31370	Chr01	105849144	105849717	1.7048	0	0	0	0	0	0	0	3.4854	0	0	0	0	0	0	0	0	0	0	0
XLOC_002541	AH01G31380	Chr01	105857042	105859904	3.315	0.8336	0.7722	1.5854	1.1466	27.4148	0.0897	1.2882	0.1795	0.2723	2.0905	0	0.0686	0.9462	0.5776	1.624	0.2622	0.887	1.0407	0.4438
XLOC_002542	AH01G31410	Chr01	105884880	105886635	0.3134	4.3099	1.1258	0.4919	1.8812	0.4535	0.3453	0.0945	8.561	0.0609	0.64	0.5618	3.4822	2.1924	1.761	0.2794	6.7479	0.9386	0.2131	4.2386
XLOC_002543	AH01G31420	Chr01	105917933	105920875	0.3596	3.7765	2.0735	1.6014	2.5531	1.694	0.778	0.2731	0.1568	0.1032	0.364	0	1.9412	0.916	0.9715	0.2568	0.0754	0.2265	0.1204	0.4357
XLOC_002544	AH01G31460	Chr01	105975232	105980147	4.037	15.9744	1.9244	1.923	0	1.9387	0.7242	3.7256	0.2874	1.3801	5.6112	3.3842	0	0.2954	0.2696	5.4113	1.63	4.2055	1.2127	2.026
XLOC_002545	AH01G31520	Chr01	106029967	106033397	0.6332	0.6146	0.8211	0.3035	0.0639	0.2559	1.0142	1.4807	0.2355	0.6913	0.2442	0.2209	0.8435	0.0907	0.0592	0.2722	0.4215	0.3009	0.3862	0.2184
XLOC_002546	AH01G31550	Chr01	106074736	106079658	2.5845	5.7167	2.1474	2.5424	1.0497	4.075	3.2379	3.8963	2.1546	1.563	3.2816	3.1137	0.6588	1.6808	1.158	3.5145	2.4606	2.2722	1.4929	1.2371
XLOC_002547	AH01G31570	Chr01	106099412	106102806	13.6713	24.5953	24.2298	12.7566	24.771	11.2158	12.4277	10.4922	19.7688	7.8766	13.9238	17.1706	134.545	31.5448	40.3174	14.9035	22.8675	38.9144	9.1773	27.3618
XLOC_002548	AH01G31580	Chr01	106103595	106106980	3.7244	3.1412	13.5183	6.9818	4.3389	9.1252	4.3473	2.8338	8.5394	2.1334	10.2396	4.6463	3.93	7.4281	4.5849	7.122	9.4356	6.4109	5.0523	5.7945
XLOC_002549	AH01G31600	Chr01	106120392	106124968	0	0	2.1149	2.5344	0.3868	1.2724	0	0	0	0	0.2233	0	0.3085	1.0558	1.2846	0.1874	0	0.331	0	0
XLOC_002550	AH01G31620	Chr01	106144464	106155653	1.4904	1.1177	0.9017	1.9526	4.0866	4.4267	1.4047	1.5898	2.3414	0.8404	4.5284	2.3815	1.2664	2.7816	2.0456	3.3323	1.6536	2.7518	1.336	2.6891
XLOC_002552	AH01G31680	Chr01	106222637	106223929	12.6611	1.5103	19.0357	13.6598	10.8493	8.1015	1.9586	3.6825	16.9753	6.2995	6.0785	2.9918	8.7955	4.5698	3.8382	6.1259	10.6251	8.8076	10.2888	4.0081
XLOC_002554	AH01G31710	Chr01	106283171	106289735	4.7076	2.8649	2.4209	6.2346	132.714	3.5296	4.5647	2.3119	1.6686	4.2391	8.5155	4.5334	4.2228	1.3887	0.3086	3.1484	1.3288	0.7312	2.4475	4.144
XLOC_002557	AH01G31800	Chr01	106405583	106410184	8.8757	16.2907	11.3054	11.0306	6.1355	11.895	11.7766	6.8692	10.606	4.5079	10.2021	10.2405	16.2802	12.9009	10.9794	7.4978	13.7146	7.1717	7.6217	9.8361
XLOC_002558	AH01G31810	Chr01	106410560	106411941	75.6655	44.5058	68.2595	63.8254	76.4833	71.7165	59.4547	45.7767	38.4739	25.9892	45.3815	48.0527	41.6039	40.669	41.8478	42.4593	47.3959	40.232	58.4098	53.0945
XLOC_002560	AH01G31850	Chr01	106448398	106448590	0	0	0	0	35.8029	12.9297	17.5218	0	10.0049	0	0	0	0	0	2.2352	0	4.9068	0	4.1764	0
XLOC_002561	AH01G31870	Chr01	106503123	106504614	1.3079	0	0	0	0	0.9958	0.3422	0.2481	1.536	0.4466	8.791	10.1669	0.922	0	0	3.7284	0.6513	2.2218	0.7129	0
XLOC_002562	AH01G31900	Chr01	106571394	106574708	2.1745	2.674	2.6155	1.835	2.8245	2.2837	2.6375	2.2844	2.2646	1.2759	2.191	2.6138	7.0905	1.8884	2.4625	2.491	2.9894	1.8878	1.471	1.764
XLOC_002564	AH01G31930	Chr01	106608795	106611534	0.0238	0.0832	0.1166	1.2414	0	0	0.1032	0.1005	0	0.0371	0.0269	0.0741	0.0395	1.2492	0.8896	0.0466	0.0508	0.0827	0	0.0319
XLOC_002565	AH01G31940	Chr01	106629422	106632953	0.0434	0.4035	0.0803	0.4943	0	0.096	0.1412	0.2993	0.1226	0.3955	1.0918	0.2028	0	3.1152	3.0653	0.8314	0.0445	0.7652	0.0348	0.1526
XLOC_002566	AH01G31950	Chr01	106633177	106635597	0	0	0	0.1122	0.0697	0.0576	0	0	0	0.1037	1.0966	0.1088	0	0.2731	0.3376	0.0651	0	0.0303	0.1105	0.1756
XLOC_002567	-	Chr01	106638716	106639604	0.4156	0	0.5257	0.4317	0	0	0	0	0.5388	0	0	0	0	0.8513	2.0538	0	0.3444	0	0.438	0.8847
XLOC_002568	AH01G31970	Chr01	106667887	106672934	7.6091	15.0522	2.8548	4.5751	8.4599	5.5228	9.3594	10.8649	0.9408	4.8934	4.392	2.5688	0.3316	4.9493	3.1854	1.9799	1.3167	1.6022	6.7137	9.9215
XLOC_002569	AH01G31980	Chr01	106687485	106694064	0.7927	0.2262	0.7029	0.4536	0.0405	0.5305	0.1167	1.6478	0.0811	0.7643	2.7646	0.5674	0.0613	0.123	0.0561	4.7939	0.0387	2.1686	0.4276	0.1938
XLOC_002570	AH01G31990	Chr01	106707967	106710395	6.6476	9.3295	4.5219	3.0431	9.6935	6.4809	1.3948	3.4999	0.8846	4.9609	6.4166	8.2247	15.2281	1.1858	0.86	3.9554	1.5973	5.443	4.7696	9.366
XLOC_002571	AH01G32010	Chr01	106750913	106754746	4.8013	7.7689	4.6482	5.1887	6.4151	9.0827	9.4716	2.9103	11.7068	0.9319	3.5055	4.8023	4.5333	4.3434	2.4654	4.0378	12.8302	3.9598	4.7563	4.2317
XLOC_002572	AH01G32040	Chr01	106837660	106841378	2.048	2.745	11.2395	12.686	2.4138	1.9761	9.749	0.849	21.5543	4.1358	4.4838	6.0072	15.9032	20.6093	15.373	0.833	27.0583	1.7202	0.9882	10.0367
XLOC_002575	AH01G32240	Chr01	107165129	107173324	9.3286	9.3351	10.2577	6.6788	4.3749	3.9416	8.2334	8.0416	4.785	3.8601	6.0078	7.0551	12.3094	6.9203	7.044	7.6371	7.808	7.0758	6.7342	5.8654
XLOC_002578	AH01G32350	Chr01	107332651	107335188	0.683	0.102	0.4159	0.1417	0	0.1053	0.1811	0.1238	0.2614	0.6003	0.5126	0.184	0.2774	0.0658	0.0589	0.1703	0.1845	0.2329	2.1616	2.7966
XLOC_002579	AH01G32370,AH01G32380	Chr01	107369456	107377606	1.3647	2.4319	0.6308	1.7469	5.1427	1.2782	4.1714	4.9315	1.2306	1.3635	2.2814	2.0861	5.195	3.6231	2.4443	0.7767	1.8612	1.2372	1.0171	1.3252
XLOC_002580	-	Chr01	107378534	107381194	0.0947	0.1532	0.5726	2.0801	25.8811	0	1.2102	0	0.8714	0	1.7992	5.0324	0	4.9629	4.8527	0.6854	0.2063	0.5527	0.7257	1.1367
XLOC_002581	AH01G32390	Chr01	107437440	107437950	0.175	0.5452	0.851	1.2285	53.3472	0	7.6153	0	2.3744	0.5321	0.5636	1.0434	0	12.2083	8.9438	0.1554	2.0307	1.312	1.1502	1.7765
XLOC_002582	AH01G32440	Chr01	107512620	107514790	2.1371	0	0.5945	0.2211	0	0	0	0.4101	0	0	0	0	0.055	0.0729	0.0656	0	0	0	0.7284	0.6352
XLOC_002583	AH01G32460	Chr01	107553335	107558212	7.8507	0.0296	0.9953	2.3899	0.0434	0.096	0.1058	2.7168	0.1485	0.2879	0.5298	0.2094	0.2709	2.1398	1.2124	2.5165	0.0699	2.845	4.46	1.3346
XLOC_002584	AH01G32490	Chr01	107639799	107647065	2.4637	2.0547	2.4823	1.9764	1.3958	1.5682	3.396	4.019	4.0105	1.4046	2.072	3.5823	6.1232	2.3834	2.2991	2.0355	5.3251	2.4607	1.4409	2.5192
XLOC_002585	AH01G32510	Chr01	107690562	107697444	0.7215	3.29	2.5927	20.9219	1.7842	5.0304	5.478	0.7425	7.8479	3.0749	1.3118	2.9785	0.5988	7.5172	7.0009	1.7054	9.7102	1.0414	0.581	1.9306
XLOC_002586	-	Chr01	107699545	107700843	0.3646	0.1084	3.033	0.439	0.2318	0.1008	0	0	0.1374	0.0863	0.146	0	0	0.2111	0.12	0	0	0.0534	0.0967	0.2597
XLOC_002587	AH01G32550	Chr01	107766501	107767041	0	0	0	1.0317	0	0	0	0	0.3516	0	0.3653	0	0	2.9316	4.814	0	0	0	0	0
XLOC_002588	AH01G32570,AH01G32580	Chr01	107797054	107802737	0.36	1.7586	1.3566	0.4516	1.1024	1.1511	2.3228	3.3728	1.036	1.9335	2.2707	6.5219	3.3277	2.6512	2.9059	4.2503	1.2512	5.3154	1.5781	2.5883
XLOC_002589	AH01G32590	Chr01	107830256	107832723	8.9979	2.3137	0.4919	1.263	7.5384	1.1406	27.8028	29.0897	1.4169	2.4049	1.6921	1.1926	0.3635	0.5222	0.545	1.7809	0.8018	1.7147	14.8463	4.5984
XLOC_002593	AH01G32740	Chr01	107985227	107994760	18.6996	33.6639	20.0572	15.265	34.6791	18.1273	12.8623	16.1585	10.9709	8.9694	14.5677	11.9151	33.0668	16.5638	14.9048	15.5983	13.5249	14.9904	14.6291	14.8257
XLOC_002594	AH01G32760	Chr01	107995412	107999862	9.2395	3.8346	18.9032	17.0643	7.0281	28.775	2.2137	6.0012	7.3802	3.2875	15.7731	4.002	2.1851	5.4943	5.5198	11.34	9.4395	8.0897	9.2725	5.757
XLOC_002595	AH01G32780	Chr01	108038170	108039641	0.2653	0	0.2555	0.1249	1.9545	0.4585	0	0	0	0.0887	0	0	0	0	0	0	0	0.0648	0.1134	0.2585
XLOC_002596	AH01G32790	Chr01	108048794	108055964	4.8604	6.2481	0.3989	4.3149	25.6911	5.6958	13.5203	4.6587	8.2362	3.2232	5.7173	8.4337	5.6918	5.7631	3.7577	1.9441	11.1998	2.3468	2.4456	5.7934
XLOC_002598	AH01G32830	Chr01	108097214	108099477	4.0849	2.726	2.7548	2.9586	4.2367	4.1334	4.6205	4.0676	2.1302	1.6521	2.9486	2.2732	3.5276	1.8872	2.3525	2.9158	2.3018	2.379	3.084	3.2564
XLOC_002599	AH01G32840	Chr01	108155928	108163875	7.3322	8.1835	8.0367	12.7189	2.58	23.4378	2.3687	13.267	4.8979	4.2313	16.9996	8.1702	8.1341	9.2377	7.2408	9.5813	6.2045	5.8294	4.7682	5.6254
XLOC_002600	AH01G32870	Chr01	108253459	108256264	8.9118	10.2465	1.4438	1.6411	26.8624	8.6448	19.3942	17.4927	2.0121	2.8667	1.5928	2.1018	0.0681	1.8963	2.5751	3.0843	2.4687	2.1333	13.5893	10.0363
XLOC_002601	AH01G32890	Chr01	108321715	108323231	4.3417	1.767	1.1754	6.2363	81.5822	29.4913	4.9964	10.2319	12.2339	10.0658	14.616	17.0576	0.423	3.1898	2.4846	4.2813	16.9514	1.7577	28.4281	19.7645
XLOC_002602	AH01G32920	Chr01	108330746	108333935	4.2198	0.5632	3.5336	3.7284	4.2774	2.4903	1.5482	4.0762	1.7277	1.6156	3.6177	1.6596	0.6139	2.5551	1.3844	4.1717	1.9082	2.9671	1.9145	2.1139
XLOC_002603	AH01G32940	Chr01	108337647	108339632	10.4622	149.403	15.8456	5.6021	4.2238	27.8016	11.4481	8.9665	9.6754	5.3834	19.2773	18.4238	22.5141	7.2374	6.8101	17.8374	13.4421	11.3163	11.6403	12.642
XLOC_002604	AH01G33020	Chr01	108458883	108459120	0	0	0	0	3.0188	2.0728	0	0	0	0	0	0	0	0	0	0	0	0	0	0
XLOC_002605	AH01G33030	Chr01	108467942	108470024	8.0907	5.305	11.9121	9.3997	8.0452	6.5045	8.6588	3.8236	4.6163	4.3899	5.1055	5.2888	3.7721	3.3243	3.1878	4.1827	4.4311	4.5587	5.7955	3.0496
XLOC_002606	AH01G33080	Chr01	108597868	108603325	9.3715	12.7108	16.0243	39.9	24.5234	10.902	52.4349	14.0525	14.5581	8.3661	32.0842	31.7215	36.3016	29.3615	25.81	12.9452	13.4983	8.0011	12.469	16.3603
XLOC_002607	AH01G33090	Chr01	108609284	108614178	8.2717	1.9446	4.2099	4.4641	9.8515	1.7064	4.1574	4.492	1.4227	3.4666	3.1518	1.5824	2.3364	3.0316	2.0275	3.9678	1.9734	4.4962	2.6676	1.517
XLOC_002608	AH01G33110	Chr01	108646742	108653076	2.7272	1.6776	1.501	0.9562	0.6785	1.1057	2.0081	2.6004	1.6708	1.5314	1.3096	2.0089	1.8612	0.6975	0.5354	1.4024	1.4771	1.1084	1.0869	0.8953
XLOC_002609	AH01G33120	Chr01	108658525	108664362	1.823	0.6278	2.1843	2.3876	0.2888	5.4609	0.5007	2.9668	2.2868	0.3006	1.2479	0.1454	1.1321	2.3708	1.9137	0.6524	3.0826	0.3251	2.4695	0.8066
XLOC_002610	AH01G33130,AH01G33140	Chr01	108671194	108679643	14.3899	12.1911	8.2324	6.1318	3.5209	6.4783	8.5712	15.9718	4.0247	9.1707	6.0892	6.0176	14.3175	7.1557	7.0121	8.1488	4.0744	10.5851	10.8614	7.1464
XLOC_002612	AH01G33180	Chr01	108757971	108763068	8.6973	6.8123	11.6554	12.9824	3.8757	11.3256	6.7465	4.5964	4.7247	3.4341	8.9727	7.4224	3.3297	7.0371	6.2708	8.6488	6.8444	7.4417	6.8948	6.897
XLOC_002613	-	Chr01	108764748	108766570	52.8201	41.1019	93.3017	62.7146	18.2641	15.1088	19.9454	11.9994	28.0509	11.2516	26.4263	20.7662	25.8815	18.6471	18.9693	29.5947	40.3956	34.0309	20.0599	18.3347
XLOC_002614	AH01G33190	Chr01	108779481	108782173	2.0429	1.148	0.3046	0	0.2674	0	0.1321	0.9035	0.1315	0	0	0	23.593	0	0	0	0	0	0	0.0798
XLOC_002615	AH01G33200	Chr01	108834098	108838753	4.7274	4.4841	4.6676	9.1046	7.1195	6.9579	19.2319	4.5897	1.5813	1.087	3.6048	0.3992	2.8669	5.8809	4.3948	6.0543	1.6974	6.0177	4.0234	6.8598
XLOC_002617	AH01G33260	Chr01	108913570	108923751	0.2763	0	0.1023	2.1766	0	0.2638	0	0.1115	0.0907	0.158	2.4868	0.1299	0.1018	1.6492	1.411	1.2911	0.2565	0.8986	0.2978	0.1647
XLOC_002618	AH01G33270	Chr01	108945566	108948331	3.651	3.2444	3.6457	4.6774	2.5925	3.9693	2.3661	3.2147	3.212	2.1967	2.9882	3.264	14.4886	2.7166	2.9873	2.9972	3.5358	2.0706	4.341	1.8817
XLOC_002620	-	Chr01	108977715	108982521	1.3618	8.042	4.11	1.4844	3.9084	4.0997	5.9437	8.6651	2.2332	1.9972	4.483	6.4328	5.4033	5.1928	4.868	5.0736	2.5681	6.0489	1.6255	4.279
XLOC_002623	AH01G33370	Chr01	109170658	109170958	0	0	0	0	0	0	0	0	0	0	0	0	0	0	0	0	1.1148	0	0	0
XLOC_002624	AH01G33400	Chr01	109206992	109215916	6.721	5.1805	5.1155	6.5929	2.7759	5.7541	7.3514	10.8972	3.6245	3.5202	6.4626	6.2881	9.8115	7.8197	6.0009	5.8437	4.5401	4.7121	6.0315	5.1918
XLOC_002625	AH01G33410	Chr01	109245663	109253081	2.833	3.1095	1.7868	4.6617	3.2311	5.249	1.401	3.315	4.2246	1.5937	2.5382	3.6582	9.8165	3.7794	2.6118	2.2791	5.8688	2.53	3.2332	3.8329
XLOC_002626	AH01G33420	Chr01	109273014	109275708	6.0247	4.4537	1.2555	2.2389	0.8453	0.7871	3.7124	3.8911	2.4531	2.1588	1.4562	2.2245	3.9886	0.5542	0.2174	0.5353	2.4019	0.4818	1.3513	2.0525
XLOC_002627	AH01G33430	Chr01	109285566	109287601	0.2375	0.5153	0.2318	0.2701	0.8918	1.2959	0	0.0847	0.5712	0.175	1.0145	1.2328	0.2579	0.2126	0.1293	0.2115	0.2194	0.0941	0.3517	0.4553
XLOC_002628	AH01G33440	Chr01	109291234	109295155	1.8029	3.9028	2.2291	2.5937	7.2776	2.3388	4.2109	3.2777	2.8921	0.778	1.9097	2.8715	7.8635	2.6263	2.925	1.6616	2.6784	1.7591	1.0239	2.9738
XLOC_002629	AH01G33450	Chr01	109309672	109312331	4.251	3.5026	5.1123	7.5953	5.3665	3.4975	5.903	2.5871	25.6447	2.1825	2.7831	1.8024	5.9811	4.834	3.5335	2.483	27.6132	3.2692	1.996	4.5852
XLOC_002630	-	Chr01	109332835	109337362	0.6438	1.4297	0.5256	0.2424	0.4982	0.2585	2.0869	1.7699	1.259	0.9028	0.5604	1.5032	5.2323	0.6647	0.6748	0.6251	1.1352	0.6624	0.2578	0.8651
XLOC_002631	AH01G33470	Chr01	109340350	109348444	1.1619	2.5199	1.9282	2.0532	0.4763	1.4652	1.9304	1.8208	0.8728	1.1892	2.2815	3.2686	0.672	2.0112	1.629	1.4178	1.0816	1.2533	1.2727	1.4705
XLOC_002632	AH01G33540	Chr01	109494289	109494506	1.8078	0	14.193	10.1932	2.0236	0	0	0	7.5964	0	7.0046	2.9691	0	16.3203	13.6939	3.4196	11.5259	2.4029	1.6201	2.256
XLOC_002633	AH01G33550	Chr01	109517428	109520280	13.8413	32.5581	7.5155	9.9173	190.612	9.4342	38.4379	24.5981	37.0557	13.3437	17.8326	9.0825	20.3622	54.8139	38.8945	10.7028	41.1343	16.2698	14.6082	49.607
XLOC_002634	AH01G33570	Chr01	109555320	109560009	7.1811	2.3336	5.0714	7.0414	5.6489	9.955	3.8793	4.9413	1.6533	3.2579	6.9648	3.0997	7.0497	4.0228	4.4296	7.0653	2.687	5.5841	11.0177	4.1473
XLOC_002635	AH01G33590	Chr01	109576052	109577441	2.4579	2.309	2.7156	1.6723	0.2924	0.1119	0.579	1.5395	1.7406	1.3548	1.5249	2.1988	4.431	1.3602	0.9863	2.0505	2.0794	1.8893	1.3229	2.1687
XLOC_002637	AH01G33610	Chr01	109585513	109587372	52.3687	37.6882	67.4489	49.5331	115.664	33.7853	37.0457	29.5288	32.4975	23.4718	42.4044	47.4925	20.9061	26.3799	21.3696	29.7233	39.6775	32.8687	23.4344	31.8215
XLOC_002638	AH01G33620	Chr01	109602098	109602540	0	0	0	0	6.1182	0.6608	0	0	0	0	0.3548	0	0	0.3397	0	0.2866	0	0	0	0.3899
XLOC_002639	AH01G33630	Chr01	109604588	109606824	11.0746	64.896	13.1808	10.4958	30.1259	9.8241	7.9346	5.2002	18.5367	3.0684	7.852	19.6398	21.8386	8.8931	10.6929	5.9043	19.1282	4.3171	7.6054	13.7568
XLOC_002641	AH01G33650	Chr01	109625598	109632330	1.7962	1.4252	0.6051	2.3771	0.0589	0.3494	0.3164	1.5956	0.0294	0.4519	2.9513	0.6331	0	2.0103	1.1531	3.5419	0.1126	1.3483	1.317	2.0893
XLOC_002642	-	Chr01	109638787	109641690	1.3855	0.3127	0.2566	0.3345	0.3024	0	0	0.2153	0	0	0.1234	0	0	0	0	0.105	0	1.587	0	0
XLOC_002643	AH01G33660	Chr01	109666105	109675566	1.0829	0.5358	1.0346	1.6134	2.7407	1.6671	0.9007	2.1709	1.2554	1.5071	1.695	1.2759	1.1029	1.4379	1.5422	1.8743	0.5347	1.391	1.4144	1.255
XLOC_002646	AH01G33710	Chr01	109710695	109715327	1.4084	1.455	1.7644	0.3916	2.6707	1.4833	1.2779	0.3592	0.348	1.1878	3.192	4.7257	3.2119	1.7587	4.8315	2.5355	1.3085	2.6023	11.1292	3.512
XLOC_002647	AH01G33720	Chr01	109717605	109719821	1.789	1.1722	1.3841	0.3609	8.0719	2.788	1.7297	2.3076	2.0423	1.1635	1.6013	2.2311	2.3134	1.6856	1.2443	2.285	1.4366	1.7645	0.3251	1.3273
XLOC_002650	-	Chr01	109791894	109793227	0	0	0	0	10.3309	1.5031	0	0	0	0	0	0	0	0	0	0	0	0	0	0
XLOC_002651	-	Chr01	109804836	109805823	1.4677	6.8343	3.0344	1.0176	2.7063	2.1611	7.1447	1.9413	0.9535	3.5345	2.5367	17.2104	12.0692	12.8771	8.7101	1.2185	5.7608	1.2818	0	9.4877
XLOC_002652	AH01G33840	Chr01	109807273	109812041	0.9838	0.9038	0	0	26.596	1.828	1.1011	0.7793	3.2127	0	0.789	2.7227	3.2192	3.7692	3.5586	0.663	6.2282	2.102	0	3.8601
XLOC_002653	AH01G33850	Chr01	109836448	109839179	9.2878	2.4843	11.5555	14.7817	1.0616	11.6396	0.3058	8.2286	0.775	1.8273	10.6718	1.6401	0.234	3.9472	2.7888	9.4312	1.186	9.3215	8.585	3.7105
XLOC_002655	AH01G33900	Chr01	109981373	109983663	10.5526	3.6143	0.14	0.1769	0	0.1092	0	19.831	0	0.2467	1.6361	0	0.4713	0	0	1.0632	0	0.199	1.2262	0.4979
XLOC_002656	AH01G33920	Chr01	109989681	109992227	4.3871	3.7792	5.441	3.6966	5.812	2.4626	6.3431	3.2596	4.0797	1.1926	3.0157	1.9695	1.1415	2.3004	3.1288	2.2501	2.3324	2.1287	2.9014	4.1007
XLOC_002657	-	Chr01	110027551	110028968	0.4963	0	0.7776	3.473	0	0	2.1757	1.0474	7.294	0.5773	5.7111	1.2431	0	2.1098	2.3955	1.8971	7.4749	1.4506	0.8574	2.3768
XLOC_002665	AH01G34040	Chr01	110126442	110128378	17.1361	9.2646	16.6791	16.3376	13.3536	39.6605	20.4967	15.1265	49.9916	7.7195	17.8511	30.3454	7.2108	27.2389	15.3984	8.7569	57.6223	10.4998	11.7113	7.4044
XLOC_002666	AH01G34170	Chr01	110256496	110258355	0.998	9.4084	2.1282	2.7073	3.1203	0.2716	1.2501	1.6122	69.0667	8.9757	0.8025	4.0817	2.0533	0.7722	0.7346	2.4165	82.7354	0.9863	0	1.5083
XLOC_002667	AH01G34180	Chr01	110352193	110353945	14.1492	0.2844	4.0141	2.6611	6.6353	2.1939	0.8026	7.5776	0.0944	6.6235	3.7935	2.478	1.1119	4.7812	3.8114	10.3133	0.5283	9.1531	16.389	5.1395
XLOC_002668	AH01G34190	Chr01	110382704	110385505	3.9962	2.9256	2.6875	2.7864	9.1017	3.2587	4.3738	4.0071	6.7431	1.8906	2.4618	2.9683	2.0294	2.7925	2.3123	3.1204	5.8486	3.2125	3.2196	4.2365
XLOC_002669	AH01G34200	Chr01	110431761	110434324	23.0936	18.032	14.1752	29.302	14.4514	23.2457	13.6172	27.6187	12.4378	11.6888	30.2886	31.9002	23.6232	17.4571	12.963	27.0469	22.9429	28.4031	20.7678	19.4554
XLOC_002670	AH01G34210	Chr01	110462143	110462895	0	0	7.8793	12.9881	1.5603	0	0	0	0	0	0	0	0	4.6842	6.2587	0	0	0	0	0
XLOC_002671	AH01G34230	Chr01	110492880	110493370	0.8741	0.7237	0.9952	0	0	1.0074	0	0	0	1.3242	0	0	1.3178	0	0.8494	0	0	0.3813	0.9975	0.4402
XLOC_002672	AH01G34240	Chr01	110523627	110524880	0	0	2.7189	4.2263	0	0	0	0	0	0	0	0	0	1.2077	1.1155	0	0	0	0	0
XLOC_002675	AH01G34300	Chr01	110616465	110619089	19.1234	0.2855	2.0104	2.8447	1.8057	3.4507	0.2234	7.0589	1.0306	0.8429	3.3032	0.1056	0.1118	5.7585	3.319	12.9571	1.3417	10.9862	11.3626	6.5249
XLOC_002676	AH01G34330	Chr01	110663915	110670971	75.719	24.5782	53.5855	53.2004	54.2829	29.8429	10.7034	56.7682	48.8786	24.0761	30.6285	14.3151	5.7661	24.7076	32.4398	29.7497	55.1485	42.8612	17.6486	18.9701
XLOC_002677	AH01G34340	Chr01	110677188	110679888	5.6257	4.7865	7.792	8.4322	2.6149	3.6787	3.3715	2.566	3.1495	1.7823	3.4156	6.0017	5.2376	4.5853	3.4332	3.4123	3.9214	3.7727	4.9767	4.48
XLOC_002678	AH01G34350	Chr01	110682204	110690556	7.6086	12.5397	5.7802	6.3449	8.6678	8.4822	7.0942	14.6798	4.4197	5.416	11.3861	10.9004	11.8996	14.6992	15.9224	12.3755	6.378	15.0554	6.8459	10.3307
XLOC_002679	AH01G34360	Chr01	110708860	110710358	0.2867	0.0809	0.3398	0.8899	0.9302	5.7211	0.1048	0.4152	0	0.184	0.3023	0.1496	0.0754	1.3645	0.7621	0.6607	0.0968	0.4476	0.9816	0.6465
XLOC_002680	AH01G34370	Chr01	110712343	110716434	2.2019	0.4409	1.737	1.8493	1.8233	5.6913	0.7448	1.287	0.7593	2.3173	2.3258	1.8505	0.3016	0.9154	0.8822	3.962	0.622	2.9869	4.5316	1.463
XLOC_002681	AH01G34380	Chr01	110718706	110723359	0.5565	0.0661	0.4078	0.4997	0.0722	0	0	5.2105	0.6758	0.1771	2.1494	0.3486	0	0.5384	0.33	1.9234	0.4051	0.8148	1.3629	2.4112
XLOC_002682	AH01G34400	Chr01	110750236	110752443	31.9305	118.685	9.5291	31.9563	83.6639	10.1869	73.3523	57.6826	77.508	26.1707	29.2063	60.7287	75.7511	143.205	124.833	25.0376	68.2538	31.2151	41.0269	93.4794
XLOC_002685	AH01G34450	Chr01	110793644	110803966	1.7668	2.1166	3.6988	0.7614	0.4453	2.0174	1.1074	0.8527	1.1213	0.8437	0.8426	1.703	5.3172	1.3939	0.5799	1.4564	1.4903	1.1095	1.2524	1.672
XLOC_002686	AH01G34460	Chr01	110823817	110826767	1.6057	7.5234	3.661	1.2933	3.2641	0.2012	27.8261	1.961	70.2293	8.3801	0.7904	1.1906	4.6794	0.2596	0.0294	1.5484	89.9121	0.8357	3.473	10.0039
XLOC_002687	AH01G34470	Chr01	110846911	110850253	3.5287	2.5583	3.1528	7.249	3.4177	2.6912	9.5079	4.7959	6.3819	2.2353	4.6097	11.3819	1.4381	5.4377	4.5559	3.9372	5.0792	3.0406	2.8261	4.2351
XLOC_002691	AH01G34570	Chr01	111131634	111132461	3.4121	6.1519	5.8216	2.5913	4.006	0.635	5.9061	2.7646	5.1022	1.4405	1.3952	3.456	4.721	1.6342	2.4867	2.1317	5.4231	2.3083	1.4194	3.3248
XLOC_002693	AH01G34590	Chr01	111143142	111153356	3.9986	7.3447	5.0984	5.444	2.4789	5.8982	6.6577	5.5079	2.2422	3.5967	5.3887	7.888	6.2973	5.4921	5.1469	5.1732	2.9892	3.4788	5.0911	3.9837
XLOC_002696	AH01G34650	Chr01	111249279	111255333	14.1931	11.797	12.4323	14.164	32.0379	12.5284	12.1885	15.9748	7.2036	7.5208	10.7901	13.8516	11.3456	9.381	7.5634	10.0341	8.6037	8.0448	11.4587	7.5078
XLOC_002697	AH01G34660	Chr01	111266415	111271700	3.7449	9.9853	1.449	10.333	0.2919	1.2507	7.6636	5.3447	4.2621	2.9666	7.9528	10.1366	2.3163	31.3923	26.2563	6.9217	4.265	7.1253	5.3525	9.4562
XLOC_002698	AH01G34670	Chr01	111272474	111279207	4.2631	4.8435	2.8863	4.5965	3.0583	4.3386	3.5582	5.0114	2.6724	2.9203	5.5643	4.2344	5.1493	4.3346	3.9112	4.8862	2.832	3.8673	3.5573	4.3219
XLOC_002699	AH01G34690	Chr01	111316687	111318324	0.9729	0.4833	0.8896	0.3393	0.9448	2.1921	0.9393	0.5126	1.9598	2.212	0.9024	1.4709	4.5871	0.2537	2.1131	1.3671	1.294	2.0207	1.5439	0.7013
XLOC_002703	AH01G34770	Chr01	111589045	111589265	11.2968	5.6266	2.5086	0	0	0	0	24.7276	0	6.8696	0	0	0	0	0	0	0	0	3.0397	0
XLOC_002704	AH01G00010	Chr01	31411	32994	0	0.3517	1.5132	0	0.4036	0.1971	0.4498	0.1047	2.5992	0.2238	0.1171	0	1.1731	0.7004	0.5318	0	0.8367	0.3657	0	0.5253
XLOC_002705	AH01G00020	Chr01	33595	110454	16.5533	15.3487	21.1213	17.4072	44.929	18.3457	24.4626	13.4111	30.7247	10.3298	12.4039	16.9121	89.1455	20.6347	14.6635	10.9373	40.8586	13.3073	10.159	23.7314
XLOC_002707	AH01G00040	Chr01	33595	110454	25.6326	12.9244	14.0639	16.2021	12.7294	10.3146	14.9514	18.7544	29.3245	6.6368	13.8142	7.1296	8.7836	12.0265	10.7737	11.8871	29.6938	12.1677	14.7503	14.1831
XLOC_002708	AH01G00050	Chr01	33595	110454	0.748	1.0679	0.5714	0.8912	0	0.5018	1.4116	2.1115	1.052	3.1569	1.2044	4.8076	4.3092	1.6292	2.0623	1.3056	0	1.6265	2.4705	1.684
XLOC_002710	AH01G00100	Chr01	160836	169581	2.9091	2.1459	1.3578	3.7327	0.6967	7.9624	2.2352	4.2437	0.8356	1.3747	7.3992	2.024	0.1591	4.6016	3.3539	6.5662	1.0382	3.1036	2.1947	2.0674
XLOC_002711	AH01G00110,AH01G00120	Chr01	173409	204060	5.8353	4.91	6.116	4.7886	9.3669	5.9241	5.5339	2.5233	5.3837	2.9466	3.3244	3.8806	3.981	2.7507	2.8625	4.0982	5.7829	6.1301	5.8476	3.3457
XLOC_002712	AH01G00130	Chr01	206908	211882	0.0989	0.0409	0.0298	0.038	2.9132	2.9366	0.2554	0.2305	0.2094	0.0465	0.052	0	2.6846	0.0523	0.0494	0.0454	0.3495	0.0413	0.0886	0.2174
XLOC_002713	AH01G00140	Chr01	214576	218223	13.0923	9.0416	18.8827	8.1075	1.0348	2.8961	2.4746	3.6039	10.1984	2.1242	2.1571	6.2545	14.7281	4.0486	5.0289	5.9536	10.534	7.6124	3.9254	3.0385
XLOC_002714	AH01G00200,AH01G00210	Chr01	256684	339832	3.9444	12.0259	2.6825	3.7843	22.5967	7.0832	14.4628	8.3962	18.3263	8.3472	6.6431	20.3548	10.4667	11.2406	18.3526	6.0344	18.8103	9.5379	2.2057	9.2881
XLOC_002715	AH01G00230	Chr01	256684	339832	7.7799	16.8168	6.1331	7.2452	10.3055	7.0416	20.1394	13.1815	9.4214	4.9622	6.9321	8.131	29.0089	6.4566	6.574	6.2139	11.3037	8.0769	6.9055	12.9515
XLOC_002717	AH01G00250	Chr01	451180	452926	0	0	0	0	0	0	0	0	0	0	0	0	1.0183	0	0	0	0	0	0	0
XLOC_002718	AH01G00270	Chr01	485402	488585	5.589	6.2918	8.0592	7.6642	7.1692	9.5072	5.1429	3.5611	7.2431	3.0017	3.2935	5.4971	4.6958	6.1179	4.505	2.8332	9.5046	3.3607	4.187	4.7102
XLOC_002719	AH01G00280	Chr01	492203	496955	1.6824	3.0797	1.2028	5.0369	1.3251	1.3553	2.7166	1.4662	21.6719	2.4939	1.318	2.1959	2.8139	6.5856	5.5534	1.1803	24.4578	0.8524	1.1218	1.8232
XLOC_002720	AH01G00300	Chr01	515852	525635	0.087	0.4403	0.107	1.2966	0.045	0	0.4068	0.0224	8.918	0.8982	0.1892	0.0682	0.0694	0.4011	0.2951	0.1668	10.7033	0.2007	0.0755	0.0863
XLOC_002721	AH01G00320	Chr01	549205	554640	0.5827	2.2879	1.8169	1.498	1.9672	1.465	0.457	0.4336	4.8185	0.4369	0.7606	0.8355	0.9111	1.6061	1.3129	0.6616	5.8907	0.4539	0.7794	1.026
XLOC_002722	AH01G00400,AH01G00410	Chr01	665178	676776	15.1836	8.747	3.4857	2.4532	2.0945	2.187	4.5893	12.0367	3.2802	1.8193	3.7426	2.1808	7.1848	4.3541	3.6511	3.9072	3.8417	3.618	3.7487	4.9337
XLOC_002723	-	Chr01	693563	695605	2.7446	2.9082	1.8942	2.8677	5.4601	2.1452	3.9367	3.3689	2.8882	1.7977	3.4512	4.8386	8.3337	1.9926	3.616	3.8291	4.2283	3.925	2.1519	2.8886
XLOC_002724	AH01G00430	Chr01	702222	707373	1.1181	0.627	1.6689	0.4572	0	0.4226	1.0488	0.6059	0.5213	0.813	0.3162	0.8614	4.1057	0.2596	0.4829	0.514	0.6548	0.7868	0.3385	0.5087
XLOC_002725	AH01G00440	Chr01	708356	713353	0.0822	0	0	2.4587	0	0	0	0	0.54	0.3651	2.1772	0	0	5.6113	0.9828	3.0265	0.5098	3.938	0	0
XLOC_002727	AH01G00470	Chr01	750960	757577	2.8873	3.7681	1.9055	1.2325	0.8566	0.6549	4.4959	2.8612	2.2501	1.3024	1.354	2.617	5.708	2.6944	2.6094	1.4072	3.4245	1.8812	1.9267	1.6258
XLOC_002729	AH01G00510	Chr01	842259	845975	9.3028	10.112	2.1811	2.9224	5.5047	0.9312	27.8612	14.2087	1.4769	6.6946	1.4994	3.0098	2.9944	2.6541	4.0678	3.0451	1.5554	2.6073	9.374	4.0533
XLOC_002730	AH01G00560	Chr01	888162	890085	5.8413	6.9876	6.9138	4.9815	27.0083	10.4295	12.2464	8.3584	9.567	6.4504	9.5123	7.2825	12.4114	6.8276	9.794	8.6407	11.2027	11.1112	6.9164	10.3532
XLOC_002731	AH01G00600	Chr01	958912	963433	12.9876	71.2422	25.606	32.8437	178.422	25.9209	59.9189	26.3344	49.5757	20.1809	18.7445	41.0109	17.2839	15.983	15.0248	16.821	49.4283	13.7544	19.9138	25.9474
XLOC_002732	AH01G00620	Chr01	970045	975575	28.6712	38.6019	26.7729	41.6074	43.7566	49.6559	10.6238	14.2748	23.3111	10.5457	24.9876	14.624	9.1559	16.8381	14.4317	26.1328	23.3026	23.3543	22.3226	16.1446
XLOC_002733	-	Chr01	975637	977593	5.6448	9.1239	6.5172	10.5423	1.6676	14.2137	4.6349	3.7015	2.7583	2.1022	7.0182	3.2513	2.0525	2.5014	3.8459	5.3728	4.564	5.4437	5.8352	2.6791
XLOC_002734	AH01G00640	Chr01	996411	1010068	1.6654	9.2295	0.0211	1.0912	1.6464	3.0296	7.1172	3.7457	0.0733	0.6112	0.4765	6.6465	7.9404	4.8049	3.5718	0.2663	0.3097	0.2349	1.38	2.1551
XLOC_002735	AH01G00670	Chr01	1043790	1046480	0.0682	0.3829	0	0.0504	0.1592	0.0653	0	0	0	0	0.0687	0	0	0	0	0.0911	0	0.0844	1.2523	0.0818
XLOC_002736	AH01G00740	Chr01	1098043	1104989	0.0273	0	0.0338	0.1291	98.6275	15.652	0.0578	0.029	0.0584	0	0.0295	0.0837	0.1327	0.2631	0.1865	0.0528	0.0558	0.0481	0	0.0699
XLOC_002738	AH01G00770	Chr01	1122429	1125155	2.1602	13.7066	1.395	3.1032	31.8486	7.1182	10.5825	3.2216	8.4323	2.5143	4.2256	8.6361	48.0898	3.718	4.017	3.0968	12.7656	2.0588	3.8915	9.1433
XLOC_002739	AH01G00830	Chr01	1182310	1187485	0.5697	1.3108	0.1513	3.456	1.3013	0.8307	0.1288	0.4614	5.0816	3.55	8.1841	3.6994	0.0988	9.3505	4.3797	4.8256	4.1756	10.2314	0.7141	2.7273
XLOC_002740	AH01G00900	Chr01	1265956	1270737	5.2981	0.3702	0.3409	0.2905	0	0.523	0.0567	1.8541	0.165	0.5002	2.717	0	0.0857	1.1729	1.355	6.2525	0.0551	3.6169	2.0064	1.5586
XLOC_002741	AH01G00930	Chr01	1317028	1318243	0.8217	2.1262	0.3356	0.4477	1.1148	0.9715	2.3694	0.5349	1.1469	0	0.3137	1.6897	0.4311	1.7749	1.3815	0.2582	2.2765	0	0.4802	0.6792
XLOC_002742	AH01G00940	Chr01	1321862	1327544	10.321	9.5552	13.0875	4.9405	4.6312	5.3559	5.5193	7.8743	8.5077	3.1924	5.1767	6.6043	19.2921	8.1079	9.3258	5.8625	10.3225	10.5078	5.4804	9.1783
XLOC_002743	AH01G00960	Chr01	1328464	1335216	1.7988	2.7607	0.8372	1.1357	0.3896	1.6463	0.1579	2.0142	0.7892	1.7899	1.6342	3.8585	0	1.4428	2.9058	1.6928	1.3481	6.7719	1.6569	2.9732
XLOC_002744	AH01G00970	Chr01	1336640	1341374	3.8	7.0258	5.0575	18.9073	7.9708	6.0035	3.9932	7.0907	2.6654	4.4437	5.8727	8.0082	6.4778	14.618	11.2803	6.8536	3.0145	8.8817	3.6674	4.6451
XLOC_002745	AH01G01000	Chr01	1375832	1378848	0.0542	0	0.065	5.1405	0.1277	0	0	2.4928	0.9161	0.7101	4.0083	0.1603	0	8.133	5.9428	3.1677	0.325	2.2437	0.2925	0.2759
XLOC_002746	AH01G01010	Chr01	1386832	1390827	21.2335	10.6844	25.9796	16.8844	3.9871	9.4643	8.9126	6.5577	13.551	8.3305	11.8952	11.5385	22.3204	8.9235	10.5849	15.2846	15.1917	16.9025	17.2235	8.3147
XLOC_002747	AH01G01020	Chr01	1392039	1398768	3.8628	4.5734	4.1619	5.5792	2.7207	5.9292	5.4323	5.2741	5.2387	2.2179	5.7935	3.4908	2.2951	4.61	4.5593	5.5281	4.8884	5.3501	2.1942	3.6851
XLOC_002749	AH01G01040	Chr01	1423983	1425645	8.8287	7.6575	0.4677	2.2717	172.096	47.1976	0	1.69	30.0526	1.9401	0.1706	0.1283	0.2055	0.1738	0.141	1.9547	26.0973	0.3135	1.9582	0.2067
XLOC_002750	AH01G01050	Chr01	1443873	1453248	0.5907	4.541	0.8515	11.7769	12.6738	1.9285	19.0701	1.9933	8.7999	2.4515	7.7635	64.8711	0.8098	11.5608	8.5788	3.4051	8.0897	1.3955	0.949	5.8081
XLOC_002751	AH01G01070	Chr01	1462584	1467523	0.0671	0	0	0	0.8898	1.5813	0	0	0	0	0	0	0	0	0	0	0	0	0	0
XLOC_002752	AH01G01110	Chr01	1527665	1539725	5.5899	3.3778	2.4297	2.7487	2.8101	4.376	5.1937	4.4377	5.1433	1.9515	2.8085	5.2638	4.568	4.1069	4.3786	4.3268	5.1121	5.1901	3.5868	4.9722
XLOC_002753	AH01G01120	Chr01	1549688	1550114	0	0	0	0.3786	1.1972	1.0038	0	0.2516	0	0	1.0509	1.4959	0.3934	0	1.0245	1.855	0	1.2863	1.0072	0.5701
XLOC_002754	AH01G01130	Chr01	1550392	1557560	6.1263	0.8612	12.6481	16.8557	0.1947	56.7616	0.1901	10.3807	0.0774	0.4243	4.9164	0	0.0293	2.4428	1.293	7.2662	0.2575	5.5785	16.5038	2.14
XLOC_002756	AH01G01160	Chr01	1586915	1601110	4.7418	5.9199	6.0052	4.6003	2.0875	1.9165	3.0705	3.8469	5.4548	3.1009	3.6409	7.5763	5.8776	4.2899	3.4697	4.8128	7.7226	3.7774	3.2426	5.0451
XLOC_002757	AH01G01170	Chr01	1602282	1607807	1.2735	2.7024	1.5133	0.9001	0.2975	1.4046	1.8167	3.1104	0.4666	0.7031	1.008	1.238	1.8204	1.1529	1.0236	1.2607	0.5874	0.9841	0.9663	0.8271
XLOC_002758	AH01G01180	Chr01	1611169	1616834	2.5677	2.0636	2.8153	3.1914	0.5051	0.8744	2.5794	1.8432	1.9541	1.77	1.8642	3.4039	7.345	2.5391	2.0779	2.3185	1.9565	1.7516	2.0275	1.6382
XLOC_002759	AH01G01190	Chr01	1622418	1639385	0	0.0783	0.1135	1.3303	0	0.092	0.2333	0.0994	0.2987	0.2061	0.05	0.4093	0	18.066	20.1872	0.0598	0	0.227	0	0.081
XLOC_002760	AH01G01200	Chr01	1643074	1648800	2.4096	3.4004	2.5	2.0431	0.8899	1.3013	5.9745	3.6207	3.1259	2.1966	2.4675	3.0822	9.2207	3.1153	2.3511	2.5234	2.8123	2.4255	2.7019	1.7504
XLOC_002761	AH01G01210	Chr01	1654815	1658323	0.0401	51.0789	0.5446	1.5399	23.0994	0.2792	25.6859	15.3742	0	0.4916	0	0	0	0.3118	0.3921	0	0	0.2093	0.0666	0.0528
XLOC_002763	AH01G01230	Chr01	1680746	1694104	5.9384	1.0745	1.4462	1.5361	1.4944	10.1715	0.3302	4.399	0	0.1588	0.1013	0.0957	0	0.4458	0.2543	0.3299	0	0.2994	4.2499	2.2921
XLOC_002764	AH01G01260	Chr01	1715683	1722495	0.8752	0.1068	0.2308	0.9172	14.114	3.5291	15.8174	6.9308	0.4073	0.5088	0.3472	2.8626	0	1.7406	1.0587	0.3913	0.457	0.5934	0.5918	0.5366
XLOC_002765	AH01G01280	Chr01	1746206	1746833	1.9638	0.1475	0.3012	0.2513	0.4742	0.5762	0	2.2054	0	0.2278	0.8084	0	0	0.1774	0	0.4648	0	1.0766	2.4567	0.1758
XLOC_002767	AH01G01330	Chr01	1792774	1801131	2.7992	2.1403	2.287	1.6301	0.7302	1.2199	2.4503	3.0186	5.5363	0.4382	1.1724	1.5034	2.4306	1.8504	2.1624	1.0594	5.737	1.7403	0.9006	1.0211
XLOC_002768	AH01G01350	Chr01	1813898	1824589	0.0186	0	0	0	1.2972	2.3868	0	0.02	0	0	0	0	0	0	0.0185	0	0	0.0163	0.0323	0.148
XLOC_002769	AH01G01360	Chr01	1828895	1833543	9.1939	12.8349	9.6215	9.0493	5.4899	8.1723	12.0962	12.8641	8.6767	4.0931	10.0033	12.3165	8.1743	9.6936	8.8669	11.0438	8.565	12.3296	6.0811	9.9265
XLOC_002770	AH01G01380	Chr01	1859790	1868669	20.3176	10.5706	17.3292	18.3495	13.1438	9.9056	11.738	7.3811	10.6063	5.9743	12.1025	8.8802	11.1907	11.7768	7.9036	12.3519	14.7443	15.3403	11.962	12.0395
XLOC_002771	AH01G01430	Chr01	1940001	1955421	2.8763	3.1729	2.3838	3.0082	1.6019	3.3031	4.483	5.2156	1.9855	3.1641	3.0987	4.9754	7.379	5.2068	4.2678	3.3172	2.6446	2.7807	2.8947	3.247
XLOC_002772	AH01G01480,AH01G01490	Chr01	1990393	1994436	2.3387	2.5121	3.6501	5.5651	9.272	3.365	5.6294	4.4144	4.7691	2.3361	3.082	3.5674	6.5312	3.5046	5.243	4.1686	2.8181	4.5335	4.2963	2.3682
XLOC_002773	AH01G01520	Chr01	2008782	2009697	0.3726	0.1445	0.4199	1.2942	15.6481	0.187	8.0069	0	0.3762	0	1.7406	0.2658	1.7923	0.186	0.4805	0.3972	0	0.2266	1.8867	4.7443
XLOC_002775	AH01G01570	Chr01	2062424	2067375	9.6619	10.5466	10.2991	11.2809	12.9094	10.5602	9.4761	6.5709	28.1232	3.916	6.3102	6.4254	7.1486	8.7898	6.9328	5.4524	34.5503	5.9322	7.6464	7.9911
XLOC_002776	AH01G01580	Chr01	2073472	2090239	1.973	3.0907	2.9906	2.5957	0.1325	0.5979	2.452	2.0553	1.3295	1.7782	1.8313	3.1102	5.1553	1.9869	1.7062	2.3748	1.1953	1.7653	1.5626	1.5205
XLOC_002777	AH01G01590	Chr01	2091059	2100753	11.1467	5.7412	13.2525	8.4759	8.5281	8.0271	7.4821	9.8169	8.0937	5.2997	6.8717	5.8087	21.3054	5.8143	6.0991	7.7926	9.6327	9.4952	6.2707	9.2464
XLOC_002778	AH01G01610	Chr01	2118256	2125636	14.1239	16.5592	5.3849	16.8091	1.204	9.0355	17.3772	14.0744	9.2396	7.4863	14.3956	15.8093	1.6642	13.7179	11.127	16.3273	12.4019	15.5257	12.7642	10.5145
XLOC_002779	AH01G01620	Chr01	2129729	2165504	3.6449	0.4593	6.6148	2.9471	0.3692	3.2512	0.3558	1.785	3.7173	1.3176	8.4388	4.189	0.4612	6.2396	6.189	9.3799	6.3992	7.3824	1.3663	0.9903
XLOC_002780	AH01G01630	Chr01	2175576	2183240	4.9423	4.8846	6.3344	7.0278	2.368	2.6306	3.8793	3.9752	2.2911	1.6157	3.1836	3.3677	5.5217	4.6899	4.0561	3.1129	3.1001	3.2415	3.149	4.1983
XLOC_002781	AH01G01660	Chr01	2204520	2212713	3.2962	8.482	4.8115	4.2628	4.2652	3.5322	2.5068	1.5986	1.5351	0.5715	2.8135	1.1878	4.2443	2.5041	1.8792	1.7041	2.4006	1.4833	2.6843	2.2563
XLOC_002784	AH01G01730	Chr01	2262690	2265733	0	0.1145	0	0	1.0011	0	0	0	0	0	0	0	0	0	0	0.0322	0	0	0	0
XLOC_002786	AH01G01750	Chr01	2279072	2285172	4.3605	5.1303	4.7634	6.4197	5.4153	11.6807	6.7458	6.9607	5.1178	4.9789	6.7608	8.8245	6.1309	13.4348	10.5313	7.1154	6.805	5.9376	4.0274	5.4955
XLOC_002787	AH01G01780	Chr01	2322906	2328265	32.269	25.5859	35.0028	45.7002	142.852	38.6379	29.2218	17.8699	26.6016	44.8318	29.8516	48.9873	41.8675	26.249	39.6335	53.7831	40.3177	31.7813	77.3352	31.4645
XLOC_002788	AH01G01810	Chr01	2332358	2335921	4.8566	1.9674	8.8838	4.9679	3.4902	2.9478	3.4485	2.1936	5.0811	0.8258	3.4042	3.1195	3.153	3.4754	3.3382	2.7394	5.7962	3.1655	1.7609	3.6098
XLOC_002789	AH01G01840	Chr01	2355278	2355782	8.2286	1.9805	0.3473	0	0.839	53.9535	0.318	8.7518	0	3.6907	0.2847	0	0.4667	0	0	0.2625	0	0.3896	40.4233	1.9438
XLOC_002792	AH01G01890	Chr01	2389395	2392491	11.5687	14.2943	17.1859	7.8701	13.6728	11.8976	10.0879	8.1243	9.3158	7.8219	7.7699	10.6922	77.6663	13.5913	14.1692	8.586	11.2046	17.7581	12.8004	19.9505
XLOC_002793	AH01G01930	Chr01	2429195	2453608	30.4443	17.4248	36.0505	16.9069	2.3906	5.6422	9.6511	16.9665	14.6427	8.1351	12.1217	13.5005	26.7784	17.0105	16.5741	16.4353	14.4175	19.3033	10.3698	10.9563
XLOC_002794	AH01G01940	Chr01	2463547	2470809	8.0285	5.9044	5.7153	4.9842	6.3389	6.0719	10.0605	5.3119	3.8106	3.0358	6.0243	5.6076	4.9942	5.0963	6.0413	6.0813	6.0344	5.1412	5.9046	5.8272
XLOC_002795	AH01G01950	Chr01	2488733	2504615	0.0966	0.3979	0.9633	3.4073	0.111	0	8.6942	0	3.7624	0.2898	1.2105	0.3797	0.1005	7.0566	7.2699	0.1216	2.7332	1.1528	0.2019	0.9109
XLOC_002796	AH01G01960	Chr01	2508330	2517325	7.7209	5.1031	7.6181	9.5912	10.3104	7.6861	7.1195	5.955	5.4329	2.9041	6.4227	9.6579	8.1732	10.1173	9.747	5.5353	9.0465	5.2893	5.238	6.8841
XLOC_002797	AH01G01970	Chr01	2544387	2564466	0	0	0	0.1039	0	0	0	0	0	0	0	0	0	1.5516	1.1948	0	0	0	0	0
XLOC_002799	AH01G01990	Chr01	2616897	2618041	0	0	0	0	0	0	0	0	1.7591	0	0	0	0.4653	0	0	0	1.1734	0	0	0
XLOC_002801	AH01G02010	Chr01	2627858	2640048	0	0	0	0.0894	0	0	0	0	2.5804	0	0	0.3156	0	0.1137	0.2463	0	1.1851	0.0874	0	0.139
XLOC_002802	AH01G02020	Chr01	2645109	2658282	5.2243	10.3111	3.404	1.3407	0.7772	0.5735	8.6872	5.3824	1.0268	1.3152	0.8893	2.7884	11.7967	1.1435	0.6765	1.113	2.0992	0.9777	1.2165	2.0297
XLOC_002803	AH01G02040	Chr01	2694364	2698921	3.6356	3.8879	0.6615	1.7478	35.8279	7.593	41.7504	8.2301	1.2891	1.5553	3.1349	2.4132	0.7949	2.2223	1.7864	1.4449	1.8312	0.8998	3.9528	5.0822
XLOC_002804	AH01G02090	Chr01	2766887	2780877	10.7773	6.3904	24.0086	19.7539	6.2764	25.7996	4.9322	7.132	11.4474	6.9048	15.062	10.2755	9.3373	10.1704	9.2015	12.4904	13.0936	11.5504	14.053	8.2926
XLOC_002805	AH01G02120	Chr01	2785584	2788210	8.7247	6.0739	3.8951	3.4779	6.531	2.1171	23.0519	8.3023	15.8343	9.2947	7.3252	27.3402	21.6281	7.8263	11.0248	9.3987	21.6792	12.4381	6.4139	15.2775
XLOC_002806	AH01G02140	Chr01	2801493	2808026	0.2774	0.3705	0.2188	0.7843	0	0	0	0.0971	0	0.3137	0	0	0.4411	2.4464	1.0161	0.1209	0.1792	0.1923	0.5883	0.6647
XLOC_002807	AH01G02160	Chr01	2843710	2850215	1.3757	2.9307	0.8862	3.0957	17.2215	1.8912	17.2035	2.9254	4.3807	1.2726	2.8413	6.8638	9.2255	5.4592	5.0313	4.5461	4.1333	1.9664	1.6341	8.7764
XLOC_002808	AH01G02170	Chr01	2852242	2855289	9.0437	1.7913	5.6835	3.173	0.6106	0.7426	2.229	6.478	1.4603	1.6521	1.469	1.557	2.4649	1.282	1.09	2.615	1.1215	2.6834	3.5675	1.4479
XLOC_002809	AH01G02180	Chr01	2856152	2861688	6.4605	6.0796	4.8055	5.7346	3.4703	7.117	6.7053	6.7244	3.9227	2.6708	5.906	6.3694	4.7743	4.0834	3.4424	5.3339	4.9148	4.9859	5.2695	4.7804
XLOC_002810	AH01G02190	Chr01	2863134	2867024	13.5093	12.785	13.1897	18.4663	45.4324	20.3636	12.3673	11.4041	16.2863	5.7977	18.3289	16.1456	13.9323	22.8871	18.8422	11.1524	16.3742	15.6566	11.9331	15.8249
XLOC_002811	AH01G02200	Chr01	2873867	2878853	5.6199	3.3315	2.8811	1.9371	2.1513	1.2722	2.6753	2.6196	3.1396	2.5731	2.2113	4.6563	10.1306	2.624	2.7252	2.3374	3.9751	3.2599	1.8019	3.197
XLOC_002812	AH01G02210	Chr01	2883515	2884559	1.1395	0	1.0626	2.0936	4.6087	12.7041	0.4028	0.8265	0.2106	0.4777	3.0854	0	0.1578	1.1228	1.0209	3.7729	0.1962	2.0793	3.9034	1.1703
XLOC_002813	AH01G02220,AH01G02230	Chr01	2886564	2921215	10.7427	6.2645	3.9631	3.715	3.6569	2.8434	7.3425	54.3766	3.1001	3.2288	4.5563	7.0054	9.6703	6.1559	6.2601	4.6369	3.6123	4.818	12.907	8.8567
XLOC_002816	AH01G02270	Chr01	2984212	2989186	7.2849	4.8141	7.309	7.7303	2.3193	4.7173	9.5894	6.869	3.7809	2.1812	5.3824	4.1239	1.4992	4.016	3.8608	4.5686	5.9664	4.4903	6.3957	6.706
XLOC_002818	AH01G02350	Chr01	3022390	3023192	0	0	0	0	0	0	0	0	3.2261	0	0	0	0	0	0	5.0757	0.6934	0.5061	0	0
XLOC_002819	AH01G02370	Chr01	3040086	3053550	2.0825	0.9407	0.9722	2.7939	2.2266	6.9859	0.107	2.897	0.5645	0.7925	4.119	0	0.2439	8.4758	2.21	22.9639	0.6454	9.0498	0.8209	0.8963
XLOC_002820	AH01G02380	Chr01	3069372	3074456	54.1334	29.9902	56.6645	61.2398	50.486	45.3536	31.8913	30.4776	30.6382	17.8158	32.747	25.9448	27.2647	39.0324	37.5402	31.5883	35.0372	36.5013	36.7037	33.5312
XLOC_002821	AH01G02390	Chr01	3080728	3087053	0.0398	0	0.0473	0	0	0	0	0	0	0	0	0	21.923	0.0427	0	0	0	0	0	0
XLOC_002822	AH01G02400	Chr01	3088197	3089878	114.67	40.1945	0.5778	2.7734	27.1288	4.6677	175.43	287.23	0	28.3459	5.5481	0	0	0.2942	0.285	2.0195	0.078	0.4318	141.066	67.2947
XLOC_002824	AH01G02470	Chr01	3169424	3171893	161.884	126.333	185.304	88.5362	16.4801	35.8362	42.9898	93.707	149.809	39.8637	91.4624	207.469	108.286	103.909	110.934	121.34	193.228	146.44	70.6619	127.853
XLOC_002825	AH01G02500	Chr01	3181590	3183801	7.7568	12.0478	2.6484	3.294	5.2993	4.1226	16.819	21.584	3.7247	3.1507	2.3159	3.0571	1.9079	2.3396	3.0918	3.7732	4.1171	3.5993	2.8483	2.8801
XLOC_002826	AH01G02510	Chr01	3184305	3190713	7.5467	0.3082	0.8187	2.7625	0.2613	0.14	0.0286	3.7347	0.1157	0.3168	0.6421	0.0838	0	2.2621	1.3526	4.1363	0.0277	4.3336	2.7949	1.1944
XLOC_002827	AH01G02530	Chr01	3224326	3229996	1.6341	0.3602	1.0069	1.1377	0.6056	0.2834	0.1937	1.1752	0.0493	0.2828	0.5053	0.0706	0.0372	0.8779	0.4236	1.116	0.0706	1.0115	0.6181	0.4458
XLOC_002828	AH01G02540	Chr01	3242158	3246607	3.1603	7.0401	9.0885	9.4639	23.1693	16.6366	4.123	3.6244	8.4913	1.6176	9.1129	4.5577	14.9269	7.4417	5.737	5.0198	10.8336	3.7825	4.6723	6.6927
XLOC_002834	AH01G02660	Chr01	3342543	3350309	5.0863	4.0864	8.9522	8.8673	9.5085	11.4865	10.0753	7.7683	8.9498	4.7936	10.22	6.0842	10.0122	6.586	6.9124	5.4693	8.5381	5.7925	7.7363	6.1181
XLOC_002835	AH01G02690	Chr01	3403220	3407150	0.7916	3.1304	0.7564	0.6151	2.9991	0.5689	5.9251	1.6958	6.2445	2.5802	1.8844	12.2253	5.3761	1.6432	0.9281	1.4388	7.7652	1.0376	1.0797	3.3392
XLOC_002837	AH01G02710	Chr01	3439578	3446563	0.7197	6.6878	1.1374	2.1928	1.3601	1.0296	13.6784	0.9972	1.4481	1.7204	2.2843	7.9569	3.9186	1.7981	1.5608	0.4731	1.5168	0.5483	0.7578	4.054
XLOC_002838	AH01G02720	Chr01	3461877	3462276	5.946	0.9047	7.2702	7.2762	1.9546	5.8317	0	3.0624	0	1.0451	0.9889	0	0	3.0278	2.3689	3.6437	0.6089	5.5211	12.832	1.837
XLOC_002839	-	Chr01	3463485	3464476	0.1471	0	0	0	0	0	0.6702	1.6714	0	0	0.1767	0	0	0.1661	0	0	0	0	0.2525	0
XLOC_002840	AH01G02740	Chr01	3476548	3494810	0.1325	0	0	0	1.1312	89.4551	0	0	0	0	0	0	0	0	0	0	0	0	0.0656	0
XLOC_002841	AH01G02770	Chr01	3501779	3505278	2.2282	3.5634	2.9085	2.3542	2.5472	1.2745	4.5747	3.5514	2.3512	0.7565	1.9898	2.0777	3.1612	1.5319	1.5359	1.6445	2.4209	2.0974	0.9091	2.9422
XLOC_002842	AH01G02780	Chr01	3506241	3513875	1.0399	0.8373	0.5369	0.617	0.0703	0.0555	1.3663	0.8116	0.9191	1.3954	1.6966	1.4606	0.52	0.4544	0.4089	1.5791	1.051	1.9773	0.7296	1.074
XLOC_002844	AH01G02800	Chr01	3546092	3548491	0	0.1232	0.2183	0.883	0.8777	0.1846	12.6738	2.6054	0.6104	0.5096	0.9467	3.4195	0	7.7811	5.7456	0.2407	0.7325	0.4866	1.2033	3.4884
XLOC_002845	AH01G02810	Chr01	3550286	3555039	6.7019	0.114	1.6968	0.5652	2.6002	0.8175	11.8408	15.0286	0.0808	2.2915	1.6028	0	0	0.1528	0.0323	1.9935	0	0.8884	6.2607	7.4708
XLOC_002846	AH01G02880	Chr01	3640878	3641916	3.9856	46.7805	3.7373	41.7134	48.4083	7.9598	36.8588	10.6102	51.4636	13.527	26.6814	32.4386	16.9206	26.1302	14.2514	16.2541	54.056	9.6297	7.0138	11.8035
XLOC_002849	AH01G02920	Chr01	3690790	3696257	2.7306	3.8838	2.9131	3.5678	1.6302	4.3784	4.3555	4.8203	3.4419	2.71	5.867	5.644	4.9851	7.2826	6.0459	5.1478	4.3995	3.6622	2.7043	5.028
XLOC_002850	AH01G02930	Chr01	3697112	3700901	1.682	0.7065	2.535	1.4036	3.1499	1.8714	2.3902	2.2067	1.1794	0.6167	1.7085	1.1071	1.5287	1.8757	1.4482	1.7653	0.9058	1.6991	0.8326	1.3504
XLOC_002851	AH01G02940	Chr01	3709121	3711301	7.8374	10.1006	10.5842	9.2221	15.7839	12.2453	36.0687	43.3207	12.0031	19.2964	58.593	77.468	4.8319	8.5749	8.2892	21.5816	11.069	16.7088	13.0466	10.5088
XLOC_002852	AH01G02950	Chr01	3714852	3721661	7.7518	5.1302	12.7189	8.3836	1.0031	1.8127	3.5748	2.6944	4.8264	2.7318	2.8902	4.5064	6.6076	2.9047	2.1928	3.9815	4.487	4.5776	4.1105	2.5938
XLOC_002853	AH01G02960	Chr01	3723152	3727722	6.3432	8.8095	9.2248	7.3784	4.2385	2.346	9.8941	6.71	9.2342	3.8679	6.0665	9.3153	27.4206	9.8499	7.5071	5.941	9.2962	7.546	5.9542	8.6475
XLOC_002854	AH01G03030	Chr01	3787771	3792580	0.4391	0.1068	0.0775	0.4159	24.3726	0.7383	1.1919	0.4009	0.4049	0.4018	0.279	2.8808	0	1.1165	0.6726	0	0.2578	0.0541	0.3096	2.9553
XLOC_002855	AH01G03070	Chr01	3808503	3809727	0.1377	0	0	0	0.3455	0.2831	1.1257	0.1401	0.5252	0	0	6.2376	0.4069	1.0514	0.1327	0.253	2.0085	0.3535	0	0.3017
XLOC_002856	AH01G03080	Chr01	3811170	3812905	4.3809	0.0762	2.8804	9.1345	0	40.289	0	3.6374	0.1024	0.7252	1.4509	0	0.0784	2.0205	2.5658	5.4251	0	4.1473	13.5498	1.1073
XLOC_002857	AH01G03120	Chr01	3887877	3894191	3.1276	2.6004	1.8854	1.7724	1.7521	1.2826	4.1418	3.2169	1.2443	1.1853	1.8565	3.315	1.7724	1.2874	1.5622	2.1941	1.2425	1.7338	1.3949	1.7471
XLOC_002858	AH01G03130	Chr01	3911920	3923158	0	1.0288	0.0649	0.7631	0.0502	0.1837	46.0107	0	0.4116	0.046	0	1.5022	0.8719	0.4194	0.5165	0.0266	0.1687	0	0.0903	1.0565
XLOC_002859	AH01G03140	Chr01	3933912	3943880	3.0593	20.3726	5.016	13.1535	2.838	5.7249	24.4222	2.9304	6.2151	7.2285	12.5354	19.7755	1.2157	9.925	7.1628	10.1446	7.7344	11.8599	3.5493	14.2598
XLOC_002861	AH01G03180	Chr01	3994376	3998344	6.9962	6.1501	9.8188	13.5711	17.6102	14.6885	3.6288	5.17	4.0113	3.0105	13.3526	5.7127	3.3	8.3568	7.3469	7.9502	6.1909	7.1429	9.6393	9.3406
XLOC_002863	AH01G03230,AH01G03240	Chr01	4053241	4056168	10.2234	14.2225	10.3818	19.7466	12.4883	4.6171	8.6569	6.127	55.392	2.8574	7.8385	6.0816	20.1103	7.5016	8.2554	6.8795	8.8419	7.7263	5.3869	12.3251
XLOC_002864	AH01G03250	Chr01	4057872	4061178	6.5651	11.5556	7.9171	6.1733	5.3843	3.1177	9.3035	5.9919	12.6666	4.4963	7.1157	12.4279	13.5474	7.807	10.7229	7.5286	12.896	6.6226	3.2052	9.2683
XLOC_002865	AH01G03260	Chr01	4086659	4093945	2.6893	2.0398	2.7914	1.9702	2.2583	2.1531	3.0554	2.4661	2.7036	2.0267	2.7522	5.1776	8.0079	2.6244	2.7456	2.7281	3.4648	3.0059	1.6324	2.6121
XLOC_002866	AH01G03270	Chr01	4100156	4103818	20.6861	19.472	17.0912	9.0642	21.4323	10.5137	26.3352	18.0292	15.6774	8.9955	7.0329	17.7338	41.3174	8.9973	9.4339	6.6451	14.3296	7.4732	12.7921	17.4897
XLOC_002867	AH01G03280	Chr01	4107757	4111023	137.299	50.7364	194.794	120.134	21.0299	6.2564	21.7455	17.4076	51.8856	51.2832	58.9116	85.9236	89.6162	60.084	53.3177	79.9827	57.4061	113.233	86.0257	49.9698
XLOC_002868	AH01G03330	Chr01	4163172	4175438	2.172	0.5127	0.5453	1.7261	0	0.1875	0	2.5388	0	0.6882	31.4426	0.1448	0	4.2634	1.9606	10.2122	0	2.9444	1.8399	3.8514
[truncated: 55,346 more rows]
