# Supplementary material for: Arachis hypogaea gene expression atlas for fastigiata subspecies of cultivated groundnut to accelerate functional and translational genomics applications
Source: Plant Biotechnol J. 2020 Apr 23;18(11):2187–200. doi: 10.1111/pbi.13374 (PMC7589347; doi:10.1111/pbi.13374)
Supplement: Supplementary file 1 — Figure S1 Gene Ontology annotation of expressed transcripts. Figure S2 Heatmap of tissue‐specific expressed transcripts in groundnut. Figure S3 Abundance distribution of transcription factor families in the 20 selected groundnut tissues. Figure S4 Principal component analysis (PCA) of six seed and pod wall samples. Figure S5 Isoallergens and variants encoding transcripts expressed across selected 20 groundnut tissues. Table S1 Summary of RNA‐sequencing reads mapped to reference assembly. Table S2 List of expressed transcripts (FPKM>1) across selected 20 groundnut tissues. Table S3 A list of the most stably expressed transcripts. Table S4 A list of tissue‐specific expressed genes. Table S5 Specifically expressed transcripts of seed sample from subset‐I, subset‐II and subset‐III. Table S6 Transcripts exclusively expressed in nodules. Table S7 Expressed transcripts related to gravitropism and photomorphogenesis. Table S8 A list of isoallergens and variants identified in the selected 20 groundnut tissues. Table S9 A list of allergen encoding transcripts across the 20 selected tissues. Table S10 A list of expressed transcripts coding for oil biosynthesis in groundnut. Table S11 List of key enzymes identified in the present study related to TAG synthesis and FA metabolism in groundnut. Table S12 Groundnut transcripts in TAG biosynthesis pathways. [file PBI-18-2187-s001.zip › pbi13374-sup-0001-Supinfo/pbi13374-sup-0003-TableS3.xlsx]

## Sheet: Stable_expressed
Table S3. A list of the most stably expressed transcripts.
tracking_id	Gene_id	Mean	std_dev	CV	Sequence description
XLOC_031365	AH09G29410	3.45189	0.171874	0.0497913	serine/threonine-protein phosphatase 2A 65 kDa regulatory subunit A beta isoform
XLOC_018299	AH05G39410	4.72078	0.253712	0.0537436	bZIP transcription factor 16-like
XLOC_018493	AH05G03490	4.94233	0.266062	0.0538333	regulator of nonsense transcripts 1 homolog
XLOC_025951	AH07G18820,AH07G18840	6.19911	0.349548	0.0563869	eukaryotic initiation factor 4A-15
XLOC_056040	AH14G39370	5.87336	0.335309	0.0570898	signal peptide peptidase-like 2
XLOC_016381	AH05G02770	4.67824	0.267668	0.0572156	vacuolar protein sorting-associated protein 35A-like
XLOC_053679	AH14G39470	4.65987	0.28207	0.0605317	serine/threonine-protein kinase VRK1
XLOC_015887	AH04G25390	5.44865	0.336558	0.061769	DEAD-box ATP-dependent RNA helicase 8-like
XLOC_031358	AH09G29320	4.50074	0.278494	0.0618773	ubiquitin receptor RAD23c-like isoform X1
XLOC_042938	AH12G35110	7.75011	0.480087	0.0619458	ubiquitin-conjugating enzyme E2 variant 1D
XLOC_002247	AH01G25540	4.49887	0.278856	0.0619835	PREDICTED: uncharacterized protein LOC107485117
XLOC_015391	AH04G16210	4.32247	0.273253	0.0632169	protein decapping 5-like
XLOC_015543	AH04G18970	3.57557	0.228428	0.0638858	putative GPI-anchor transamidase
XLOC_022888	AH06G18140	3.74779	0.24138	0.0644058	protein CIA1 isoform X1
XLOC_021938	AH06G00240	6.90408	0.447516	0.064819	sm-like protein LSM2
XLOC_062840	AH16G43920,AH16G43930	4.14512	0.270844	0.0653404	carbon catabolite repressor protein 4 homolog 1-like
XLOC_040899	AH11G36310,AH11G36330	6.3958	0.418082	0.0653681	eukaryotic initiation factor 4A-15
XLOC_054019	AH14G00460	5.78577	0.379127	0.0655275	oligouridylate-binding protein 1-like
XLOC_062646	AH16G39950	5.68197	0.377149	0.0663764	polyadenylate-binding protein
XLOC_030510	AH09G13350	4.38574	0.293484	0.0669179	importin subunit alpha-2-like
XLOC_033372	AH09G33620	4.20454	0.28317	0.0673486	exocyst complex component SEC5B-like isoform X1
XLOC_059358	AH15G17470	4.96214	0.334285	0.0673672	transcription factor BIM2
XLOC_002558	AH01G31810	5.66522	0.384845	0.0679312	probable histone H2A variant 3
XLOC_051022	AH13G52640	4.65796	0.316883	0.0680303	PREDICTED: uncharacterized protein LOC107482264 isoform X2
XLOC_040424	AH11G26660	4.56785	0.311391	0.0681702	PHD finger protein Alfin1
XLOC_022118	AH06G03900	5.31116	0.364485	0.0686262	serine/arginine-rich-splicing factor SR34
XLOC_018219	AH05G37800	4.05077	0.27971	0.069051	splicing factor U2af large subunit B-like isoform X3
XLOC_001329	AH01G08440	5.83738	0.404853	0.0693553	PREDICTED: uncharacterized protein LOC107476593
XLOC_018440	AH05G02620	7.7502	0.541631	0.0698861	SKP1-like protein 1B
XLOC_011721	AH03G28240	4.44633	0.311204	0.0699913	novel plant SNARE 13-like
XLOC_060991	AH16G07420	5.17497	0.362403	0.0700301	PREDICTED: uncharacterized protein LOC107624644
XLOC_018426	AH05G02420,AH05G02430	5.49047	0.388063	0.0706793	ankyrin repeat domain-containing protein, chloroplastic-like
XLOC_003790	AH01G20730	5.56871	0.394429	0.0708294	oligouridylate-binding protein 1-like
XLOC_002483	AH01G30170	4.25658	0.302686	0.0711101	PHD finger protein Alfin1
XLOC_037931	AH11G15450	9.11471	0.653476	0.0716946	40S ribosomal S30-like protein
XLOC_014752	AH04G04860,AH04G04890	4.8301	0.346742	0.0717878	transcription initiation factor IIF subunit alpha-like isoform X2
XLOC_044861	AH12G35230	4.24476	0.30696	0.0723152	probable UDP-N-acetylglucosamine--peptide N-acetylglucosaminyltransferase SPINDLY isoform X1
XLOC_032350	AH09G13340	2.83228	0.205058	0.0724003	importin subunit alpha-2-like
XLOC_031560	AH09G33350	3.76479	0.275251	0.0731119	cleavage stimulating factor 64
XLOC_011419	AH03G22670	9.26035	0.677499	0.0731613	glyceraldehyde-3-phosphate dehydrogenase GAPC2, cytosolic
XLOC_016305	AH05G01210	4.64196	0.339937	0.0732312	AP-4 complex subunit epsilon
XLOC_022096	AH06G03400,AH06G03410	4.25522	0.313175	0.0735978	carbon catabolite repressor protein 4 homolog 1-like
XLOC_047982	AH13G53560,AH13G53570	8.81513	0.651115	0.0738633	actin-depolymerizing factor 3-like
XLOC_028384	AH08G05650	4.62144	0.341657	0.0739287	RNA polymerase II transcription factor B subunit 4
XLOC_002397	AH01G28560	3.95548	0.292464	0.0739389	polyadenylate-binding protein RBP45
XLOC_053651	AH14G38860	3.66301	0.272822	0.0744805	WD repeat-containing protein VIP3
XLOC_010134	AH03G47750	4.22517	0.31497	0.0745461	transmembrane 9 superfamily member 3
XLOC_031260	AH09G27440	4.83738	0.361368	0.0747032	vacuolar-sorting receptor 1
XLOC_058735	AH15G05680	4.34911	0.325137	0.0747594	actin cytoskeleton-regulatory complex protein PAN1-like isoform X1
XLOC_022956	AH06G19360	3.63356	0.271674	0.074768	ER membrane protein complex subunit 3-like
XLOC_014899	AH04G07440	4.1812	0.313937	0.075083	importin subunit alpha-2-like
XLOC_011286	AH03G20150	4.77321	0.360062	0.0754339	vacuolar protein-sorting-associated protein 33 homolog
XLOC_028628	AH08G10280,AH08G10290	4.39965	0.332413	0.0755544	cytochrome b5
XLOC_037636	AH11G09860	5.23726	0.396191	0.0756486	U1 small nuclear ribonucleoprotein 70 kDa-like
XLOC_014702	AH04G03960	4.14904	0.314162	0.0757192	PREDICTED: derlin-2.2
XLOC_039192	AH11G02700,AH11G02710	3.39294	0.257027	0.0757533	PREDICTED: uncharacterized protein LOC107640744 isoform X2
XLOC_030174	AH09G06480	6.11303	0.46313	0.0757611	elongation factor 2 isoform X2
XLOC_065251	AH16G41960	5.74145	0.435148	0.0757906	polyadenylate-binding protein
XLOC_001366	AH01G09300	4.21098	0.31968	0.0759158	ubiquitin domain-containing protein DSK2b-like
XLOC_021240	AH06G15070	5.67732	0.432375	0.0761583	glycine-rich RNA-binding protein 2, mitochondrial-like
XLOC_054973	AH14G18830	3.89824	0.297737	0.0763772	protein decapping 5-like
XLOC_007768	AH03G02100	4.43723	0.33958	0.0765297	probable NOT transcription complex subunit VIP2 isoform X3
XLOC_041401	AH12G06100	4.43112	0.340358	0.0768108	glucose-6-phosphate 1-dehydrogenase, cytoplasmic isoform-like
XLOC_036322	AH10G18470	7.3218	0.562421	0.0768146	Actin/actin-like conserved site-containing protein
XLOC_000257	AH00G04640	6.04294	0.464775	0.0769121	nascent polypeptide-associated complex subunit alpha-like protein 2
XLOC_063913	AH16G16830	5.62639	0.433755	0.077093	PREDICTED: uncharacterized protein LOC107648191 isoform X2
XLOC_023918	AH07G05550	5.61795	0.433639	0.0771881	UBP1-associated protein 2B-like
XLOC_033405	AH09G34130	6.48881	0.50268	0.0774687	elongation factor 1-alpha
XLOC_055214	AH14G23650	4.6187	0.357817	0.0774714	DUF538 family protein
XLOC_034466	AH10G16010	4.21805	0.327182	0.0775672	PREDICTED: uncharacterized protein LOC107469800 isoform X1
XLOC_018038	AH05G34310	4.36747	0.339429	0.0777177	probable transcriptional regulator SLK2
XLOC_048061	AH13G55330	3.86709	0.300616	0.077737	squamosa promoter-binding-like protein 14 isoform X1
XLOC_012673	AH03G46740	3.23416	0.252227	0.0779886	DNA-directed RNA polymerase II subunit RPB7
XLOC_032355	AH09G13510	3.36626	0.263309	0.07822	Pre-mRNA-splicing factor 38A
XLOC_029435	AH08G25840	6.09292	0.477611	0.0783879	GTP-binding nuclear protein Ran-3-like
XLOC_048708	AH13G08470	4.42189	0.346719	0.0784098	E3 ubiquitin-protein ligase UPL3 isoform X1
XLOC_055218	AH14G23700	4.96321	0.389566	0.0784908	proteasome subunit alpha type-4
XLOC_030724	AH09G17500	3.74488	0.294888	0.0787444	probable UDP-N-acetylglucosamine--peptide N-acetylglucosaminyltransferase SEC
XLOC_039071	AH11G00340	4.86686	0.384122	0.0789261	26S proteasome non-ATPase regulatory subunit 4 homolog
XLOC_037635	AH11G09850	4.63661	0.366412	0.079026	U1 small nuclear ribonucleoprotein 70 kDa-like
XLOC_002820	AH01G02380	5.2008	0.412118	0.0792412	proteasome subunit alpha type-6
XLOC_002012	AH01G21470	4.75107	0.377144	0.079381	eukaryotic initiation factor 4A-15
XLOC_033399	AH09G33990	4.14215	0.329722	0.0796018	PREDICTED: uncharacterized protein LOC107618640 isoform X1
XLOC_010717	AH03G09250	3.90965	0.311457	0.0796637	DNA topoisomerase 1-like
XLOC_032610	AH09G18280	6.64152	0.52924	0.0796865	PREDICTED: uncharacterized protein LOC107474400
XLOC_019012	AH05G13680	3.9489	0.314867	0.0797353	serine/threonine-protein kinase TOR-like
XLOC_018700	AH05G07940	6.21592	0.495892	0.0797777	hypothetical protein B456_003G041300
XLOC_035416	AH10G01460	5.2249	0.41691	0.0797929	shaggy-related protein kinase eta
XLOC_050356	AH13G39480	3.7428	0.298858	0.0798488	secretory carrier-associated membrane protein
XLOC_014807	AH04G05620	3.6147	0.288656	0.0798562	enhancer of mRNA-decapping protein 4-like
XLOC_019578	AH05G24450,AH05G24460	4.70831	0.377325	0.0801401	serine/threonine-protein kinase HT1-like
XLOC_018406	AH05G02050	5.22783	0.419725	0.0802866	ubiquitin domain-containing protein DSK2b-like
XLOC_063172	AH16G03510	3.44814	0.276844	0.0802878	RING finger protein 219
XLOC_048487	AH13G03980	3.77535	0.303359	0.0803525	E3 UFM1-protein ligase 1 homolog
XLOC_054037	AH14G00770	5.84819	0.470743	0.0804937	26S protease regulatory subunit 8 homolog A-like
XLOC_056051	AH14G39540	4.64603	0.374544	0.080616	vesicle transport protein GOT1B
XLOC_065211	AH16G41350	3.93038	0.316888	0.0806252	cell division cycle protein 123 homolog
XLOC_001414	AH01G10270	3.57616	0.288536	0.0806832	PREDICTED: syntaxin-22-like
XLOC_036197	AH10G16200	4.90005	0.395971	0.0808095	polyadenylate-binding protein-interacting protein 12-like isoform X1
XLOC_029566	AH08G28490	3.1072	0.252806	0.0813614	probable manganese-transporting ATPase PDR2
XLOC_053683	AH14G39510	5.86869	0.477781	0.0814118	2,3-dimethylmalate lyase-like isoform X2
XLOC_052679	AH14G19980	3.44987	0.281729	0.0816638	---NA---
XLOC_016345	AH05G01960	4.24375	0.347623	0.0819141	rab proteins geranylgeranyltransferase component A 1
XLOC_022104	AH06G03560	2.04923	0.168352	0.0821539	zinc finger CCCH domain-containing protein 32 isoform X2
XLOC_019903	AH05G31420	3.38117	0.277891	0.0821879	PREDICTED: uncharacterized protein LOC107643960
XLOC_000150	AH00G02690	5.36704	0.441493	0.08226	DNA-directed RNA polymerases II, IV and V subunit 6A-like
XLOC_026936	AH08G09120	4.14022	0.340607	0.0822677	aminopeptidase M1
XLOC_012131	AH03G36240	3.7586	0.309259	0.0822804	secretory carrier-associated membrane protein
XLOC_013989	AH04G19650	2.64052	0.217407	0.082335	zinc finger matrin-type protein 2-like
XLOC_023915	AH07G05500	6.51447	0.536511	0.0823567	calmodulin-7-like isoform X2
XLOC_023907	AH07G05360	3.30882	0.272563	0.0823748	PREDICTED: uncharacterized protein LOC107496674
XLOC_019679	AH05G26250	3.26194	0.268702	0.0823749	U3 small nucleolar RNA-associated protein 25-like isoform X1
XLOC_024338	AH07G13650	4.92855	0.406017	0.0823806	ubiquitin-activating enzyme E1 1-like
XLOC_010209	AH03G49070	4.96762	0.409411	0.082416	transcription and mRNA export factor SUS1
XLOC_051696	AH14G00780	6.0467	0.498638	0.0824645	V-type proton ATPase catalytic subunit A
XLOC_029897	AH09G01080,AH09G01090	4.90829	0.405714	0.0826589	topless-related protein 1 isoform X1
XLOC_065417	AH16G44940	4.68474	0.387518	0.0827191	ER membrane protein complex subunit 4
XLOC_022374	AH06G08540	3.49061	0.288993	0.0827917	PREDICTED: uncharacterized protein LOC107492020 isoform X2
XLOC_062703	AH16G41010	4.22061	0.349574	0.0828254	exocyst complex component SEC3A
XLOC_048905	AH13G11840	3.92487	0.325536	0.0829419	DNA topoisomerase 1-like
XLOC_047811	AH13G50460	4.11626	0.341492	0.0829616	transmembrane 9 superfamily member 3
XLOC_003557	AH01G16050	4.73184	0.392702	0.0829915	ATP-dependent Clp protease proteolytic subunit-related protein 2, chloroplastic
XLOC_047015	AH13G35280	3.17366	0.263444	0.0830097	angio-associated migratory cell protein-like
XLOC_050376	AH13G39780,AH13G39790,AH13G39800	3.78052	0.314658	0.0832314	mitochondrial inner membrane protein OXA1-like
XLOC_047677	AH13G48010	5.21981	0.435116	0.0833586	polyadenylate-binding protein 2-like
XLOC_015764	AH04G23260	5.90221	0.492068	0.0833701	thioredoxin-like protein YLS8
XLOC_007970	AH03G06200	4.40191	0.367022	0.083378	E3 ubiquitin-protein ligase UPL3 isoform X1
XLOC_030327	AH09G09610	2.72903	0.22755	0.0833811	polyadenylate-binding protein-interacting protein 3 isoform X1
XLOC_062729	AH16G41490	6.17408	0.515088	0.0834275	26S proteasome non-ATPase regulatory subunit 14 homolog
XLOC_036151	AH10G15330	6.5952	0.550834	0.0835204	polyadenylate-binding protein 2
XLOC_065193	AH16G41070,AH16G41100	5.58885	0.467199	0.0835949	B3 domain-containing protein REM16-like
XLOC_045548	AH13G05720	5.56445	0.465909	0.0837296	zinc finger A20 and AN1 domain-containing stress-associated protein 8-like
XLOC_028513	AH08G08060	4.45803	0.373413	0.0837621	NADPH--cytochrome P450 reductase
XLOC_024914	AH07G24930	5.23898	0.438841	0.0837646	protein transport protein Sec61 subunit alpha
XLOC_030182	AH09G06590	6.79362	0.569072	0.0837655	nucleoside diphosphate kinase 1
XLOC_049224	AH13G17900	4.93329	0.41373	0.083865	26S proteasome non-ATPase regulatory subunit 2 homolog A
XLOC_006516	AH02G07840,AH02G07850	3.04231	0.255152	0.0838681	iron-sulfur protein NUBPL
XLOC_035122	AH10G28570	3.01547	0.252912	0.0838715	SWI/SNF complex component SNF12 homolog
XLOC_034218	AH10G11570	3.83692	0.322259	0.0839891	cycloartenol synthase-like
XLOC_015979	AH04G27030,AH04G27040,AH04G27050	5.04168	0.424136	0.0841258	probable UDP-arabinopyranose mutase 5 isoform X3
XLOC_019665	AH05G26020	3.53549	0.29751	0.0841496	ninja-family protein mc410 isoform X1
XLOC_029865	AH09G00540	3.51479	0.295926	0.0841948	probable protein phosphatase 2C 60
XLOC_022114	AH06G03820	5.99179	0.505544	0.0843728	PREDICTED: uncharacterized protein OsI_027940-like
XLOC_054257	AH14G04950	4.16419	0.351566	0.084426	PREDICTED: derlin-2.2
XLOC_046803	AH13G30770	4.72868	0.40029	0.0846516	PREDICTED: uncharacterized protein LOC107630615 isoform X1
XLOC_052470	AH14G16060	3.68923	0.312474	0.0846989	pre-rRNA-processing protein TSR2 homolog isoform X2
XLOC_063075	AH16G01580	4.55929	0.386276	0.0847228	---NA---
XLOC_032818	AH09G22580	3.68525	0.312226	0.084723	UTP--glucose-1-phosphate uridylyltransferase-like isoform X1
XLOC_048166	AH13G57420	3.33141	0.282822	0.0848958	histone-lysine N-methyltransferase, H3 lysine-9 specific SUVH1-like
XLOC_052221	AH14G11190	4.17403	0.354822	0.085007	importin subunit alpha-2-like
XLOC_062674	AH16G40400,AH16G40410,AH16G40420	3.8592	0.328073	0.0850106	probable methyltransferase PMT28
XLOC_060428	AH15G37430	6.02632	0.51234	0.0850172	sm-like protein LSM3A
XLOC_064289	AH16G24080	3.86584	0.329108	0.0851324	ER membrane protein complex subunit 3-like
XLOC_008520	AH03G16650,AH03G16670	7.06259	0.601274	0.0851351	60S ribosomal protein L17-2
XLOC_065182	AH16G40880	3.8781	0.330178	0.0851392	PREDICTED: uncharacterized protein LOC107495839
XLOC_034501	AH10G16780	3.53158	0.300683	0.0851412	PREDICTED: uncharacterized protein LOC107470139 isoform X1
XLOC_033666	AH10G00400	3.67197	0.312736	0.0851683	F-box protein At5g46170
XLOC_035874	AH10G09990	4.31143	0.367675	0.0852792	formin-like protein 5
XLOC_028325	AH08G04390	4.3888	0.374304	0.0852861	5'-methylthioadenosine/S-adenosylhomocysteine nucleosidase 1-like
XLOC_058652	AH15G04110	5.85714	0.499681	0.0853116	TPA: histone H3
XLOC_051340	AH13G58680	3.10266	0.26484	0.085359	SWI/SNF complex component SNF12 homolog
XLOC_018345	AH05G00860	6.6565	0.568459	0.0853991	ankyrin-1-like isoform X2
XLOC_065341	AH16G43550,AH16G43570	5.30699	0.453558	0.0854643	far upstream element-binding protein 2
XLOC_020175	AH05G36450	3.31051	0.28309	0.0855127	polypyrimidine tract-binding protein homolog 3 isoform X1
XLOC_063339	AH16G06640	5.89506	0.504364	0.085557	PREDICTED: uncharacterized protein OsI_027940-like
XLOC_000290	AH00G05380	3.83311	0.328283	0.085644	ubiquitin carboxyl-terminal hydrolase 13-like isoform X1
XLOC_017136	AH05G17130	3.92354	0.336758	0.0858302	methyl-CpG-binding domain-containing protein 13-like
XLOC_018286	AH05G39170	2.92407	0.251404	0.0859775	heat shock factor protein HSF8-like isoform X2
XLOC_036380	AH10G19520	5.60999	0.482876	0.0860744	probable CCR4-associated factor 1 homolog 7
XLOC_011777	AH03G29180	6.07542	0.523176	0.0861136	reticulon-like protein B2
XLOC_025817	AH07G16310	4.10678	0.353828	0.0861571	carboxy-terminal region remorin
XLOC_051811	AH14G02980	3.97471	0.342731	0.0862281	ribosomal protein S18
XLOC_055636	AH14G31790,AH14G31800	4.32877	0.373836	0.0863608	probable UDP-arabinopyranose mutase 5 isoform X1
XLOC_058650	AH15G04060	6.41576	0.554392	0.086411	V-type proton ATPase 16 kDa proteolipid subunit
XLOC_028912	AH08G15450	3.82273	0.330589	0.0864797	protein SUPPRESSOR OF K(+) TRANSPORT GROWTH DEFECT 1
XLOC_062718	AH16G41280	4.75003	0.410942	0.0865135	nucleobase-ascorbate transporter 3-like
XLOC_018438	AH05G02600	6.08823	0.527002	0.0865608	Protein preY, mitochondrial
XLOC_008008	AH03G06760	8.15946	0.706619	0.0866012	vacuolar H+-pumping ATPase 16 kDa proteolipid subunit 4
XLOC_018505	AH05G03750	4.8954	0.424495	0.0867129	protein ABCI7, chloroplastic
XLOC_031886	AH09G05190	4.74242	0.411568	0.0867844	transmembrane 9 superfamily member 7
XLOC_047459	AH13G43520	5.71194	0.495713	0.0867854	PREDICTED: uncharacterized protein At4g28440
XLOC_061467	AH16G17340	4.32914	0.376038	0.0868621	calcium-transporting ATPase 4, endoplasmic reticulum-type-like
XLOC_040525	AH11G28870	5.56247	0.483265	0.0868795	RNA-binding post-transcriptional regulator csx1
XLOC_011691	AH03G27560	4.25111	0.369481	0.086914	PREDICTED: uncharacterized protein LOC107479547 isoform X1
XLOC_012516	AH03G43550	4.07125	0.353893	0.086925	protein SUPPRESSOR OF FRI 4 isoform X1
XLOC_062005	AH16G27570	3.90652	0.339598	0.0869311	PREDICTED: uncharacterized protein LOC107494485
XLOC_050878	AH13G49710	3.6172	0.314475	0.0869389	WD-40 repeat-containing protein MSI1
XLOC_008049	AH03G07720	5.22053	0.454582	0.0870758	putative ER lumen protein-retaining receptor C28H8.4
XLOC_046707	AH13G28780	2.22926	0.194195	0.087112	DNA damage-binding protein 1a
XLOC_018684	AH05G07590	3.22552	0.281095	0.0871474	PREDICTED: uncharacterized protein LOC107487998
XLOC_000713	AH00G05040	3.61239	0.314817	0.0871493	PREDICTED: uncharacterized protein LOC107609453
XLOC_013032	AH04G00200	5.77953	0.503755	0.0871619	V-type proton ATPase catalytic subunit A
XLOC_049217	AH13G17770	4.69494	0.409453	0.0872114	GRF1-interacting factor 3
XLOC_058090	AH15G31040,AH15G31050	4.8004	0.418735	0.0872291	serine/threonine-protein kinase HT1-like
XLOC_044608	AH12G29990	4.60002	0.401667	0.0873186	histone deacetylase complex subunit SAP18
XLOC_064205	AH16G22490	3.47551	0.303599	0.0873538	protein CIA1
XLOC_007473	AH02G26490	4.3446	0.379594	0.0873716	histone deacetylase complex subunit SAP18
XLOC_024434	AH07G15690	5.58384	0.488471	0.0874794	elongation factor 2-like
XLOC_034922	AH10G24720	4.0546	0.355135	0.0875881	KH domain-containing protein At4g18375
XLOC_024563	AH07G18100	3.74986	0.328864	0.0877006	AUGMIN subunit 7 isoform X1
XLOC_058422	AH15G37260,AH15G37300	3.92419	0.344401	0.0877634	mitochondrial inner membrane protease subunit 1-like isoform X1
XLOC_030747	AH09G17950	6.47114	0.568464	0.087846	basic leucine zipper and W2 domain-containing protein 2
XLOC_064870	AH16G34470	3.29851	0.289801	0.0878584	polyadenylate-binding protein-interacting protein 12-like
XLOC_004896	AH02G04940,AH02G04950	3.19331	0.280717	0.0879079	exocyst complex component SEC10
XLOC_050697	AH13G46220	4.16192	0.365889	0.0879134	protein SUPPRESSOR OF FRI 4 isoform X1
XLOC_036983	AH10G31820	3.69861	0.325309	0.0879545	squamosa promoter-binding-like protein 14 isoform X1
XLOC_031491	AH09G31870	4.2033	0.369921	0.0880074	serine/threonine-protein kinase VRK1
XLOC_010285	AH03G01520	3.67314	0.323759	0.0881423	Geminivirus rep interacting kinase 2
XLOC_034162	AH10G10670	4.78486	0.42192	0.088178	alpha-soluble NSF attachment protein 2-like
XLOC_035277	AH10G31360	2.59415	0.228839	0.0882137	F-box/kelch-repeat protein At3g23880-like
XLOC_042396	AH12G24520	3.8248	0.337739	0.0883024	dnaJ homolog subfamily B member 1-like
XLOC_004440	AH01G33360	3.48374	0.307658	0.0883124	protein LEO1 homolog
XLOC_032590	AH09G17890	5.11927	0.452438	0.0883793	PREDICTED: uncharacterized protein LOC107465897 isoform X1
XLOC_029561	AH08G28410	4.59485	0.406523	0.0884736	CLPTM1-like membrane protein cnrB
XLOC_027863	AH08G26490	6.43576	0.569674	0.088517	GTP-binding nuclear protein Ran-3-like
XLOC_044520	AH12G28170	3.85117	0.340947	0.0885308	IRK-interacting protein
XLOC_026672	AH08G04370	4.11913	0.365069	0.0886276	protein BOBBER 1
XLOC_000569	AH00G02060	3.32464	0.295188	0.0887878	protein starmaker
XLOC_015853	AH04G24690	2.78967	0.247763	0.0888143	COP9 signalosome complex subunit 1-like isoform X2
XLOC_033689	AH10G00950	4.57741	0.407408	0.089004	26S proteasome non-ATPase regulatory subunit 14 homolog
XLOC_020702	AH06G04560	3.05077	0.271582	0.0890207	DEAD-box ATP-dependent RNA helicase 24
XLOC_022508	AH06G11200	3.85159	0.342899	0.089028	N-alpha-acetyltransferase 20
XLOC_062509	AH16G37560	4.30889	0.383658	0.0890388	ER membrane protein complex subunit 4
XLOC_035025	AH10G26820	5.51891	0.491783	0.0891086	PREDICTED: uncharacterized protein LOC107471472
XLOC_036426	AH10G20390	4.37843	0.390586	0.0892069	polyadenylate-binding protein-interacting protein 7-like
XLOC_004794	AH02G03090	3.04249	0.271519	0.0892424	protein QUIRKY
XLOC_060323	AH15G35220	3.37985	0.301658	0.089252	zinc finger CCCH domain-containing protein 48-like
XLOC_009832	AH03G42020	5.6448	0.504156	0.0893132	ubiquitin-conjugating enzyme
XLOC_003266	AH01G10730	3.42323	0.305996	0.0893882	30S ribosomal protein S16
XLOC_057629	AH15G21430	3.57201	0.319523	0.0894519	cullin-1 isoform X1
XLOC_063960	AH16G17880	3.93323	0.351989	0.0894913	zinc finger CCCH domain-containing protein 21
XLOC_002333	AH01G27340,AH01G27390	3.56209	0.318879	0.0895201	PREDICTED: cullin-1
XLOC_022484	AH06G10780	5.56646	0.498487	0.0895518	PREDICTED: uncharacterized protein LOC107491678 isoform X2
XLOC_062663	AH16G40170	5.38861	0.482629	0.0895647	proteasome subunit alpha type-1-B-like
XLOC_001378	AH01G09550	3.46174	0.3103	0.0896371	exosome complex exonuclease RRP44 homolog A
XLOC_058030	AH15G29770	5.4032	0.484707	0.0897074	proteasome subunit beta type-7-A
XLOC_018837	AH05G10320	4.6814	0.420698	0.0898658	PREDICTED: uncharacterized protein LOC107489100
XLOC_063544	AH16G10470	3.69121	0.331747	0.089875	probable prefoldin subunit 4
XLOC_014814	AH04G05700	2.89312	0.260246	0.0899535	nuclear inhibitor of protein phosphatase 1
XLOC_019051	AH05G14500	3.64369	0.327953	0.0900057	PREDICTED: uncharacterized protein LOC107488546 isoform X2
XLOC_054128	AH14G02710	4.89253	0.441082	0.0901542	PREDICTED: uncharacterized protein LOC107468220, partial
XLOC_056035	AH14G39260	8.22516	0.742012	0.0902124	40S ribosomal protein S21-2
XLOC_026567	AH08G02320	7.24942	0.654232	0.0902461	HMG1/2-like protein
XLOC_046289	AH13G20400	6.32773	0.57166	0.090342	ran-binding protein 1 homolog b-like
XLOC_063530	AH16G10280,AH16G10300	4.2009	0.37983	0.0904162	PREDICTED: uncharacterized protein LOC107645919
XLOC_034302	AH10G13150	4.0903	0.369875	0.0904274	AP-3 complex subunit sigma isoform X1
XLOC_013182	AH04G03050	3.87036	0.350207	0.0904845	PREDICTED: uncharacterized protein LOC107485117
XLOC_041730	AH12G11940	2.58652	0.234389	0.0906192	PREDICTED: uncharacterized protein LOC107625102
XLOC_010533	AH03G05590	2.20357	0.19976	0.090653	transcription initiation factor TFIID subunit 15
XLOC_020267	AH05G38230	6.39202	0.579811	0.0907086	inactive poly [ADP-ribose] polymerase RCD1-like
XLOC_031056	AH09G23620	4.47177	0.406116	0.0908178	NAC domain-containing protein 78-like
XLOC_062976	AH16G46750	4.9012	0.445359	0.0908673	DEAD-box ATP-dependent RNA helicase 56-like isoform X1
XLOC_061445	AH16G16820	4.22704	0.384225	0.0908969	glycine-rich RNA-binding protein 6, mitochondrial-like
XLOC_015687	AH04G21920	5.47835	0.498806	0.0910504	PREDICTED: uncharacterized protein LOC107616147
XLOC_011025	AH03G15460	4.80583	0.437847	0.0911074	26S proteasome non-ATPase regulatory subunit 2 homolog A
XLOC_057176	AH15G12610	4.85246	0.442132	0.091115	PREDICTED: uncharacterized protein LOC107643426
XLOC_029835	AH09G00080	3.83059	0.349394	0.0912117	ABC transporter F family member 3
XLOC_022641	AH06G13640	3.40218	0.310383	0.0912307	large proline-rich protein BAG6 isoform X1
XLOC_007987	AH03G06470,AH03G06480	4.31243	0.393462	0.0912389	TMV resistance protein N-like isoform X1
XLOC_047683	AH13G48150,AH13G48170	4.48418	0.409132	0.091239	copper-transporting ATPase PAA1, chloroplastic
XLOC_037474	AH11G06770	5.25172	0.47939	0.0912825	proteasome subunit alpha type-6
XLOC_054378	AH14G07170	3.47447	0.317175	0.0912874	enhancer of mRNA-decapping protein 4-like
XLOC_031971	AH09G06730	6.38201	0.582865	0.0913295	plasminogen activator inhibitor 1 RNA-binding protein-like
XLOC_028060	AH08G30490	6.70926	0.612775	0.0913327	eukaryotic translation initiation factor 5A-2
XLOC_020986	AH06G10040	6.51671	0.595597	0.0913954	60S acidic ribosomal protein P1-1-like
XLOC_001357	AH01G08930	4.19051	0.383368	0.0914847	probable protein phosphatase 2C 46
XLOC_031499	AH09G32000,AH09G32010	4.17167	0.381691	0.091496	transmembrane protein 120 homolog
XLOC_009739	AH03G40150	7.45699	0.683326	0.0916356	60S ribosomal protein L27a-3
XLOC_046685	AH13G28340	4.00581	0.367309	0.091694	dnaJ protein ERDJ2A
XLOC_049106	AH13G15860	4.78885	0.439279	0.0917295	PREDICTED: uncharacterized protein LOC107479068
XLOC_018282	AH05G39080	4.61629	0.423639	0.0917704	RNA-binding protein 34
XLOC_019555	AH05G23980	4.9941	0.458528	0.091814	heterogeneous nuclear ribonucleoprotein 1
XLOC_011102	AH03G16940	5.08976	0.467547	0.0918603	transcription factor ILR3-like
XLOC_014610	AH04G02220	3.68625	0.338849	0.0919223	ribosomal protein S18
XLOC_050251	AH13G37270	3.48442	0.320473	0.0919732	RNA-binding protein 39-like
XLOC_056062	AH14G39700,AH14G39710	5.578	0.513633	0.0920818	T-complex protein 1 subunit zeta 1
XLOC_018263	AH05G38750	6.83227	0.62972	0.0921685	auxin-responsive protein IAA8
XLOC_021888	AH06G27850	4.69241	0.432518	0.092174	macro domain-containing protein XCC3184-like
XLOC_053534	AH14G36440	2.8679	0.264385	0.0921875	transcription initiation factor TFIID subunit 8-like
XLOC_012549	AH03G44160	5.27777	0.486658	0.0922091	guanosine nucleotide diphosphate dissociation inhibitor 1
XLOC_059795	AH15G25220	3.01644	0.278582	0.0923547	probable serine/threonine protein kinase IREH1 isoform X2
XLOC_058092	AH15G31120	3.47429	0.320871	0.0923561	serine/threonine-protein kinase BLUS1
XLOC_021494	AH06G20190,AH06G20200	3.79655	0.350681	0.0923684	pentatricopeptide repeat-containing protein At1g22960, mitochondrial isoform X1
XLOC_005865	AH02G23170	3.81328	0.352228	0.092369	DNA-directed RNA polymerases I and III subunit RPAC2-like
XLOC_010394	AH03G03450	3.59663	0.332459	0.0924361	mRNA cap guanine-N7 methyltransferase 1-like
XLOC_018301	AH05G00040	5.63505	0.520906	0.0924403	protein IWS1 homolog
XLOC_062305	AH16G33990	3.73554	0.345674	0.0925368	probable protein phosphatase 2C 76
XLOC_018499	AH05G03590	4.90132	0.453588	0.0925441	vacuolar protein sorting-associated protein 55 homolog
XLOC_036928	AH10G30660	4.32731	0.400661	0.0925889	PREDICTED: uncharacterized protein LOC107471842
XLOC_018200	AH05G37480	2.98271	0.276175	0.0925922	PREDICTED: uncharacterized protein At4g26450
XLOC_038856	AH11G32650	4.50284	0.417101	0.0926308	dnaJ homolog subfamily C GRV2 isoform X3
XLOC_063145	AH16G02870,AH16G02880	4.59014	0.425251	0.0926446	BTB/POZ and MATH domain-containing protein 2-like
XLOC_052982	AH14G25820	4.53855	0.420503	0.0926514	vacuolar-sorting receptor 1-like
XLOC_037776	AH11G12680	3.50299	0.324582	0.0926586	ERAD-associated E3 ubiquitin-protein ligase HRD1B-like isoform X1
XLOC_022625	AH06G13370	3.2866	0.305111	0.0928348	la-related protein 1B-like isoform X1
XLOC_005818	AH02G22360,AH02G22370	4.60011	0.427275	0.0928837	dnaJ homolog subfamily B member 1-like
XLOC_000619	AH00G03180	2.63228	0.244537	0.0928993	PREDICTED: uncharacterized protein LOC107612901 isoform X2
XLOC_010715	AH03G09210	1.83071	0.170141	0.0929373	adenylate cyclase, terminal-differentiation specific
XLOC_063613	AH16G11520	4.43213	0.411962	0.092949	ER membrane protein complex subunit 2
XLOC_016811	AH05G10740	6.05038	0.56245	0.0929611	DNA-directed RNA polymerases II, IV and V subunit 12
XLOC_044569	AH12G29110	5.96739	0.555337	0.093062	proteasome subunit beta type-1
XLOC_027640	AH08G22430	3.88577	0.361977	0.0931544	proteasome subunit alpha type-3
XLOC_034796	AH10G22630	5.53328	0.515791	0.0932161	transcriptional factor B3 family protein
XLOC_022259	AH06G06480,AH06G06490	4.53475	0.422832	0.0932427	PREDICTED: uncharacterized protein LOC107492150
XLOC_003119	AH01G08110	3.81204	0.355807	0.0933378	plant UBX domain-containing protein 7 isoform X1
XLOC_037168	AH11G00680	4.06142	0.379654	0.0934781	U2 snRNP-associated SURP motif-containing protein-like
XLOC_025962	AH07G19010	6.80695	0.636656	0.0935303	glycine-rich protein
XLOC_030741	AH09G17860	3.86965	0.362105	0.0935757	exosome complex component CSL4
XLOC_014549	AH04G00800	2.77937	0.260183	0.0936121	PREDICTED: uncharacterized protein LOC107482463 isoform X1
XLOC_050672	AH13G45770,AH13G45780	4.90041	0.458759	0.0936164	histidine--tRNA ligase, cytoplasmic-like
XLOC_023916	AH07G05510	6.78007	0.634872	0.0936379	calmodulin-7-like isoform X2
XLOC_018321	AH05G00420,AH05G00430	6.82351	0.640594	0.0938804	cyclin-dependent kinase F-4
XLOC_033298	AH09G32210	3.99012	0.374867	0.0939488	zinc finger CCCH domain-containing protein 44-like
XLOC_013808	AH04G16080	3.10442	0.29177	0.0939854	cysteine protease ATG4-like
XLOC_038110	AH11G18820	4.72576	0.445672	0.094307	protein NBR1 homolog
XLOC_016396	AH05G03230	6.49682	0.613765	0.0944716	bax inhibitor 1
XLOC_034728	AH10G21130	4.20921	0.397672	0.0944766	chloride conductance regulatory protein ICln-like isoform X1
XLOC_028227	AH08G02630	3.36785	0.318189	0.0944783	transcriptional corepressor LEUNIG_HOMOLOG isoform X2
XLOC_025822	AH07G16400	3.76773	0.356419	0.0945979	DCN1-like protein 2 isoform X1
XLOC_016582	AH05G06450	5.45421	0.516243	0.0946504	BES1/BZR1 homolog protein 2
XLOC_038601	AH11G27810	3.58551	0.339467	0.0946774	plant UBX domain-containing protein 4-like
XLOC_049383	AH13G20960	4.58992	0.434563	0.0946777	ubiquitin-conjugating enzyme E2 35
XLOC_056039	AH14G39360	5.24751	0.497164	0.0947429	serine/threonine-protein kinase PBS1
XLOC_060638	AH16G00330	3.03365	0.287609	0.0948064	la-related protein 1B-like
XLOC_030922	AH09G21120	3.19837	0.303452	0.0948771	thiol:disulfide interchange protein TxlA isoform X1
XLOC_024936	AH07G25360	5.99155	0.568736	0.094923	Ubiquitin-conjugating enzyme 36 isoform 2
XLOC_047452	AH13G43420	7.18797	0.682328	0.0949263	ADP-ribosylation factor 2 isoform X1
XLOC_058010	AH15G29470	3.61009	0.342798	0.0949555	ninja-family protein mc410 isoform X1
XLOC_057962	AH15G28470	3.60493	0.342638	0.0950468	probable ADP-ribosylation factor GTPase-activating protein AGD14
XLOC_018394	AH05G01810	4.70571	0.447561	0.0951102	PREDICTED: uncharacterized protein LOC107487400
XLOC_038492	AH11G25660	3.24097	0.308372	0.0951481	PREDICTED: uncharacterized protein LOC107635244
XLOC_016435	AH05G03880	5.15331	0.491053	0.095289	acetylornithine deacetylase
XLOC_061331	AH16G14370	6.19839	0.590779	0.0953116	60S acidic ribosomal protein P1-1-like
XLOC_029306	AH08G23380	3.32085	0.316809	0.0954	serrate RNA effector molecule
XLOC_026828	AH08G07120	6.8705	0.65584	0.0954574	ethylene-responsive transcription factor RAP2-13
XLOC_001728	AH01G16220	6.84945	0.653981	0.0954793	40S ribosomal protein S13
XLOC_052424	AH14G15220,AH14G15250	4.12095	0.393593	0.0955103	U3 small nucleolar ribonucleoprotein protein IMP4-like
XLOC_053757	AH14G41000,AH14G41010	4.23659	0.404827	0.0955549	pentatricopeptide repeat-containing protein At3g12770
XLOC_038585	AH11G27540	3.60766	0.344834	0.095584	F-box protein CPR30
XLOC_039053	AH11G00050	4.25492	0.406849	0.0956183	probable protein phosphatase 2C 46
XLOC_038780	AH11G31270	8.33438	0.797501	0.0956881	60S ribosomal protein L29-1-like
XLOC_006255	AH02G02660	7.05686	0.675367	0.0957036	eukaryotic translation initiation factor 1A-like
XLOC_053701	AH14G39890	3.85581	0.369173	0.0957447	traB domain-containing protein-like
XLOC_018693	AH05G07810,AH05G07820,AH05G07830	3.39311	0.324927	0.0957607	zinc finger CCCH domain-containing protein 44 isoform X1
XLOC_037893	AH11G14830	4.56836	0.437553	0.0957789	PREDICTED: uncharacterized protein LOC107617781
XLOC_051274	AH13G57500	3.58851	0.343705	0.0957792	protein FAR-RED ELONGATED HYPOCOTYL 3 isoform X1
XLOC_061535	AH16G18340	5.48539	0.52558	0.0958145	glycine-rich RNA-binding protein 2, mitochondrial-like
XLOC_024803	AH07G22700,AH07G22710	6.07029	0.582383	0.09594	PREDICTED: uncharacterized protein LOC107644559
XLOC_021601	AH06G22350	3.93638	0.377965	0.0960182	PREDICTED: uncharacterized protein LOC107494485
XLOC_051065	AH13G53590	5.27273	0.506357	0.0960333	PREDICTED: uncharacterized protein LOC107482188 isoform X2
XLOC_016403	AH05G03350	3.74823	0.359992	0.0960432	decapping nuclease DXO homolog, chloroplastic
XLOC_015897	AH04G25550	6.85917	0.65891	0.0960626	60S ribosomal protein L10
XLOC_026271	AH07G25020	2.35855	0.226675	0.0961078	alpha-1,3/1,6-mannosyltransferase ALG2-like
XLOC_064337	AH16G25050	5.03654	0.484104	0.0961184	UBP1-associated protein 2A
XLOC_031389	AH09G29870	5.14786	0.495303	0.0962155	proteasome subunit alpha type-5
XLOC_034903	AH10G24410	2.72068	0.261889	0.0962586	multiple inositol polyphosphate phosphatase 1 isoform X2
XLOC_055738	AH14G33700	5.4704	0.527033	0.0963426	translation initiation factor IF-2-like
XLOC_033116	AH09G28310	4.92224	0.47449	0.0963971	Sulfhydryl oxidase 1
XLOC_059539	AH15G20680	3.92148	0.378163	0.0964338	acyl-protein thioesterase 2
XLOC_025907	AH07G18030	6.34395	0.612262	0.0965111	40S ribosomal protein S17-4-like
XLOC_017871	AH05G30690	4.76107	0.460017	0.0966206	proteasome subunit beta type-3-A
XLOC_034790	AH10G22510	2.81885	0.272394	0.0966333	SCY1-like protein 2
XLOC_060979	AH16G07180	6.42152	0.620613	0.0966458	60S ribosomal protein L19-1
XLOC_007833	AH03G03350	5.5738	0.538718	0.0966519	zinc finger A20 and AN1 domain-containing stress-associated protein 8-like
XLOC_056897	AH15G07160,AH15G07210	3.17964	0.307895	0.0968334	PREDICTED: uncharacterized protein LOC107643160
XLOC_040663	AH11G31660	3.40868	0.330235	0.0968807	flowering time control protein FCA
XLOC_023926	AH07G05660	5.61113	0.543853	0.0969239	ETHYLENE INSENSITIVE 3-like 1 protein
XLOC_017148	AH05G17300	3.69037	0.357767	0.0969463	PREDICTED: uncharacterized protein LOC107640227
XLOC_053276	AH14G31420	3.40767	0.330584	0.0970118	PREDICTED: uncharacterized protein LOC107635047 isoform X1
XLOC_025711	AH07G14310,AH07G14320	3.42073	0.331888	0.0970226	anaphase-promoting complex subunit 8
XLOC_045590	AH13G06590	4.12465	0.400286	0.0970471	proteasome assembly chaperone 2 isoform X1
XLOC_003998	AH01G25180	4.81137	0.466935	0.0970483	methyl-CpG-binding domain-containing protein 11-like
XLOC_002282	AH01G26200	3.27111	0.317593	0.0970901	flowering time control protein FCA
XLOC_015635	AH04G20790	4.65358	0.451888	0.0971054	proteasome subunit alpha type-4
XLOC_007365	AH02G24400	6.39961	0.621589	0.0971292	protein transport protein Sec61 subunit beta
XLOC_045439	AH13G03800	3.47071	0.3372	0.0971559	PREDICTED: uncharacterized protein LOC107629165 isoform X1
XLOC_003985	AH01G24840	4.95803	0.481905	0.0971968	calmodulin-binding receptor-like cytoplasmic kinase 3 isoform X1
XLOC_011443	AH03G22990	3.27616	0.31874	0.097291	histone acetyltransferase of the MYST family 2-like
XLOC_049321	AH13G19710	6.10175	0.593666	0.0972944	probable histone H2A.1
XLOC_023815	AH07G03610	6.059	0.589872	0.0973546	DNA-directed RNA polymerases II, IV and V subunit 6A-like
XLOC_019638	AH05G25570	5.00945	0.487719	0.0973598	proteasome subunit beta type-7-B
XLOC_026105	AH07G21740	7.12852	0.694548	0.0974324	60S ribosomal protein L10-like
XLOC_055019	AH14G19940	3.7342	0.363928	0.0974583	proteasome subunit alpha type-2-B
XLOC_064949	AH16G36110	5.00108	0.487427	0.0974642	DEAD-box ATP-dependent RNA helicase 56-like isoform X1
XLOC_058727	AH15G05530	3.74564	0.36511	0.0974761	PREDICTED: uncharacterized protein LOC107640227
XLOC_020095	AH05G34790	4.68934	0.457118	0.0974804	membrane steroid-binding protein 2-like
XLOC_064932	AH16G35810	2.92676	0.285367	0.0975026	transcriptional corepressor LEUNIG-like isoform X3
XLOC_060657	AH16G00800	6.76651	0.659828	0.0975138	TPA: histone H3
XLOC_065520	AH16G46820	3.64875	0.355879	0.0975344	peptidyl-prolyl cis-trans isomerase CYP95 isoform X1
XLOC_024458	AH07G16060	6.42918	0.627626	0.0976215	phosphoglycerate kinase, cytosolic
XLOC_021939	AH06G00250	3.34207	0.32633	0.0976431	BTB/POZ and MATH domain-containing protein 2-like
XLOC_063947	AH16G17440	3.95977	0.386701	0.0976574	protein MODIFIER OF SNC1 11 isoform X3
XLOC_010359	AH03G02830	4.38106	0.427877	0.0976651	ATP-dependent zinc metalloprotease FTSH 10, mitochondrial-like isoform X2
XLOC_040600	AH11G30270	3.02982	0.295965	0.097684	sucrose nonfermenting 4-like protein
XLOC_055532	AH14G29630	6.83031	0.667266	0.0976919	60S ribosomal protein L10
XLOC_038414	AH11G24280	4.69723	0.458903	0.0976967	serine/threonine-protein kinase RUNKEL
XLOC_023194	AH06G23600	2.6262	0.256593	0.0977051	PREDICTED: LOW QUALITY PROTEIN: uncharacterized protein LOC107604873
XLOC_009766	AH03G40640	5.65955	0.553017	0.097714	PREDICTED: uncharacterized protein At4g28440
XLOC_042991	AH12G36120	3.52959	0.34499	0.097742	PREDICTED: uncharacterized protein LOC107476251
XLOC_056578	AH15G01610	4.614	0.451045	0.0977556	putative calcium-binding protein CML20
XLOC_012619	AH03G45590	2.42212	0.236793	0.0977628	PREDICTED: uncharacterized protein LOC107481763
XLOC_013068	AH04G00950	5.15171	0.503816	0.0977958	protein GPR107
XLOC_050034	AH13G33030	5.8579	0.573	0.0978165	reticulon-like protein B2
XLOC_042745	AH12G31230	3.31291	0.324094	0.0978274	serine/threonine-protein phosphatase BSL1
XLOC_058766	AH15G06320	2.95826	0.289846	0.0979786	calcium-dependent protein kinase 3-like
XLOC_047432	AH13G43060	7.56591	0.741753	0.0980388	60S ribosomal protein L27a-3
XLOC_021735	AH06G24880	6.96729	0.683541	0.0981072	B2 protein isoform X2
XLOC_000212	AH00G03940	3.93836	0.386416	0.0981161	transcription initiation factor TFIID subunit 9
XLOC_060015	AH15G29290	6.61324	0.649149	0.098159	thioredoxin fold
XLOC_003939	AH01G23860	4.6372	0.455236	0.0981703	leucine aminopeptidase 1-like
XLOC_062235	AH16G32660	3.09787	0.304219	0.0982025	eukaryotic translation initiation factor 4G-like
XLOC_020690	AH06G04130	6.55278	0.643514	0.0982048	60S ribosomal protein L19-1
XLOC_033909	AH10G05480	4.50392	0.44234	0.0982122	polyadenylate-binding protein 2-like isoform X2
XLOC_036553	AH10G22600	3.99958	0.392893	0.0982336	transcription elongation factor SPT4 homolog 2
XLOC_025578	AH07G12010	4.21836	0.414385	0.0982337	choline-phosphate cytidylyltransferase 2-like
XLOC_027776	AH08G24960	3.13534	0.307997	0.0982341	transmembrane protein, putative
XLOC_023419	AH06G27820	3.23385	0.317681	0.0982362	polyadenylate-binding protein-interacting protein 12-like isoform X1
XLOC_025646	AH07G13290	3.83156	0.376499	0.0982628	sorting nexin 2B
XLOC_031479	AH09G31600	3.69773	0.363386	0.0982728	ankyrin repeat-containing protein At3g12360
XLOC_039086	AH11G00550	3.72213	0.365812	0.0982801	dual specificity tyrosine-phosphorylation-regulated kinase 1B
XLOC_030833	AH09G19550	3.2149	0.316169	0.0983448	heterogeneous nuclear ribonucleoprotein 1-like
XLOC_038136	AH11G19340	2.94746	0.289879	0.0983488	phosphatidylinositol glycan anchor biosynthesis class U protein
XLOC_016372	AH05G02520	4.84801	0.476986	0.098388	NEP1-interacting protein 1-like
XLOC_059412	AH15G18540,AH15G18550	6.09056	0.599417	0.0984173	S-adenosylmethionine decarboxylase proenzyme-like
XLOC_033884	AH10G04880	4.19812	0.413259	0.0984391	transcription factor GTE7-like
XLOC_030687	AH09G16790	4.19106	0.412862	0.0985104	PREDICTED: uncharacterized protein LOC107490601 isoform X1
XLOC_021316	AH06G16480	6.15605	0.606683	0.0985506	triosephosphate isomerase, chloroplastic
XLOC_030891	AH09G20520	4.07397	0.401577	0.0985713	casein kinase I-like isoform X2
XLOC_004202	AH01G29050	3.48723	0.343796	0.0985872	plant UBX domain-containing protein 4-like
XLOC_001570	AH01G13370	4.57763	0.45142	0.0986143	26S protease regulatory subunit 6B homolog
XLOC_025304	AH07G06490	6.89901	0.680424	0.0986263	small ubiquitin-related modifier 2-like
XLOC_065454	AH16G45590	4.30404	0.42454	0.0986374	microtubule-associated protein futsch
XLOC_018331	AH05G00640	4.89213	0.482674	0.0986632	PREDICTED: uncharacterized protein LOC107642401
XLOC_021691	AH06G24000	4.55994	0.450375	0.0987678	protein AUXIN SIGNALING F-BOX 2-like
XLOC_035028	AH10G26920	3.29501	0.326194	0.0989965	rhomboid-like protein 20 isoform X1
XLOC_018699	AH05G07920	6.27364	0.62109	0.0989999	V-type proton ATPase 16 kDa proteolipid subunit
XLOC_041531	AH12G08430	4.21306	0.417279	0.099044	50S ribosomal protein L23-like
XLOC_036656	AH10G24990	4.07697	0.403884	0.0990647	SNF1-related protein kinase catalytic subunit alpha KIN10 isoform X2
XLOC_040019	AH11G18510	3.1234	0.309484	0.0990856	PREDICTED: uncharacterized protein LOC107489751
XLOC_032461	AH09G15400	4.18963	0.41554	0.0991829	sodium/hydrogen exchanger 1-like isoform X1
XLOC_033223	AH09G30700	3.24043	0.321422	0.0991912	F-box/LRR-repeat protein 10
XLOC_001355	AH01G08840	6.01982	0.597698	0.0992883	SKP1-like protein 1B
XLOC_011192	AH03G18350	4.33955	0.431164	0.0993568	ubiquitin-conjugating enzyme E2 35
XLOC_011979	AH03G33290	3.68748	0.36655	0.0994039	uncharacterized WD repeat-containing protein C17D11.16-like isoform X1
XLOC_042944	AH12G35200	7.79222	0.774948	0.0994515	40S ribosomal protein S2-2-like
XLOC_031875	AH09G04860	4.06646	0.404519	0.099477	histone acetyltransferase HAC1-like
XLOC_022680	AH06G14340	4.05509	0.403759	0.0995685	protein MODIFIER OF SNC1 11 isoform X3
XLOC_017955	AH05G32440	3.90409	0.388835	0.0995969	acyl-protein thioesterase 2
XLOC_029855	AH09G00370	3.44405	0.343048	0.0996059	PREDICTED: uncharacterized protein LOC107463799
XLOC_021962	AH06G00860	2.32993	0.232079	0.0996079	RING finger protein 219
XLOC_056632	AH15G02550	5.61538	0.559492	0.0996356	BES1/BZR1 homolog protein 2
XLOC_004298	AH01G30980	3.35512	0.334353	0.0996545	PREDICTED: uncharacterized protein LOC107470121
XLOC_022252	AH06G06250	3.82805	0.38149	0.0996564	topless-related protein 3
XLOC_028350	AH08G04890	7.3588	0.733753	0.0997109	Ubiquitin-conjugating enzyme E2 10
XLOC_032396	AH09G14320	2.93866	0.293056	0.0997245	cyclin-H1-1 isoform X1
XLOC_007711	AH03G00910	4.32789	0.432006	0.0998191	cell division cycle protein 48 homolog
XLOC_047521	AH13G44650	5.23338	0.522432	0.0998269	ubiquitin-conjugating enzyme E2 2 isoform X1
XLOC_012685	AH03G46940	3.61214	0.360693	0.0998556	WD-40 repeat-containing protein MSI1
XLOC_023153	AH06G22860	2.30778	0.230455	0.0998602	INO80 complex subunit D-like
XLOC_013780	AH04G15590	3.41357	0.340999	0.0998949	PREDICTED: uncharacterized protein LOC107484394
XLOC_038538	AH11G26870	4.39547	0.43915	0.0999097	PREDICTED: uncharacterized protein LOC107613454
XLOC_008941	AH03G25210	3.88545	0.388221	0.0999167	dnaJ protein ERDJ2A
XLOC_048666	AH13G07660	4.53834	0.453762	0.0999841	V-type proton ATPase subunit a3
XLOC_004148	AH01G27960	5.89229	0.589195	0.0999944	BI1-like protein
XLOC_058142	AH15G32060	5.36597	0.536606	0.100002	PREDICTED: uncharacterized protein LOC107644559
XLOC_032504	AH09G16290	4.08976	0.409046	0.100017	serine/threonine-protein phosphatase PP1-like
XLOC_007224	AH02G21710	2.69258	0.269392	0.10005	putative tRNA (cytidine(32)/guanosine(34)-2'-O)-methyltransferase isoform X1
