# Supplementary material for: Arachis hypogaea gene expression atlas for fastigiata subspecies of cultivated groundnut to accelerate functional and translational genomics applications
Source: Plant Biotechnol J. 2020 Apr 23;18(11):2187–200. doi: 10.1111/pbi.13374 (PMC7589347; doi:10.1111/pbi.13374)
Supplement: Supplementary file 1 — Figure S1 Gene Ontology annotation of expressed transcripts. Figure S2 Heatmap of tissue‐specific expressed transcripts in groundnut. Figure S3 Abundance distribution of transcription factor families in the 20 selected groundnut tissues. Figure S4 Principal component analysis (PCA) of six seed and pod wall samples. Figure S5 Isoallergens and variants encoding transcripts expressed across selected 20 groundnut tissues. Table S1 Summary of RNA‐sequencing reads mapped to reference assembly. Table S2 List of expressed transcripts (FPKM>1) across selected 20 groundnut tissues. Table S3 A list of the most stably expressed transcripts. Table S4 A list of tissue‐specific expressed genes. Table S5 Specifically expressed transcripts of seed sample from subset‐I, subset‐II and subset‐III. Table S6 Transcripts exclusively expressed in nodules. Table S7 Expressed transcripts related to gravitropism and photomorphogenesis. Table S8 A list of isoallergens and variants identified in the selected 20 groundnut tissues. Table S9 A list of allergen encoding transcripts across the 20 selected tissues. Table S10 A list of expressed transcripts coding for oil biosynthesis in groundnut. Table S11 List of key enzymes identified in the present study related to TAG synthesis and FA metabolism in groundnut. Table S12 Groundnut transcripts in TAG biosynthesis pathways. [file PBI-18-2187-s001.zip › pbi13374-sup-0001-Supinfo/pbi13374-sup-0004-TableS4.xlsx]

## Sheet: Sheet2
Table S4. A list of tissue-specific expressed transcripts
tracking_id	gene_id	Coeloptile	Cotyledons	Embryo	Emerging_radicle	Flower	Immaturebud	Leaves_senescence	Leaves_veg	Nodules	Peg	PodWall_immature	PodWall_mature	Pre-soaked_seeds	Root_seedling	Root_veg	Seeds_15	Seeds_25	Seeds_5	Shoot_seedling	Stem_veg	Specificity index	Sequence Description
XLOC_000204	AH00G03730	0	0	0	0	0	0	0	0	0	0	0	1.8009	0	0	0	0	0	0	0	0	1	cytochrome P450 71D10-like isoform X2
XLOC_000206	AH00G03840	0	0	0	0	0	0	0	0	1.183	0	0	0	0	0	0	0	0	0	0	0	1	pectinesterase QRT1-like
XLOC_000363	AH00G06590	0	0	0	0	0	1.6716	0	0	0	0	0	0	0	0	0	0	0	0	0	0	1	ATP synthase subunit 9, mitochondrial
XLOC_000378	AH00G06930	0	0	0	0	0	0	0	0	1.9456	0	0	0	0	0	0	0	0	0	0	0	1	PREDICTED: uncharacterized protein LOC107492419
XLOC_000461	AH00G08330	0	0	0	0	0	0	1.9339	0	0	0	0	0	0	0	0	0	0	0	0	0	1	ribosomal protein L32 (chloroplast)
XLOC_001037	AH01G02740	0	0.0476	0	0	0.0414	45.979	0	0	0	0	0	0	0	0	0	0	0	0	0.023	0	1	PREDICTED: uncharacterized protein LOC107462980
XLOC_001056	AH01G03060	0	0	0	0	0	0	0	0	0	0	0	0	0	0	0	0	0	1.0829	0	0	1	DNA replication licensing factor MCM6
XLOC_001143	AH01G04800	0	0	0	0	0	0	0	0	0	2.8616	0	0	0	0	0	0	0	0	0	0	1	Photosystem II CP47 chlorophyll apoprotein
XLOC_001178	AH01G05340	0	0	0	0	0	1.8336	0	0	0	0	0	0	0	0	0.0304	0	0	0	0	0.0406	1	cation/H(+) antiporter 24-like
XLOC_001216	AH01G06130	0	0	0	0	0	0	0	0	1.572	0	0	0	0	0	0	0	0	0	0	0	1	protein FAR1-RELATED SEQUENCE 5-like
XLOC_001800	AH01G17410	0	2.3139	0	0	0	0	0	0	0	0	0	0	0	0	0	0	0	0	0	0	1	mediator of DNA damage checkpoint protein 1-like
XLOC_001868	AH01G18590	0	0	0	0	1.0125	0	0	0	0	0	0	0	0	0	0	0	0	0	0	0	1	r2r3-myb transcription factor, putative
XLOC_002276	AH01G26110	0	0	0	0	0	0	0	0	0	0	0	0	0	0	0	2.5594	0	0	0	0	1	cell wall / vacuolar inhibitor of fructosidase 1-like
XLOC_002351	AH01G27650	0	0	0	0	1.0011	0	0	0	0	0	0	0	0	0	0	0	0	0	0	0	1	heavy metal-associated isoprenylated plant protein 26
XLOC_002623	AH01G33370	0	0	0	0	0	0	0	0	0	0	0	0	0	0	0	0	1.1148	0	0	0	1	YTH domain-containing protein 1-like
XLOC_002717	AH01G00250	0	0	0	0	0	0	0	0	0	0	0	0	1.0183	0	0	0	0	0	0	0	1	PREDICTED: uncharacterized protein LOC107624233 isoform X1
XLOC_002821	AH01G02390	0.0398	0	0.0473	0	0	0	0	0	0	0	0	0	21.923	0.0427	0	0	0	0	0	0	1	sodium/hydrogen exchanger 4 isoform X2
XLOC_002869	AH01G03340	0	0	0	0	1.0565	0	0	0	0	0	0	0	0	0	0	0	0	0	0	0	1	PREDICTED: uncharacterized protein LOC107645364
XLOC_003187	AH01G09260	0	0	0	0	0	1.9454	0	0	0	0	0	0	0	0	0	0	0	0	0	0	1	isocitrate dehydrogenase [NAD] regulatory subunit 1, mitochondrial-like isoform X1
XLOC_003402	AH01G13180	0	0	0	0	0	0	0	1.6629	0	0	0	0	0	0	0	0	0	0	0	0	1	Rpl2 (chloroplast)
XLOC_003612	AH01G17240	0	0	0	0	1.4038	0	0	0	0	0	0	0	0	0	0	0	0	0	0	0	1	leucine-rich repeat extensin-like protein 6
XLOC_004079	AH01G26720	0	0	0	0	0	0	0	0	0	0	0	0	0	0	1.6147	0	0	0	0	0	1	hypothetical protein MTR_2g034870
XLOC_004091	AH01G26930	0	0	0	0	11.4353	0	0	0	0	0	0	0	0	0.0397	0	0	0	0	0	0	1	PREDICTED: exopolygalacturonase-like
XLOC_004123	AH01G27540	0	0	0.0645	0	7.1011	0	0	0	0	0	0	0	0	0	0	0	0	0	0	0.0639	1	glutamic acid-rich protein-like
XLOC_004526	-	0	0	0	0	0	0	0	0	0	0	0	0	2.077	0	0	0	0	0	0	0	1	PREDICTED: uncharacterized protein LOC107620267
XLOC_004562	-	0	1.696	0	0	0	0	0	0	0	0	0	0	0	0	0	0	0	0	0	0	1	PREDICTED: uncharacterized protein LOC107493162
XLOC_004597	-	0	0	0	0	0	7.1669	0	0	0	0	0	0	0	0	0	0	0	0	0	0	1	beta-amyrin 28-oxidase-like
XLOC_004855	AH02G04140	0	0	0	0	0	1.5631	0	0	0	0	0	0	0	0	0	0	0	0	0	0	1	CBL-interacting serine/threonine-protein kinase 9
XLOC_005070	AH02G08030	0	0	0	0	0	0	0	0	0	0	0	0	28.5205	0	0	0	0	0	0	0	1	proteinase inhibitor
XLOC_005227	AH02G11020	0	0	0	0	0	0	0	0	0	0	0	4.6116	0	0	0	0	0	0	0	0	1	putative disease resistance protein RGA1
XLOC_005245	AH02G11290	0	0	1.6081	0	0	0	0	0	0	0	0	0	0	0	0	0	0	0	0	0	1	probable serine/threonine-protein kinase At5g41260 isoform X2
XLOC_005265	AH02G11610	0	0	0	0	0	0	4.0483	0	0	0	0	0	0	0	0	0	0	0	0	0	1	phosphatidylinositol 4-phosphate 5-kinase 1
XLOC_005280	AH02G11850	0	0	0	0	0	12.189	0	0	0	0	0	0	0	0	0	0	0	0	0	0	1	protein FAR1-RELATED SEQUENCE 5-like
XLOC_005292	AH02G12090	0	0	0	0	0	0	0	0	0	0	0	0	0	0	0	0	0	0	4.858	0	1	PREDICTED: uncharacterized protein LOC107466367
XLOC_005401	AH02G14380	0	0	0	0	0	0	0	0	0	0	0	0	0	0	2.6665	0	0	0	0	0	1	protein IQ-DOMAIN 31-like
XLOC_005515	AH02G16620	0	0	0	0	0	0	0	0	0	0	0	0	0	0	0	0	3.4521	0	0	0	1	PREDICTED: involucrin-like
XLOC_005730	AH02G20830	0	0	2.023	0	0	0	0	0	0	0	0	0	0	0	0	0	0	0	0	0	1	protein TIC 22-like, chloroplastic
XLOC_005839	AH02G22730	0	0	0	0	0	0	0	0	0	0	0	0	8.1039	0	0	0	0	0	0	0	1	PREDICTED: uncharacterized protein LOC107612205 isoform X1
XLOC_006014	AH02G26240	0	83.8395	0	0	0.0438	0	0	0	0	0	0	0	0	0	0	0	0	0	0.0723	0	1	cytochrome P450 76C2-like
XLOC_006434	AH02G06160	0	0	0	0	0	0	0	0	0	0	0	0	1.1835	0	0	0	0	0	0	0	1	suppressor protein SRP40-like
XLOC_006703	AH02G11790	0	0	0	0	0	5.7619	0	0	0	0	0	0	0	0	0	0	0	0	0	0	1	GDSL esterase/lipase At4g28780-like
XLOC_006743	AH02G12570	0	0	0	0	0	0	0	0	0	0	0	0	6.0455	0	0	0	0	0	0	0	1	PREDICTED: uncharacterized protein LOC107605070
XLOC_006997	AH02G17170	0	0	0	0	0	0	0	0	4.296	0	0	0	0	0	0	0	0	0	0	0	1	PREDICTED: uncharacterized protein LOC107633648
XLOC_007046	AH02G17990	0	0	0	0	0	0	0	0	0	0	0	0	0	1.6291	0	0	0	0	0	0	1	beta-hexosaminidase 1
XLOC_007288	AH02G23200	0	0	0	0	0	0	0	0	0	0	0	0	0	0	0	4.1051	0	0.1313	0	0	1	gamma-interferon-inducible lysosomal thiol reductase-like
XLOC_007398	AH02G25120	0	0	0	0	0	0	0	0	1.904	0	0	0	0	0	0	0	0	0	0	0	1	uncharacterized mitochondrial protein AtMg00810-like
XLOC_007479	AH02G26620	0	0	0	0	0	0	0	0	0	0	0	0	1.8041	0	0	0	0	0	0	0	1	PREDICTED: uncharacterized protein LOC107475831
XLOC_007498	AH02G26920	0	0	0	0	0	0	0	0	0	0	0	0	0	0	0	0	0	0	0	1.6847	1	unknown
XLOC_007576	-	0	0	0	0	3.6942	0	0	0	0	0	0	0	0	0	0	0	0	0	0	0	1	Translocon at the outer membrane of chloroplasts 64-V isoform 3
XLOC_007590	-	0	0	0	0	4.4898	0	0	0	0	0	0	0	0	0	0	0	0	0	0	0	1	PREDICTED: uncharacterized protein LOC107607285
XLOC_007592	-	0	0	0	0	0	5.4094	0	0	0	0	0	0	0	0	0	0	0	0	0	0	1	Thionin related/ Pollen Ole e 6
XLOC_007603	-	0	0	0	0	3.4499	0	0	0	0	0	0	0	0	0	0	0	0	0	0	0	1	PREDICTED: uncharacterized protein LOC107474559
XLOC_007660	-	0	0	0	0	1.7813	0	0	0	0	0	0	0	0	0	0	0	0	0	0	0	1	PREDICTED: uncharacterized protein LOC107621341
XLOC_007859	AH03G03990	0	0	0	0	0	0	0	0	1.3728	0	0	0	0	0	0	0	0	0	0	0	1	diphthamide biosynthesis protein 3-like
XLOC_007883	AH03G04510	0	0	2.9381	0	0	0	0	0	0	0	0	0	0	0	0	0	0	0	0	0	1	PREDICTED: uncharacterized protein LOC107469865
XLOC_007937	AH03G05690	0	0	0	0	0	0	0	0	6.2506	0	0	0	0	0	0	0	0	0	0	0	1	pathogenesis-related protein 1-like
XLOC_007943	AH03G05770	0.0379	0	0	0	0	0	0	1.9393	0	0	0	0	0	0	0	0	0	0	0	0	1	alkane hydroxylase MAH1-like
XLOC_008030	AH03G07320	0	0	0	0	0	0	0	0	0	0	0	0	0	0	0	1.4575	0	0	0	0	1	PREDICTED: uncharacterized protein LOC107483632
XLOC_008319	AH03G12790	0	0	0	0	0	0	0	0	0	0	0	0	0	0	0	2.7392	0	0.112	0	0	1	uncharacterized protein LOC100500184
XLOC_008889	AH03G24170	0	0	0	0	0	0	0	0	0	0	1.384	0	0	0	0	0	0	0	0	0	1	PREDICTED: uncharacterized protein LOC107489033
XLOC_008909	AH03G24480	0	0	0	0	0	0	0	2.5003	0	0	0	0	0	0	0	0	0	0.0298	0	0	1	protein trichome birefringence-like 16
XLOC_008980	AH03G26150	0	0	0	0	0	0	0	0	0	0	0	0	2.7581	0	0	0	0	0	0	0	1	RNA-directed DNA polymerase homolog
XLOC_009122	AH03G28530	0	0	0	0	0	0	0	0	2.5377	0	0	0	0	0	0	0	0	0	0	0	1	PREDICTED: uncharacterized protein LOC107639911
XLOC_009125	-	0	0	0	0	4.0314	0.146	0	0	0	0	0	0	0	0	0	0	0	0	0	0	1	PREDICTED: membrin-11-like
XLOC_009412	AH03G33720	0	0	0	0	0	0	0	0	0	0	0	0	0	0	0	0	1.9165	0	0	0	1	replication protein A 70 kDa DNA-binding subunit B-like
XLOC_009913	AH03G43680	0	0	0	0	0	0	0	0	0	1.328	0	0	0	0	0	0	0	0	0	0	1	zinc finger CCCH domain-containing protein 46-like
XLOC_010174	AH03G48510	0	0	0	0	0	0	0	0	0	0	0	0	0	0	0	0	0	0	1.4004	0	1	putative leucine-rich repeat receptor-like serine/threonine-protein kinase At2g19230
XLOC_010565	AH03G06360	0	0	15.1863	0	0	0	0	0	0	0	0	0	0	0	0	0	0	0	0	0	1	auxin-responsive protein SAUR21-like
XLOC_011098	AH03G16890	0	0	0	0	3.0405	0	0	0	0	0	0	0	0	0	0	0	0	0	0	0	1	PREDICTED: uncharacterized protein LOC107642086
XLOC_011671	AH03G27270	0	0	0	0	0	0	0	0	0	0	0	0	0	0	3.6141	0	0	0	0	0	1	PREDICTED: uncharacterized protein LOC107479602
XLOC_011795	AH03G29520	0	0	0	1.5114	0	0	0	0	0	0	0	0	0	0	0	0	0	0	0	0	1	PREDICTED: uncharacterized protein LOC107466902
XLOC_012063	AH03G35080	0	0	0	0	1.23	0	0	0	0	0	0	0	0	0	0	0	0	0	0	0	1	costars family protein
XLOC_012117	AH03G35990	0	0	0	0	0	0	0	0	0	0	0	0	0	0	0	1.121	0	0	0	0	1	flavin-dependent oxidoreductase FOX2-like
XLOC_012204	AH03G37730	0	0	0	0	0	0	414.357	0.0892	0	0	0	0	0	0	0	0	0	0	0.0781	0	1	thiol protease SEN102-like
XLOC_012395	AH03G41330	0	0	0	2.7966	0	0	0	0	0	0	0	0	0	0	0	0	0	0	0	0	1	PREDICTED: uncharacterized protein LOC107483001
XLOC_012438	AH03G42190	0	0	0	0	0	0	0	0	0	0	0	3.4082	0	0	0	0	0	0	0	0	1	RNA-directed DNA polymerase homolog
XLOC_012798	-	0	0	2.0953	0	0	0	0	0	0	0	0	0	0	0	0	0	0	0	0	0	1	protein NUCLEAR FUSION DEFECTIVE 4-like
XLOC_013050	AH04G00580	0	0	0	0	0	0	0	0	0	0	0	0	0	0	0	0	0	4.3934	0	0	1	pentatricopeptide repeat-containing protein At2g17033
XLOC_013114	AH04G01760	0	1.1772	0	0	0	0	0	0	0	0	0	0	0	0	0	0	0	0	0	0	1	PREDICTED: uncharacterized protein LOC107492767
XLOC_013131	AH04G02020	0	0	0	0	0	0	0	0	0	0	0	0	0	1.4839	0	0	0	0	0	0	1	L10-interacting MYB domain-containing protein-like
XLOC_014029	-	0	0	0	0	0	0	0	0	0	0	0	0	5.7101	0	0	0	0	0	0	0	1	protein SLE1-like
XLOC_014037	AH04G20440	0.1973	0	0	0	0	0	0	0	0	0	0	0	19.483	0	0	0	0	0	0	0	1	heat shock 70 kDa protein 5
XLOC_014043	AH04G20530	0	0	0	0	1.03	0	0	0	0	0	0	0	0	0	0	0	0	0	0	0	1	probable LRR receptor-like serine/threonine-protein kinase At4g08850
XLOC_014060	AH04G20870	0.1019	0	0	0	0	0	0	7.0883	0	0	0	0	0	0.0983	0	0	0	0	0	0	1	PRA1 family protein B4-like
XLOC_014090	AH04G21360	0	0	0	1.0693	0	0	0	0	0	0	0	0	0	0	0	0	0	0	0	0	1	PREDICTED: uncharacterized protein LOC107634037
XLOC_014228	AH04G24160	0	0	0	0	0	0	0	1.8302	0	0	0	0	0	0	0	0	0	0	0	0	1	subtilisin-like protease SBT4.14 isoform X2
XLOC_014235	AH04G24360	0	0	0	0	0	0	0	1.3814	0	0	0	0	0	0	0	0	0	0	0	0	1	PREDICTED: uncharacterized protein LOC107607068
XLOC_014281	AH04G25230	0	0	0	0	0	0	0	0	0	0	0	0	0	0	0	1.1638	0	0	0	0	1	hypothetical protein GLYMA_08G228400
XLOC_014284	AH04G25270	0	0	0	0	0	0	0	0	0	0	0	0	0	0	0	23.6688	0	0.3125	0	0	1	hypothetical protein GLYMA_08G228600
XLOC_014289	AH04G25320	0	0	0	0	0	0	0	0	0	0	0	0	0	0	0	5.2426	0	0	0	0	1	defensin-like protein 183
XLOC_014381	-	0	0	0	0	0	0	0	2.7069	0	0	0	0	0	0	0	0	0	0	0	0	1	probable ADP-ribosylation factor GTPase-activating protein AGD8
XLOC_014727	AH04G04430	0	0	0	0	7.343	0	0	0	0	0	0	0	0	0	0.2059	0	0	0	0	0	1	stigma-specific STIG1-like protein 1
XLOC_015156	AH04G12020	0	0	0	0	0	0	0	7.1381	0	0	0	0	0.0508	0	0	0.0284	0	0.0265	0	0	1	probable arabinosyltransferase ARAD1
XLOC_015193	AH04G12640	0	0	0	0	0	0	0	0	0	0	0	0	0	0	0	2.856	0	0	0	0	1	PREDICTED: uncharacterized protein LOC107483850
XLOC_015239	AH04G13460	0	0	0	0	11.8929	0.1612	0	0	0	0	0	0	0	0	0	0	0	0	0	0	1	L-ascorbate oxidase homolog
XLOC_015373	AH04G15840	0	0	0	0	0	0	0	0	2.586	0	0	0	0	0	0	0	0	0	0	0	1	signal recognition particle receptor subunit alpha homolog
XLOC_015409	AH04G16460	0	0	0	0	0	0	0	0	0	0	0	0	0	0	0	20.4228	0	0	0	0	1	hypothetical protein KK1_047464
XLOC_015557	AH04G19200	0	0	0	0	0	0	0	6.8703	0	0	0	0	0	0	0	0	0	0.0441	0	0	1	lactosylceramide 4-alpha-galactosyltransferase-like
XLOC_015558	AH04G19210	0	0	0	0	0	0	0	5.9077	0	0	0	0	0	0	0	0	0	0	0	0	1	lactosylceramide 4-alpha-galactosyltransferase-like
XLOC_015561	AH04G19250	0	0	0	0	0	0	0	2.84	0	0	0	0	0	0	0	0	0	0	0	0	1	lactosylceramide 4-alpha-galactosyltransferase-like
XLOC_015804	AH04G23990	0	0	0	0	0	0	0	0	0	0	0	0	0	0	0	3.3946	0	0	0	0	1	PREDICTED: uncharacterized protein LOC107485495
XLOC_016246	-	0	0	0	0	0	0	2.6988	0	0	0	0	0	0	0	0	0	0	0	0.0143	0.0254	1	Retrovirus-related Pol polyprotein from transposon TNT 1-94
XLOC_016319	AH05G01490	0	0	0	0	0	3.0161	0	0	0	0	0	0	0	0	0	0	0	0	0	0	1	tubulin alpha chain-like
XLOC_016670	AH05G07890	0	0	0	0	0	0	0	2.0412	0	0	0	0	0	0	0	0	0	0	0	0	1	PREDICTED: uncharacterized protein LOC107471294
XLOC_016691	AH05G08280	0	0	0	0	0	33.6591	0	0	0	0	0	0	0	0	0	0	0	0	0	0	1	ethylene-responsive transcription factor ERF027-like
XLOC_016953	AH05G13470	0	0	0	0	0	0	0	0	0	0	0	0	2.8255	0	0	0	0	0	0	0	1	clathrin interactor EPSIN 3-like isoform X2
XLOC_017519	AH05G24500	0	0	0	0	0	1.3496	0	0	0	0	0	0	0	0	0	0	0	0	0	0	1	lupeol synthase-like
XLOC_017533	AH05G24740	0	0	0	0	0	0	0	0	3.9498	0	0	0	0	0	0	0	0	0	0	0	1	uncharacterized mitochondrial protein AtMg00810-like
XLOC_017824	AH05G29800	0	0	0	0	0	0	2.8797	0.0457	0	0	0	0	0	0	0	0	0	0	0	0	1	methylecgonone reductase-like
XLOC_018496	AH05G03520	0.129	0	0	0	0	0	0	0	0	0	0	0	4.094	0	0	0	0	0	0	0	1	cytochrome C oxidase, subunit VIb family protein
XLOC_019035	AH05G14180	0	0	0	0	0	4.9579	0	0	0	0	0	0	0	0	0	0	0	0	0	0	1	cation/H(+) antiporter 15-like
XLOC_019304	-	0	0	0	0	0	0	0	0	0	0	0	0	1.7056	0	0	0	0	0	0	0	1	PREDICTED: uncharacterized protein LOC107460197
XLOC_019328	-	0	0	0	0	0	0	0	0	0	0	0	0	19.4138	0	0	0	0	0	0	0	1	N-alpha-acetyltransferase 16, NatA auxiliary subunit
XLOC_019343	AH05G19960	0	0	0	0	5.3713	0	0	0	0	0	0	0	0	0	0	0	0	0	0	0	1	chromosome transmission fidelity protein 18 homolog
XLOC_019349	AH05G20040	0	0	0	0	0	0	0	0	0	0	0	0	0	0	0	0	2.1077	0	0	0	1	myosin-11-like isoform X2
XLOC_019447	AH05G21960	0	0	0	0	0	2.4457	0	0	0	0	0	0	0	0	0	0	0	0	0	0	1	F-box/kelch-repeat protein At3g23880-like
XLOC_019481	AH05G22700	0	0	11.0155	0	0	0	0	0	0	0	0	0	0	0	0	0	0	0	0	0	1	PREDICTED: miraculin-like
XLOC_019502	AH05G22940	0	0	0	0	0	0	0	0	0	0	0	0	0	0	0	1.7775	0	0	0	0	1	Putative ribonuclease H protein
XLOC_019552	AH05G23940	0	0.0757	0	0	0	4.789	0	0	0	0	0	0	0	0	0	0	0	0	0	0	1	alkane hydroxylase MAH1-like
XLOC_020067	AH05G34260	0	0	0	0	0	0	0	0	0	0	0	0	0	0	0	0	0	0	0	1.078	1	DNA mismatch repair protein MSH6
XLOC_020460	-	0.1259	0	0	0	4.3195	0	0	0	0	0	0	0	0	0	0	0	0	0	0	0	1	PREDICTED: uncharacterized protein LOC107644766 isoform X1
XLOC_020532	AH06G01090	0	0	0	0	0	0	2.53	0	0	0	0	0	0	0	0	0	0	0	0	0.0751	1	putative leucine-rich repeat receptor-like protein kinase At2g19210
XLOC_020640	AH06G03120	0	0	0	0	0	1.7506	0	0	0	0	0	0	0	0	0	0	0	0	0	0	1	PREDICTED: uncharacterized protein LOC107613938
XLOC_020923	AH06G08870	0	0	0	0	0	0	0	0	0	0	0	0	0	0	1.0054	0	0	0	0	0	1	PREDICTED: uncharacterized protein LOC107491789
XLOC_021275	AH06G15880	0	0	0	0	3.2579	0	0	0	0	0	0	0	0	0	0	0	0	0	0	0	1	hypothetical protein POPTR_0017s09920g
XLOC_021414	AH06G18490	0	0	0	0	0	0	0	0	0	0	0	1.5983	0	0	0	0	0	0	0	0	1	PREDICTED: uncharacterized protein LOC107494720
XLOC_022005	AH06G01710	0	0	0	0	0	0	0	0	2.8564	0	0	0	0	0	0	0	0	0	0	0	1	terpene synthase 10-like
XLOC_022564	AH06G12280	0	1.3382	0	0	0	0	0	0	0	0	0	0	0	0	0	0	0	0	0	0	1	hypothetical protein MTR_7g096660
XLOC_022689	AH06G14580	0	0	0	0	2.029	0	0	0	0	0	0	0	0	0	0	0	0	0	0	0	1	PREDICTED: uncharacterized protein LOC107485094
XLOC_022755	AH06G15680	0	0	0	0	0	8.1482	0	0	0	0	0	0	0	0	0	0	0	0	0	0	1	auxin-responsive protein SAUR32-like
XLOC_022768	AH06G15860	0	0	0	0	2.5656	0	0	0	0	0	0	0	0	0	0	0	0	0	0	0	1	hypothetical protein MTR_2g059810
XLOC_022769	AH06G15870	0	0	0	0	15.1096	0	0	0	0	0	0	0	0	0	0	0	0	0	0	0	1	hypothetical protein glysoja_048681, partial
XLOC_023025	-	0	0	0	0	0	0	0	0.0551	0	0	0	0	0	0	4.0811	0	0	0	0	0	1	PREDICTED: uncharacterized protein LOC107637024
XLOC_023368	AH06G26940	0	0	0	0	1.5663	0	0	0	0	0	0	0	0	0	0	0	0	0	0	0	1	RNA-directed DNA polymerase
XLOC_023837	AH07G03980	0	0	0	0	0	0	0	11.6507	0	0	0	0	0	0	0	0	0	0	0	0	1	protein trichome birefringence-like 43
XLOC_024234	AH07G11660	0	0	0	0	0	3.6668	0	0	0	0	0	0	0	0	0	0.1483	0	0	0	0	1	anthranilate N-methyltransferase-like
XLOC_024235	AH07G11670	0	0	0	0	0	1.1405	0	0	0	0	0	0	0	0	0	0	0	0	0	0	1	anthranilate N-methyltransferase-like
XLOC_024495	AH07G16840	0	0	1.1799	0	0	0	0	0	0	0	0	0	0	0	0	0	0	0	0	0	1	PREDICTED: uncharacterized protein LOC107619615 isoform X2
XLOC_024501	AH07G16920	0	0	0	0	0	0	0	0	0	0	0	0	0	0	0	0	0	0	0	1.0252	1	leucine-rich repeat extensin-like protein 6
XLOC_024767	AH07G22040	0	0	0	0	0	1.4425	0	0	0	0	0	0	0	0	0	0	0	0	0	0	1	golgin subfamily A member 6-like protein 2
XLOC_024885	AH07G24240	0	0	0	0	0	0	1.4845	0	0	0	0	0	0	0	0	0	0	0	0	0	1	LRR receptor-like serine/threonine-protein kinase FLS2
XLOC_025350	AH07G07390	0	0	0	0	0	4.7177	0	0	0	0	0	0	0	0	0	0	0	0	0	0	1	ATPase 6 family protein
XLOC_025498	AH07G10390	0	0	0	0	0	1.0591	0	0	0	0	0	0	0	0	0	0	0	0	0	0	1	glycine-rich cell wall structural protein 1.0-like
XLOC_025527	AH07G10970	0	0	0	0	1.1972	0	0	0	0	0	0	0	0	0	0	0	0	0	0	0	1	cytochrome b-like
XLOC_025636	AH07G13200	0	0	0	0	0	0	0	0	0	0	0	0	2.0941	0	0	0	0	0	0	0	1	PREDICTED: uncharacterized protein LOC107642905 isoform X1
XLOC_025647	AH07G13320	0	0	0	0	0	1.6329	0	0	0	0	0	0	0	0	0	0	0	0	0	0	1	NADH-quinone oxidoreductase protein
XLOC_025728	AH07G14610	0	0	0	0	0	0	0	0	0	0	0	0	0	0	0	0	0	3.0361	0	0	1	probable sugar phosphate/phosphate translocator At1g06470
XLOC_025872	AH07G17340	0	0	0	0	0	0	0	0	0	1.4008	0	0	0	0	0	0	0	0	0	0	1	hypothetical protein L484_025199
XLOC_026232	AH07G24300	0	0	0	0	0	0	0	0	0	0	0	0	0	0	0	0	0	0	0	1.0375	1	replication protein A 70 kDa DNA-binding subunit B-like
XLOC_026320	-	0	0	0	0	8.2245	0	0	0	0	0	0	0	0	0	0	0	0	0	0	0	1	PREDICTED: uncharacterized protein LOC102665099
XLOC_026338	-	0	0	0	0	0	5.0813	0	0	0	0	0	0	0	0	0	0	0	0	0	0	1	MLP-like protein 43
XLOC_026373	-	0	0	0	0	0	0	0	1.0027	0	0	0	0	0	0	0	0	0	0	0	0	1	PREDICTED: uncharacterized protein LOC107647002
XLOC_026386	-	0	0	0	0	0	3.1882	0	0	0	0	0.1429	0	0	0	0	0	0	0	0	0	1	PREDICTED: uncharacterized protein LOC107606968
XLOC_026441	-	0	0	0	0	0	0	0	0	0	0	0	0	3.7015	0	0	0	0	0	0	0	1	PREDICTED: uncharacterized protein LOC107647980
XLOC_026518	AH08G01360	0	0	0	0	0	0	0	0	0	0	0	0	0	0	0	0	2.361	0	0	0	1	tRNA pseudouridine(38/39) synthase isoform X3
XLOC_026548	AH08G01880	0	0	0	0	0	0	0	0	0	0	0	0	4.4995	0	0	0	0	0	0	0	1	PREDICTED: uncharacterized protein LOC107495151
XLOC_026708	AH08G05030	0	0	0	0	0	0	0	0	0	0	0	0	0	0	0	0	2.0666	0	0	0	1	unknown
XLOC_027007	-	0	0	0	0	0	0	0	0	0	0	0	0	4.1952	0	0	0	0	0	0	0	1	protein N-lysine methyltransferase METTL21A
XLOC_027441	AH08G18710	0	0	0	0	1.0057	0	0	0	0	0	0	0	0	0	0	0	0	0	0	0	1	protein DETOXIFICATION 51
XLOC_027455	AH08G19050	0	0	0	0	0	0	11.9113	0	0	0	0	0	0	0	0	0	0	0	0	0	1	hypothetical protein glysoja_007680
XLOC_027489	AH08G19590	0	0	0	0	2.5115	0	0	0	0	0	0	0	0	0	0	0	0	0	0	0	1	UDP-galactose/UDP-glucose transporter 2-like
XLOC_028181	AH08G01880	0	0	0	0	0	0	0	0	0	0	0	0	6.4021	0	0	0	0	0	0	0	1	transcription initiation factor TFIID subunit 14b
XLOC_028235	AH08G02780	0	0	0	0	0	0	0	0	1.7235	0	0	0	0	0	0	0	0	0	0	0	1	PREDICTED: uncharacterized protein LOC107609481
XLOC_028255	AH08G03120	0	0.0326	0.0231	0	0	0	0.0402	0	0	0	0	0	3.8114	0	0	0	0	0	0	0	1	PREDICTED: uncharacterized protein LOC107611043
XLOC_028256	AH08G03130	0	0	0	0	0	0	0	0	0	0	0	0	3.4703	0	0	0	0	0	0	0	1	protein OBERON 4
XLOC_028273	AH08G03370	0	0	0	0	0	0	0	0	0	0	1.9204	0	0	0	0	0	0	0	0	0	1	glucose-fructose oxidoreductase domain-containing protein 2
XLOC_028284	AH08G03510	0	0	0	0	9.6389	0	0	0	0	0	0	0	0	0	0	0	0	0	0	0	1	polcalcin Phl p 7-like
XLOC_028452	AH08G06970	0	0	0	0	0	0	0	0	0	0	0	0	1.1434	0	0	0	0	0	0	0	1	hypothetical protein ARAX_ADH51I17-83F22-001
XLOC_028509	AH08G07990	0	0	0	0	0	0	0	0	0	1.5003	0	0	0	0	0	0	0	0	0	0	1	hypothetical protein KK1_029344, partial
XLOC_028698	AH08G11430	0	0	0	0	0	0	0	0	0	0	0	0	2.8887	0	0	0	0	0	0	0	1	clavaminate synthase-like protein At3g21360
XLOC_028785	AH08G13060	0	0	0	0	0	0	0	0	2.507	0	0	0	0	0	0	0	0	0	0	0	1	RNA-directed DNA polymerase
XLOC_029630	AH08G29600	0	0	0	0	0	2.4611	0	0	0	0	0	0	0	0	0	0	0	0	0	0	1	hypothetical protein TSUD_317890
XLOC_029731	-	0	0	0	0	0	0	2.889	0	0	0	0	0	0	0	0	0	0	0	0	0	1	wall-associated receptor kinase 3-like
XLOC_029732	-	0	0	0	0	0	0	3.3093	0	0	0	0	0	0	0	0	0	0	0	0	0	1	wall-associated receptor kinase galacturonan-binding protein
XLOC_029741	-	0	0	0	0	0	0	0	0	0	0	0	0	5.5129	0	0	0	0	0	0	0	1	L-type lectin-domain containing receptor kinase IX.1-like
XLOC_029787	-	0	0	0	0	0	0	0	0	0	0	0	0	2.6476	0	0	0	0	0	0	0	1	TMV resistance protein N-like
XLOC_030214	AH09G07210	0	0	0	0	0	0	0	0	0	0	0	0	1.7956	0	0	0	0	0	0	0	1	PREDICTED: uncharacterized protein LOC107458206
XLOC_030285	AH09G08820	0	0	0	0	0	0	0	0	6.01	0	0	0	0	0	0	0	0	0	0	0	1	small subunit processome component 20 homolog isoform X3
XLOC_030625	AH09G15650	0	0	0	0	1.2414	0	0	0	0	0	0	0	0	0	0	0	0	0	0	0	1	ribulose-1,5-bisphosphate carboxylase/oxygenase large subunit (chloroplast)
XLOC_030789	AH09G18710	0	0	0	0	0	0	0	0	6.0809	0	0	0	0	0	0	0	0	0	0	0	1	PREDICTED: uncharacterized protein LOC107487402
XLOC_031053	AH09G23560	0	0	0	0	0	0	0	0	0	0	0	0	0	0	0	0	1.5348	0	0	0	1	probable aldo-keto reductase 1
XLOC_031161	-	0	0	0	0	0	0	0	0	0	0	0	0	6.483	0	0	0	0	0	0	0	1	PREDICTED: uncharacterized protein LOC107645026
XLOC_031273	-	0	0	0	0	0	0	7.7256	0	0	0	0	0	0	0	0	0	0	0	0	0	1	protein FAR1-RELATED SEQUENCE 5-like
XLOC_031308	AH09G28390	0	0	0	0	0	2.1308	0	0	0	0	0	0	0	0	0	0	0	0	0	0	1	protein DETOXIFICATION 12-like
XLOC_031402	AH09G30110	0	6.4098	0	0	0	0	0	0	0	0	0	0	0	0.0531	0	0	0	0	0	0.0638	1	B3 domain-containing transcription factor VRN1-like
XLOC_031422	AH09G30500	0	0	0	0	0	0	0	0	0	0	0	0	0	0	0	0	1.1255	0	0	0	1	probable LRR receptor-like serine/threonine-protein kinase At4g36180
XLOC_031511	AH09G32270	0	0	0	0	0.0708	0	16.4829	0	0	0	0	0	0	0	0	0	0	0	0	0	1	isoprene synthase, chloroplastic-like
XLOC_031705	AH09G01240	0	0	0	0	0	1.194	0	0	0	0	0	0	0	0	0	0	0	0	0	0	1	PREDICTED: uncharacterized protein LOC107619352
XLOC_032010	AH09G07390	0	0	0	0	0	0	0	0	0	0	0	0	0	0	0	2.9936	0	0	0	0	1	PREDICTED: uncharacterized protein LOC107464378
XLOC_032047	AH09G07990	0	0	0	0	0	0	0	0	0	0	0	0	1.5525	0	0	0	0	0	0	0	1	zinc finger CCCH domain-containing protein 65-like
XLOC_032075	AH09G08470	0	0	0	0	0	0	0	0	0	0	0	0	0	0	0	0	0	0	0	1.5405	1	probable LRR receptor-like serine/threonine-protein kinase At3g47570
XLOC_032149	AH09G09790	0	0	0	0	0	0	0	0	1.1094	0	0	0	0	0	0	0	0	0	0	0	1	seed linoleate 9S-lipoxygenase-like
XLOC_032439	-	0	0	0	0	0	0	0	0	0	0	0	0	4.178	0	0	0	0	0	0	0	1	PREDICTED: uncharacterized protein LOC107628463 isoform X1
XLOC_032566	AH09G17430	0	0	0	0	0	0	0	0	0	0	0	0	1.3643	0	0	0	0	0	0	0	1	PREDICTED: uncharacterized protein LOC107627394
XLOC_032842	AH09G22980	0	0	0	0	0	1.075	0	0	0	0	0	0	0	0	0	0	0	0	0	0	1	PREDICTED: uncharacterized protein LOC107478656
XLOC_032912	AH09G24280	0	0	0	0	3.8495	0	0	0	0	0	0	0	0	0	0	0	0	0	0	0	1	ankyrin repeat-containing protein At3g12360-like
XLOC_032937	AH09G24690	0	0	0	0	0	0	0	0	1.1619	0	0	0	0	0	0	0	0	0	0	0	1	histidine kinase 1-like isoform X3
XLOC_033169	AH09G29590	0	0	0	0	0	0	0	0	0	0	0	0	0	0	0	2.2812	0	0	0	0	1	PREDICTED: uncharacterized protein LOC107467562
XLOC_033306	AH09G32330	0	0	0	0	0	0	0	0	0	0	0	0	0	0	0	4.8109	0	0	0	0	1	putative lipid-transfer protein DIR1
XLOC_033412	AH09G34260	0	0	0	0	2.6322	0	0	0	0	0	0	0	0	0	0	0	0	0	0	0	1	protein FAR1-RELATED SEQUENCE 5-like
XLOC_033514	-	0	0	0	0	5.2126	0	0	0	0	0	0	0	0	0	0	0	0	0	0	0	1	protein CHUP1, chloroplastic-like
XLOC_033528	-	0	0	0	0	0	0	5.8889	0	0	0	0	0	0	0	0	0	0	0	0	0	1	PREDICTED: uncharacterized protein LOC107641999
XLOC_033990	AH10G07170	1.2998	0	0	0	0	0	0	0	0	0	0	0	0	0	0	0	0	0	0	0	1	PREDICTED: uncharacterized protein LOC107493325
XLOC_034201	AH10G11340	0	0	0	0	0	0	0	0	0	0	0	0	0	0	0	0	0	2.8803	0	0	1	protein FAR1-RELATED SEQUENCE 5-like
XLOC_034221	AH10G11620	0	0	0	0	1.5221	0	0	0	0	0	0.0316	0	0	0.0318	0	0	0	0	0	0	1	cation/H+ exchanger 3
XLOC_034473	AH10G16110	0	0	1.0238	0	0	0	0	0	0	0	0	0	0	0	0	0	0	0	0	0	1	unknown
XLOC_034542	AH10G17640	0	0	0	0	0	0	0	0	1.9398	0	0	0	0	0	0	0	0	0	0	0	1	putative F-box protein At1g47790
XLOC_034695	AH10G20410	0	0	0	0	0	0	0	0	0	0	0	0	0	0	0	0	0	0	1.221	0	1	PREDICTED: L-arabinokinase-like
XLOC_034734	AH10G21250	0	0	0	0	0	0	0	0	0	0	0	0	0	1.4413	0	0	0	0	0	0	1	carotenoid 9,10(9',10')-cleavage dioxygenase 1-like isoform X1
XLOC_034921	AH10G24710	0	0	0	0	0	0	0	0	0	0	0	0	0	1.1355	0	0	0	0	0	0	1	UDP-glycosyltransferase 73C6-like
XLOC_035090	AH10G27950	0	0	0	0	0	0	0	0	0	0	0	0	0	0	0	1.4535	0	0.064	0	0	1	cytokinin hydroxylase-like
XLOC_035184	AH10G29660	0	0	0	0	0	7.1558	0	0	0	0	0	0	0	0	0	0	0	0	0	0	1	QWRF motif-containing protein 7
XLOC_035259	AH10G31090	0	0	0	0	0	0	0	0	0	0	0	0	13.1979	0	0	0	0	0	0	0	1	glycine-rich cell wall structural protein-like
XLOC_035292	AH10G31660	0	0	0	0	0	0	13.6645	0.0576	0	0	0	0	0	0	0	0.0525	0	0	0	0	1	LRR receptor-like serine/threonine-protein kinase GSO1
XLOC_035612	AH10G05150	0	0	0	0	0	0	0	0	0	0	0	0	0	0	0	1.1429	0	0	0	0	1	PREDICTED: uncharacterized protein LOC107493580
XLOC_036563	AH10G22890	0	0	0	0	0	1.5288	0	0	0	0	0	0	0	0	0	0	0	0	0	0	1	DNA-directed RNA polymerase IV subunit 1 isoform X1
XLOC_037032	-	0	0	0	0.0736	2.4858	0	0	0	0	0	0	0	0	0	0	0	0	0	0	0	1	Retrovirus-related Pol polyprotein from transposon TNT 1-94
XLOC_037096	-	0	0	0	0	0	0	0	0	0	0	0	0	1.3714	0	0	0	0	0	0	0	1	PREDICTED: uncharacterized protein LOC107475120
XLOC_037107	-	0	0	0	0	0	0	0	0	0	0	0	0	5.1485	0	0	0	0	0	0	0	1	universal stress protein A-like protein
XLOC_037122	-	0	0	0	0	0	0	0	0	0	0	0	0	3.2359	0	0	0	0	0	0	0	1	hypothetical protein TSUD_157590
XLOC_037309	AH11G03180	0	0	0	0	0	0	0	0	1.8409	0	0	0	0	0	0	0	0	0	0	0	1	sugar carrier protein C-like
XLOC_037473	AH11G06760	0	0	0	0	0	0	0	0	0	0	0	0.1132	17.9127	0	0	0	0	0	0	0	1	sodium/hydrogen exchanger 4 isoform X2
XLOC_037518	AH11G07490	0	0	0	0	3.3429	0.0843	0	0	0	0	0	0	0	0	0	0	0	0	0	0	1	transcription factor MYB86-like
XLOC_037735	AH11G11860	0	0	0	0	0	0	0	0	0	0	0	0	0	0	0	0	3.1166	0	0	0	1	PREDICTED: uncharacterized protein LOC107469686
XLOC_037819	AH11G13590	0	0	0	0	4.9896	0	0	0	0	0	0	0	0	0	0	0	0	0	0	0	1	probable purine permease 11
XLOC_037915	AH11G15170	0	0	0	0	0	0	0	0	0	0	0	0	0	0	0	1.1364	0	0.064	0	0	1	transcription repressor MYB5-like
XLOC_038178	AH11G19990	0	0	0	0	0	0	0	0	0	0	0	0	0	0	0	0	1.1699	0	0	0	1	E3 ubiquitin-protein ligase ORTHRUS 3-like
XLOC_038239	AH11G20950	0	0	0	0	0	0	0	1.0354	0	0	0	0	0	0	0	0	0	0	0	0	1	photosystem I assembly protein ycf3
XLOC_038262	AH11G21310	0	0	0	0	0	1.1465	0	0	0	0	0	0	0	0	0	0	0	0	0	0	1	bidirectional sugar transporter SWEET5
XLOC_038267	AH11G21380	0	0	0	0	0	0	0	0	0	0	0	0	5.1565	0	0	0	0	0	0	0	1	vegetative cell wall protein gp1-like
XLOC_038460	AH11G25150	0	0	0	0	0	0	0	0	0	0	0	0	4.3621	0	0	0	0	0	0	0	1	pyruvate decarboxylase 1-like
XLOC_038595	AH11G27660	0	0	0	0	1.1895	0	0	0	0	0	0	0	0	0	0	0	0	0	0	0	1	serine/threonine-protein phosphatase 7 long form homolog
XLOC_038756	AH11G30840	0	0	0	0	5.9104	0	0	0	0	0	0	0	0	0	0	0	0	0	0	0	1	PREDICTED: exopolygalacturonase-like
XLOC_038993	AH11G35500	0	0	0	0	0	0	0	0	0	0	0	0	0	0	0	0	0	0	3.0443	0	1	MATH domain and coiled-coil domain-containing protein At2g05420-like
XLOC_039191	AH11G02650	0	0	3.8188	0	0	0	0	0	0	0	0	0	0	0	0	0	0	0	0	0	1	PREDICTED: uncharacterized protein LOC107632785
XLOC_039630	AH11G10990	0	0	0	0	0	0	0	0	0	0	0	0	0	0	2.185	0	0	0	0	0	1	hypothetical protein PHAVU_008G135700g
XLOC_039690	AH11G12150	0	0	27.4211	0	0	0	0	0	0	0	0	0	0	0.0699	0	0	0	0	0	0	1	expansin-like B1
XLOC_039784	AH11G13890	0	0	0	0	0	0	0	0	0	0	0	0	2.6423	0	0	0	0	0	0	0	1	PREDICTED: uncharacterized protein LOC107605566
XLOC_039830	AH11G14770	0	0	0	0	0	0	0	0	0	0	0	0	1.7059	0	0	0	0	0	0	0	1	PREDICTED: uncharacterized protein LOC107628956
XLOC_039860	AH11G15520	0	2.3478	0	0	0	0	0	0	0	0	0	0	0	0	0	0	0	0	0	0	1	probable E3 ubiquitin-protein ligase RNF144A
XLOC_039938	AH11G16940	0	0	0	1.2577	0	0	0	0	0	0	0	0	0	0	0	0	0	0	0	0	1	agamous-like MADS-box protein AGL15
XLOC_040452	AH11G27190	0	0	0	0	0	0	0	0	0	0	0	0	0	0	0	4.4778	0	0	0	0	1	cortical cell-delineating protein-like
XLOC_040672	AH11G31790	0	0	0	0	0	0	0	0	0	0	0	0	0	0	0	1.6192	0	0	0	0	1	cell wall / vacuolar inhibitor of fructosidase 1-like
XLOC_040673	AH11G31800,AH11G31830	0	0	0	0	0	0	0	0	0	0	0	0	0	0	0	4.463	0	0	0	0	1	cell wall / vacuolar inhibitor of fructosidase 1-like
XLOC_040675	AH11G31820	0	0	0	0	0	0	0	0	0	0	0	0	0	0	0	1.5992	0	0	0	0	1	cell wall / vacuolar inhibitor of fructosidase 1-like
XLOC_040774	AH11G33610	0	0	0	0	0.2625	54.8874	0	0	0	0	0	0	0	0	0	0	0.0787	0	0	0	1	beta-amyrin 28-oxidase-like
XLOC_040928	-	0	0	0	0	0	0	0	0	0	0	0	0	5.1118	0	0	0	0	0	0	0	1	PRA1 family protein
XLOC_040974	-	0	0	0	0	3.5053	0.1112	0	0	0	0	0	0	0	0	0	0	0	0	0	0	1	peroxidase 64
XLOC_040998	-	0	1.2623	0	0	0	0	0	0	0	0	0	0	0	0	0	0	0	0	0	0	1	zinc finger BED domain-containing protein RICESLEEPER 3-like
XLOC_041000	-	0	1.2032	0.0154	0	0	0	0	0	0	0	0	0	0	0	0	0	0	0	0	0.0164	1	PREDICTED: uncharacterized protein LOC107464291
XLOC_041001	-	0	1.7841	0	0	0	0	0	0	0	0	0	0	0	0	0	0	0	0	0	0	1	PREDICTED: uncharacterized protein LOC107639710
XLOC_041143	AH12G01140	0	0	0	0	0	0	0	0	0	0	0	0	1.1034	0	0	0	0	0	0	0	1	centromere/kinetochore protein zw10 homolog isoform X1
XLOC_041468	AH12G07370	0	0	0	0	1.3142	0	0	0	0	0	0	0	0	0	0	0	0	0	0	0	1	probable pectinesterase 55
XLOC_041624	AH12G10030	0	0	0	0	0	2.1597	0	0	0	0	0	0	0	0	0	0	0	0	0	0	1	dehydrodolichyl diphosphate synthase 6-like
XLOC_042056	AH12G17940	0	0	0	0	0	0	0	0	0	0	0	0	1.6195	0	0	0	0	0	0	0	1	PREDICTED: uncharacterized protein LOC107489259 isoform X1
XLOC_042181	AH12G20440	0	0	0	0	2.3583	0	0	0	0	0	0	0	0	0	0	0	0	0	0	0	1	protein FAR1-RELATED SEQUENCE 5-like
XLOC_042281	AH12G22340	0	0	0	0	0	0	1.3882	0	0	0	0	0	0	0	0	0	0	0	0	0	1	retrovirus-related Pol polyprotein from transposon TNT 1-94
XLOC_042426	AH12G25120	0	0	0	0	0	0	1.8537	0.0235	0	0	0	0	0	0	0	0	0	0	0.0344	0.031	1	receptor-like protein 12
XLOC_042657	AH12G29520	0.046	72.3976	0	0	0	0	0	0.245	0	0	0	0	0	0	0	0	0	0	0	0	1	cytochrome P450 76C2-like
XLOC_042734	AH12G31100	0	0	0	0	0	0	0	0	0	0	0	0	0	0	0	0	0	1.2708	0	0	1	VAN3-binding protein-like
XLOC_043091	AH12G38190	0	0	0	0	0	0	0	17.1195	0	0	0	0	0	0	0	0	0	0	0	0	1	leucine-rich repeat extensin-like protein 2
XLOC_043309	-	0	0	0	0	0	0	0	2.7008	0	0	0	0	0	0	0	0	0	0	0	0	1	PREDICTED: uncharacterized protein LOC107613115 isoform X4
XLOC_043645	AH12G11130	0	0	0	1.4424	0	0	0	0	0	0.0368	0	0	0	0.0432	0	0	0	0	0	0	1	cellulose synthase A catalytic subunit 4 [UDP-forming]-like
XLOC_043904	AH12G16410	0	0	0	2.3583	0	0	0	0	0	0	0	0	0	0	0	0	0	0	0	0	1	PREDICTED: uncharacterized protein LOC107473718
XLOC_044155	AH12G21100	0	0	0	0	0	0	0	0	0	0	0	0	0	0	0	0	1.1569	0	0	0	1	PREDICTED: uncharacterized protein LOC107628635
XLOC_044361	AH12G25110	0	0	0	0	0	0	1.6854	0.0226	0	0.0346	0	0	0	0	0	0	0	0	0	0	1	receptor-like protein 12
XLOC_044363	AH12G25170	0	0	0	0	0	0	0	0	0	0	0	0	0	0	1.0253	0	0	0	0	0	1	PREDICTED: uncharacterized protein LOC107628956
XLOC_044433	AH12G26550	0	0	0	0	0	0	0	0	1.6099	0	0	0	0	0	0	0	0	0	0	0	1	PREDICTED: uncharacterized protein LOC107626359
XLOC_044542	AH12G28680	0	0	0	0	0	0	0	0	0	0	0	0	5.1592	0	0	0	0	0	0	0	1	aldehyde dehydrogenase family 3 member H1-like
XLOC_044554	AH12G28920	0	0	0	0	0	0	0	0	0	0	0	0	0	0	0	1.1653	0	0	0	0	1	PREDICTED: LOW QUALITY PROTEIN: uncharacterized protein LOC107475663
XLOC_045096	-	0	0	0	0	0	0	0	0	0	0	0	0	1.8779	0	0	0	0	0	0	0	1	PREDICTED: uncharacterized protein LOC107606896
XLOC_045143	-	0	0	0.094	0	0	0	0	0	0	0	0	0	1.7335	0	0	0	0	0	0	0	1	PREDICTED: uncharacterized protein LOC107626524
XLOC_045154	-	0	0	0	0	6.5789	0	0	0	0	0	0	0	0	0	0	0	0	0	0	0	1	PREDICTED: uncharacterized protein LOC107495462
XLOC_045204	-	0	0	0	0	0	0	0	0	0	0	0	0	1.0325	0	0	0	0	0	0	0	1	PREDICTED: uncharacterized protein LOC107632972
XLOC_045205	-	0	0	0	0	0	0	0	0	0	0	0	0	1.406	0	0	0	0	0	0	0	1	PREDICTED: uncharacterized protein LOC107627573
XLOC_045218	-	0	0	0	0	0	43.2104	0	0	0	0	0	0	0	0	0	0	0	0.0609	0	0	1	Beta-fructofuranosidase, insoluble isoenzyme 1
XLOC_045221	-	0	0	0	0	0	0	0	0	0	0	0	0	3.3547	0	0	0	0	0	0	0	1	PREDICTED: uncharacterized protein LOC107607729
XLOC_045387	AH13G02790	0	0	0	0	4.8712	0	0	0	0	0	0	0	0	0	0	0	0	0	0	0	1	pentatricopeptide repeat-containing protein At3g51320-like
XLOC_045608	AH13G06940	0	0	1.3005	0	0	0	0	0	0	0	0	0	0	0	0	0	0	0	0	0	1	protein NUCLEAR FUSION DEFECTIVE 4-like
XLOC_045820	-	0	0	0	0	2.5852	0	0	0	0	0	0	0	0	0	0	0	0	0	0	0	1	PREDICTED: uncharacterized protein LOC107627866
XLOC_045889	AH13G12480	0	0	0	0	0	0	0	0	0	0	0	0	1.3019	0	0	0	0	0	0	0	1	LRR receptor-like serine/threonine-protein kinase RCH1
XLOC_045907	AH13G12830	0	0	0	0	0	0	0	0	0	0	0	0	2.8298	0	0	0.0989	0	0	0	0	1	PREDICTED: uncharacterized protein LOC107634190
XLOC_046060	AH13G15750	0	0	0	0	3.1248	0	0	0	0	0	0	0	0	0	0	0	0	0	0	0	1	auxin response factor 17-like
XLOC_046208	AH13G18890	0	0	0	2.104	0	0	0	0	0	0	0	0	0	0	0	0	0	0	0	0	1	RNA-directed DNA polymerase
XLOC_046258	AH13G19830	0	0	0	0	0	0	10.3724	0.0495	0	0	0	0	0	0.0258	0	0	0	0	0	0	1	S-locus lectin kinase family protein
XLOC_046300	AH13G20590	0	0	0	0	0	0	0	0	0	1.3834	0	0	0	0	0	0	0	0	0	0	1	PREDICTED: uncharacterized protein LOC107633623
XLOC_046459	AH13G23670	1.1876	0	0	0	0	0	0	0	0	0	0	0	0	0	0	0	0	0	0	0	1	Beta-galactosidase 15
XLOC_046651	AH13G27500	0	0	0	0	0	0	0	5.333	0	0	0	0	0	0	0	0	0	0	0	0	1	protein trichome birefringence-like 16
XLOC_046690	AH13G28470	0	0	0	0	0	0	0	0	0	0	0	0	0	0	0	0	0	1.4269	0	0	1	annexin D1-like
XLOC_046709	AH13G28830	0	0	0	0	0	0	0	0	0	0	0	0	2.8506	0	0	0	0	0	0	0	1	splicing factor, arginine/serine-rich 15-like
XLOC_046758	AH13G29850	0	0	0	0	0	0	0	0	0	1.0685	0	0	0	0	0	0	0	0	0	0	1	clp protease proteolytic subunit (chloroplast)
XLOC_046800	AH13G30720	0	0	0	0	0	4.4175	0	0	0	0	0	0	0	0	0	0	0	0	0	0	1	xylose isomerase-like
XLOC_047038	AH13G35680	0	0	0	0	0	0	0	0	0	0	0	0	3.4361	0	0	0	0	0	0	0	1	PREDICTED: uncharacterized protein LOC107605009
XLOC_047139	AH13G37390	0	0	0	0	0	0	0	0	0	0	0	0	0	0	1.0435	0	0	0	0	0	1	PREDICTED: uncharacterized protein LOC104890901
XLOC_047236	AH13G39320	0	0	0	0	0	0	0	0	0	0	0	0	0	2.7947	0	0	0	0	0	0	1	RING-H2 finger protein ATL2
XLOC_047840	AH13G51010	0	0	0	0	0	0	0	0	0	0	0	0	1.4467	0	0	0	0	0	0	0	1	PREDICTED: uncharacterized protein LOC107481937
XLOC_048028	AH13G54570	0	0	0	0	0	3.5646	0	0	0	0	0	0	0	0	0	0	0	0	0	0	1	cellulose synthase-like protein D4
XLOC_048088	AH13G55940	0	0	0	0	0	0	2.9913	0	0	0	0	0	0	0	0	0	0	0	0	0	1	putative disease resistance RPP13-like protein 1
XLOC_048127	AH13G56790	0	0	0	0	0	0	0	1.5087	0	0	0	0	0	0	0	0	0	0	0	0	1	protein NRT1/ PTR FAMILY 5.4-like
XLOC_048429	AH13G02700	0	0	0	0	1.1845	0	0	0	0	0	0	0	0	0	0	0	0	0	0	0	1	auxin-responsive protein SAUR72-like
XLOC_048637	AH13G07040	0	0	0	0	0	0	0	0	0	2.5361	0	0	0	0	0	0	0	0	0	0	1	BURP domain-containing protein BNM2A-like
XLOC_048688	AH13G08150	0	1.1167	0	0	0	0	0	0	0	0	0	0	0	0	0	0	0	0	0	0	1	auxin-induced protein 15A-like
XLOC_049639	AH13G26050	0	0	0	0	1.6409	0	0	0	0	0	0	0	0	0	0	0	0	0	0	0	1	palmitoyl-acyl carrier protein thioesterase, chloroplastic-like
XLOC_049861	AH13G29980	0	0	0	0	0	0	0	0	0	0	0	0	6.3968	0	0	0	0	0	0	0	1	uroporphyrinogen decarboxylase 1, chloroplastic isoform X1
XLOC_050050	AH13G33370	0	1.1994	0	0	0	0	0	0	0	0	0	0	0	0	0	0	0	0	0	0	1	protein OSB3, chloroplastic/mitochondrial-like
XLOC_050108	AH13G34480	0	0	0	0	1.2641	0	0	0	0	0	0	0	0	0	0	0	0	0	0	0	1	PREDICTED: uncharacterized protein LOC107606133
XLOC_050179	AH13G35680	0	0	0	0	0	0	0	0	0	0	0	0	3.0317	0	0	0	0	0	0	0	1	PREDICTED: uncharacterized protein LOC107627725
XLOC_050235	AH13G36960	0	0	0	0	0	0	0	0	0	0	0	0	3.0116	0	0	0	0	0	0	0	1	PREDICTED: uncharacterized protein LOC107490194
XLOC_050428	AH13G40840	0	0.1561	0	0	0	0	679.866	0.0476	0	0	0	0	0	0	0	0	0	0	0	0	1	thiol protease SEN102-like
XLOC_050595	AH13G44200	0	0	0	0	31.77	0	0	0	0	0	0	0	0	0	0	0	0	0	0	0	1	PREDICTED: putative uncharacterized protein DDB_G0277255
XLOC_050944	AH13G51020	0	0	0	0	0	0	0	0	0	0	0	0	3.5016	0	0	0	0	0	0	0	1	PREDICTED: uncharacterized protein LOC107481936
XLOC_050948	AH13G51050	0	0	0	0	0	0	0	0	0	0	0	0	1.5593	0	0	0	0	0	0	0	1	hypothetical protein ARAX_ADH51I17-83F22-001
XLOC_051203	AH13G56060	0	0	0	0	0	0	0	0	0	0	0	0	3.4232	0	0	0	0	0	0	0	1	glycine-rich cell wall structural protein-like
XLOC_051286	AH13G57670	0	0	0	0	0	2.4675	0	0	0	0	0	0	0	0	0	0	0	0	0	0	1	QWRF motif-containing protein 7
XLOC_051363	AH13G59110	0	0	0.1996	0	0	8.0232	0	0	0	0	0	0	0	0	0	0	0	0	0	0	1	early nodulin-like protein 1
XLOC_051452	-	0	0	0.0829	0	0	0	0	1.4639	0	0	0	0	0	0	0	0	0	0	0	0	1	NAC domain-containing protein 43
XLOC_051464	-	0	0	0	0	4.4093	0	0	0	0	0	0	0	0	0	0	0	0	0	0	0	1	serine/arginine repetitive matrix protein 2-like
XLOC_051486	-	0	0	0	0	5.8077	0	0	0	0	0	0	0	0	0	0	0	0	0	0	0	1	WD40-repeat protein
XLOC_051548	-	0	0	0	0	0	0	0	0	0	0	0	0	3.828	0	0	0	0	0	0	0	1	PREDICTED: alpha-glucosidase-like
XLOC_051551	-	0	0	0	0	2.7261	0	0	0	0	0	0	0	0	0	0	0	0	0	0	0	1	hypothetical protein 205D04_20
XLOC_051554	-	0	0	0	0	0	0	0	0	0	0	0	0	34.4785	0	0	0	0	0	0	0	1	PREDICTED: uncharacterized protein LOC107469042
XLOC_051626	-	0.1702	0	0	0	0	0	0	0	0	0	0	0	4.52	0	0	0	0	0	0	0	1	leucine-rich repeat extensin-like protein 6
XLOC_051647	-	0	0	0	0	8.9384	0	0	0	0	0	0	0	0	0	0	0	0	0	0	0	1	probable ascorbate-specific transmembrane electron transporter 1
XLOC_052177	AH14G10380	0	0	0	0	0	0	0	0	0	0	0	0	0	0	0	1.3243	0	0	0	0	1	cell wall / vacuolar inhibitor of fructosidase 1-like
XLOC_052317	AH14G13360	0	0	0	0	0	0	0	0	0	0	0	0	0	0	0	1.4121	0	0	0	0	1	protein FAR1-RELATED SEQUENCE 5-like
XLOC_052460	AH14G15900	0	0	0	0	0	0	0	0	0	0	0	0	0	0	0	0	0	0	2.1744	0	1	probable ribose-5-phosphate isomerase 3, chloroplastic
XLOC_052479	AH14G16250	0	0	0	0	0	0	0	0	0	0	0	0	0	0	0	0	1.4114	0	0	0	1	PREDICTED: uncharacterized protein LOC107643661
XLOC_052789	AH14G22080	0	0	0	0	0	0	1.4649	0	0	0	0	0	0	0	0	0	0	0	0	0	1	probable leucine-rich repeat receptor-like protein kinase At1g35710
XLOC_052836	AH14G22820	0	0	0	0	0	0	0	0	0	0	0	0	2.829	0	0	0	0	0	0	0	1	protein SLE1-like
XLOC_053107	AH14G28210	0	0	0	0	0	0	0	2.103	0.0552	0	0	0	0	0	0	0	0.0524	0	0	0	1	subtilisin-like protease SBT4.14 isoform X2
XLOC_053176	AH14G29510	0	0	0	0	0	0	0	0	0	0	0	0	0	0	0	2.3991	0	0	0	0	1	defensin-like protein 183
XLOC_053179	AH14G29540	0	0	0	0	0	0	0	0	0	0	0	0	0	0	0	22.5994	0	0.2625	0	0	1	defensin-like protein 183
XLOC_053248	-	0	0	0	0	4.3583	0.1028	0	0	0	0	0	0	0	0	0	0	0	0	0	0	1	PREDICTED: uncharacterized protein LOC107624285 isoform X1
XLOC_053293	AH14G31710	0	0	0	0	0	1.5332	0	0	0	0	0	0	0	0	0	0	0	0	0	0	1	zinc finger CCCH domain-containing protein 65-like
XLOC_053524	AH14G36270	0	0	0	0	0	0	37.5517	0.2026	0	0.0465	0	0	0	0	0	0.0266	0	0	0.0443	0	1	receptor-like protein 12
XLOC_053546	AH14G36630	0	0	0	0	0	2.7671	0	0	0	0	0	0	0	0	0	0	0	0	0	0	1	putative receptor-like protein kinase At5g39000
XLOC_053615	AH14G37910	0	0	0	0	0	0	68.8066	0	0	0	0	0	0	0	0	0	0	0	0	0	1	wiskott-Aldrich syndrome protein family member 2-like
XLOC_054246	AH14G04680	0	1.3269	0	0	0	0	0	0	0	0	0	0	0	0	0	0	0	0	0	0	1	hypothetical protein TSUD_213680
XLOC_054283	AH14G05450	0	0	0	0	1.0218	0	0	0	0	0	0	0	0	0	0	0	0	0	0	0	1	stigma-specific STIG1-like protein 1
XLOC_054353	AH14G06690	0	0	0	0	0	0	0	0	0	0	0	0	3.4406	0	0	0	0	0	0	0	1	sulfate transporter 1.3
XLOC_054355	AH14G06710	0	0	0	0	0	0	0	0	1.9817	0	0	0	0	0	0	0	0	0	0	0	1	cysteine proteinase inhibitor 5-like
XLOC_054527	AH14G10020	0	0	0	0	0	0	0	0	2.747	0	0	0	0	0	0	0	0	0	0	0	1	glutathione S-transferase T3-like
XLOC_054538	AH14G10300	0	0	0	0	1.1168	0	0	0	0	0	0	0	0	0	0	0	0	0	0	0	1	PREDICTED: uncharacterized protein LOC107620406
XLOC_054635	AH14G12320	0	0	0	0	0	0	0	0	0	0	0	0	0	0	0	3.9601	0	0	0	0	1	PREDICTED: uncharacterized protein LOC107483852
XLOC_054792	AH14G15310	0	0	0	0	0	0	0	0	0	0	0	0	0	0	0	1.7553	0	0	0	0	1	PREDICTED: uncharacterized protein LOC107637704
XLOC_055076	AH14G20870	0	0	0	0	0	0	0	0	0	0	0	0	0	0	0	4.765	0	0.1615	0	0	1	PREDICTED: uncharacterized protein LOC107637854
XLOC_055146	AH14G22320	0	0	0	0	0	0	0	4.3398	0	0	0	0	0	0	0	0	0	0	0	0	1	lactosylceramide 4-alpha-galactosyltransferase-like
XLOC_055147	AH14G22350	0	0	0	0	0	0	0	5.2771	0	0	0	0.1214	0	0	0	0.0378	0	0	0	0	1	lactosylceramide 4-alpha-galactosyltransferase-like
XLOC_055148	AH14G22360	0	0	0	0	0	0	0	2.3698	0	0	0	0	0	0	0	0	0	0	0	0	1	lactosylceramide 4-alpha-galactosyltransferase-like
XLOC_055608	AH14G31320	0	0	0	0	0	0	0	0	0	0	0	0	2.2821	0	0	0	0	0	0	0	1	protein SLE1-like
XLOC_056159	AH14G41920	0	1.9514	0	0	0	0	0	0	0	0	0	0	0	0	0	0	0	0	0	0	1	F-box/kelch-repeat protein At3g23880-like
XLOC_056194	AH14G42550	0	0	0	0	0	0	62.086	0	0	0	0	0	0	0	0	0	0	0	0	0	1	wiskott-Aldrich syndrome protein family member 2-like
XLOC_056427	-	0	0	0	0	2.8893	0.1135	0	0	0	0	0	0	0	0	0	0	0	0	0	0	1	Retrovirus-related Pol polyprotein from transposon TNT 1-94
XLOC_056463	-	0	0	0	0	0	0	0	0	0	0	0	0	1.3834	0	0.0653	0	0	0	0	0	1	PREDICTED: uncharacterized protein LOC107469177
XLOC_056464	-	0	0	0	0	0	0	0	0	0	0	0	0	1.3797	0	0	0.0682	0	0	0	0	1	DNA/RNA polymerases superfamily protein, putative
XLOC_056587	AH15G01730	0	0	0	0	0	0	0	0	0	0	0	4.7238	0	0	0	0	0	0	0	0	1	hypothetical protein VIGAN_01344400
XLOC_056698	AH15G03550,AH15G03560	0	0	0	0	0	0	0	0	0	0	0	0	14.8384	0	0	0	0	0	0	0	1	PREDICTED: uncharacterized protein LOC107635034
XLOC_056699	AH15G03570,AH15G03580	0	0	0	0	0	0	0	0	0	0	0	0	2.2593	0	0	0	0	0	0	0	1	PREDICTED: uncharacterized protein LOC107628956
XLOC_056799	AH15G05280	0	3.1296	0	0	0	0	0	0	0	0	0	0	0	0	0	0	0	0	0	0	1	RNA-directed DNA polymerase
XLOC_056849	AH15G06250	0	0	0	0	1.1102	0	0	0	0	0	0	0	0	0	0	0	0	0	0	0	1	late embryogenesis abundant protein At1g64065-like
XLOC_057046	-	0	0	0	0	0	0	0	0	0	0	0	0	2.1018	0	0	0	0	0	0	0	1	actin cytoskeleton-regulatory complex protein pan1-like
XLOC_057063	AH15G10580	0	0	0	0	0	0	0	0	0	0	0	0	0	0	0	1.1375	0	0	0	0	1	PREDICTED: uncharacterized protein LOC107640976
XLOC_057086	AH15G10930	0	0	0	0	0	0	0	0	0	0	1.0967	0	0	0	0	0	0	0	0	0	1	PREDICTED: uncharacterized protein LOC107463718
XLOC_057451	AH15G17980	0	0	0	0	0	0	0	0	0	0	0	0	0	0	0	4.6803	0	0	0	0	1	paramyosin-like isoform X1
XLOC_057570	AH15G20180	0	0	0	0	0	0	0	2.5245	0	0	0	0	0	0	0	0	0	0	0	0	1	PREDICTED: uncharacterized protein LOC107460437
XLOC_058007	AH15G29380	0	0	0	0	0.1728	5.8056	0	0	0	0	0	0	0	0	0	0	0	0	0	0	1	WSC domain-containing protein ARB_07867-like
XLOC_058116	AH15G31540	0	0	0	0	0	8.1429	0	0	0	0	0	0	0	0	0	0	0	0	0	0	1	alkane hydroxylase MAH1-like
XLOC_058126	AH15G31810	0	0	0	0	0	0	0	0	0	0	0	0	0	0	0	6.7369	0	0	0	0	1	PREDICTED: uncharacterized protein LOC107489894
XLOC_058195	AH15G32900	0	0	38.7908	0	0.3893	0	0	0	0	0	0	0	0	0	0	0	0	0	0	0	1	PREDICTED: miraculin-like
XLOC_058485	AH15G00350	0	0	0	0	1.3852	0	0	0	0	0	0	0	0	0	0	0	0	0	0	0	1	PREDICTED: uncharacterized protein LOC107614712
XLOC_058657	-	0	0	0	0	0	0	0	0	0	0	0	0	12.4419	0	0	0	0	0	0	0	1	nucleoside diphosphate kinase 1
XLOC_058694	-	0	0	0	0	3.3519	0.1184	0	0	0	0	0	0	0	0	0	0	0	0	0	0	1	PREDICTED: uncharacterized protein LOC107477620
XLOC_058862	AH15G08170	0	0	1.0462	0	0	0	0	0	0	0	0	0	0	0	0	0	0	0	0	0	1	pentatricopeptide repeat-containing protein At3g22670, mitochondrial
XLOC_058985	AH15G10470	0	0	0	0	0	0	0	0	0	0	0	0	1.0056	0	0	0	0	0	0	0	1	glucan endo-1,3-beta-glucosidase 2-like
XLOC_059044	-	0	0	0	0	0	0	0	0	0	0	0	0	7.7966	0	0	0	0	0	0	0	1	3-oxoacyl-[acyl-carrier-protein] synthase II, chloroplastic-like
XLOC_059057	AH15G11990	0	0	2.2162	0	0	0	0	0	0	0	0	0	0	0	0	0	0	0	0	0	1	transcription regulatory protein SNF2-like isoform X1
XLOC_059180	AH15G14130	0	0	0	0	0	0	0	0	1.9301	0	0	0	0	0	0	0	0	0	0	0	1	alpha-xylosidase 1-like
XLOC_059205	AH15G14500	0	0	2.2182	0	0	0	0	0	0	0	0	0	0	0	0	0	0	0	0	0	1	pentatricopeptide repeat-containing protein At4g14050, mitochondrial
XLOC_059221	AH15G14840	0	0	0	0	0	0	0	0	0	0	0	0	0	0	0	0	0	0	1.0443	0	1	phospholipid:diacylglycerol acyltransferase 1-like
XLOC_059324	AH15G16810	0	0	0	0	0	0	0	0	0	0	0	0	0	0	1.0164	0	0	0	0	0	1	PREDICTED: uncharacterized protein LOC107628956
XLOC_059387	AH15G18030	6.6174	0	0	0	0	0	0	0	0	0	0	0	0	0	0	0	0	0	0	0	1	PREDICTED: uncharacterized protein LOC107466367
XLOC_059420	AH15G18680	0	0	0	0	0	0	0	1.5772	0	0	0	0	0	0	0	0	0	0	0	0	1	PREDICTED: uncharacterized protein LOC107606705
XLOC_059599	-	0	0	0	0	0	0	2.6991	0	0	0	0	0	0	0	0	0	0	0	0	0	1	PREDICTED: uncharacterized protein LOC107618724
XLOC_059731	AH15G24240	0	0	0	0	1.5088	0	0	0	0	0	0	0	0	0	0	0	0	0	0	0	1	Retrovirus-related Pol polyprotein from transposon TNT 1-94
XLOC_060028	-	0	0	0	0	8.0344	0	0	0	0	0	0	0	0	0	0	0	0	0	0	0	1	PREDICTED: uncharacterized protein LOC107461143
XLOC_060223	AH15G33300	0	0	0	0	0	0	0	0	0	0	0	0	1.864	0	0.0444	0	0	0	0	0	1	serine/threonine-protein phosphatase 7 long form homolog
XLOC_060267	AH15G34150	0	1.1734	0	0	0	0	0	0.0721	0	0	0	0	0	0	0	0	0	0	0	0	1	hypothetical protein GLYMA_09G157500
XLOC_060283	AH15G34490	0	0	0	0	0	1.9352	0	0	0	0	0	0	0	0	0	0	0	0	0	0	1	hippocampus abundant transcript-like protein 1
XLOC_060285	AH15G34500	0	0	0	0	0	1.4289	0	0	0	0	0	0	0	0	0	0	0	0	0	0	1	F-box/kelch-repeat protein At3g06240-like
XLOC_060468	-	0	0	0	0	0	0	1.7903	0	0	0	0	0	0	0	0	0	0	0	0	0	1	hypothetical protein 205D04_20
XLOC_060510	-	0	0	0.117	0	8.747	0	0	0	0	0	0	0	0	0	0	0	0	0	0	0	1	uncharacterized mitochondrial protein AtMg00810-like
XLOC_060539	-	0	0	0	0	0	0	0	2.0641	0	0	0	0	0	0	0	0	0	0	0	0	1	AP2/ERF domain-containing protein
XLOC_060564	-	0	0	0	0	0	0	1.9494	0	0	0	0	0	0	0	0	0	0	0	0	0	1	PREDICTED: uncharacterized protein LOC107648088
XLOC_060580	-	0	3.4149	0	0	0.1476	0	0	0	0	0	0	0	0	0	0	0	0	0	0	0	1	PREDICTED: uncharacterized protein LOC107622901
XLOC_060609	-	0	0	0	0	0	3.5568	0	0	0	0	0	0	0	0	0	0	0	0	0	0	1	F-box/kelch-repeat protein At3g06240-like
XLOC_060774	AH16G03020	0	0	0	0	0	0	0	0	0	0	0	0	1.4131	0	0	0	0	0	0	0	1	transcription factor bHLH7-like
XLOC_060823	AH16G04050	0	0	0	0	0	0	0	0	0	0	0	0	0	0	0	1.2217	0	0	0	0	1	pH-response regulator protein palA/RIM20-like
XLOC_061130	AH16G10070	0	0	0	0	0	0	0	0	0	0	0	0	0	0	0	0	0	0	1.6136	0	1	serine/threonine-protein phosphatase 7 long form homolog
XLOC_061291	AH16G13410	0	0	0	0	0	0	0	0	2.8919	0	0	0	0	0	0	0	0	0	0	0	1	probable LRR receptor-like serine/threonine-protein kinase At5g63710
XLOC_061519	AH16G18060	0	0	0	0	0	0	1.212	0	0	0	0	0	0	0	0	0	0	0	0	0	1	PREDICTED: uncharacterized protein LOC107470095
XLOC_061564	AH16G18950	0	0	0	0	0	0	0	1.9283	0	0	0	0	0	0	0	0	0	0	0	0	1	ubiquinone biosynthesis protein COQ9
XLOC_062027	AH16G27990	0	0	0	0	1.8521	0	0	0	0	0	0	0	0	0	0	0	0	0	0	0	1	serine/threonine-protein phosphatase 7 long form homolog
XLOC_062049	-	0	0	0	0	0	0	0	1.6188	0	0	0	0	0	0	0	0	0	0	0	0	1	lipase member M-like
XLOC_062185	-	0	0	0	0	0	0	0	0	0	0	0	0	2.819	0	0	0	0	0	0	0	1	4-alpha-glucanotransferase, chloroplastic/amyloplastic-like
XLOC_062319	-	0	0	0	0	1.3906	0	0	0	0	0	0	0	0	0	0	0	0	0	0	0	1	uncharacterized mitochondrial protein AtMg00810-like
XLOC_062325	AH16G34370	0	2.5252	0	0	0	0	0	0	0	0	0	0	0	0	0	0	0	0	0	0	1	zinc finger CCCH domain-containing protein 13
XLOC_062341	AH16G34650	0	0	0	0	0	0	0	0	0	0	0	0	0	0	1.6226	0	0	0	0	0	1	PREDICTED: uncharacterized protein LOC104110307
XLOC_062365	AH16G35100	0	0	0	0	0	0	0	0	2.4282	0	0	0	0	0	0	0	0	0	0	0	1	unknown
XLOC_062562	AH16G38510	0	0	0	0	1.5323	0	0	0	0	0	0	0	0	0	0	0	0	0	0	0	1	sugar transport protein 10-like
XLOC_062608	AH16G39190	0	0	0	0	0	0	0	0	1.1523	0	0	0	0	0	0	0	0	0	0	0	1	fasciclin-like arabinogalactan protein 2
XLOC_062627	-	0	0	0	0	0	0	0	0	0	0	0	0	8.8628	0	0	0	0	0	0	0	1	PREDICTED: uncharacterized protein LOC107620785
XLOC_062661	AH16G40140	0	0	0	0	0	0	0	0	0	0	0	0	0	0	0	1.0967	0	0	0	0	1	bifunctional dihydroflavonol 4-reductase/flavanone 4-reductase-like
XLOC_062724	-	0	0	0	0	0	20.4723	0	0	0	0	0	0	0	0	0	0	0	0	0	0	1	patatin-like protein 2
XLOC_062725	AH16G41450	0	0	0	0	0	22.7409	0	0	0	0	0	0	0	0	0	0	0	0	0	0	1	patatin-like protein 2
XLOC_062966	AH16G46590	0	0	0	0	0	0	0	0	0	0	0	0	0	0	0	1.5502	0	0	0	0	1	pectinesterase inhibitor 1-like
XLOC_062973	AH16G46680	0	0	0	0	0	0	0	0	0	0	0	0	0	0	0	4.67	0	0	0	0	1	PREDICTED: uncharacterized protein LOC107647632
XLOC_063149	AH16G02990	0	0	0	0	0	0	0	0	1.4333	0	0	0	0	0	0	0	0	0	0	0	1	probable indole-3-acetic acid-amido synthetase GH3.6
XLOC_063193	AH16G03920	0	0	0	0	0	0	0	0	2.9843	0	0	0	0	0	0	0	0	0	0	0	1	Cytochrome P450 93A3
XLOC_063632	AH16G11940	0	0	2.178	0	0	0	0	0	0	0	0	0	0	0	0	0	0	0	0	0	1	PREDICTED: uncharacterized protein LOC107475256
XLOC_063820	AH16G15220	0	0	0	0	0	0	0	0	0	0	0.0329	0.0958	3.7547	0	0	0	0	0	0	0	1	arachin Ahy-1
XLOC_064016	AH16G18960	0	0	0	0	0	5.4334	0	0	0	0	0	0	0	0	0	0	0	0	0	0	1	auxin-responsive protein SAUR32-like
XLOC_064024	AH16G19060	0	0	0	0	0	0	0	0	0	0	0	0	1.0996	0	0	0	0	0	0	0	1	equilibrative nucleotide transporter 2-like isoform X1
XLOC_064237	AH16G23220	0	0	0	0	0	1.7998	0	0	0	0	0	0	0	0	0	0	0	0	0	0	1	PREDICTED: uncharacterized protein LOC107465423
XLOC_064629	AH16G30060	0	0	0	0	0	0	0	0	0	0	0	0	3.3404	0	0	0	0	0	0	0	1	scarecrow-like protein 23
XLOC_064706	-	0	0	0	0	0	0	0	0	0	0	0	0	1.8775	0	0	0	0	0	0	0	1	PREDICTED: uncharacterized protein LOC107496790
XLOC_065170	AH16G40710	0	0	0	0	1.9179	0	0	0	0	0	0	0	0	0	0	0	0	0	0	0	1	pathogenesis-related protein 5-like
XLOC_065216	AH16G41480	0	0	0	0	0	113.936	0	0	0	0	0	0	0	0	0	0	0	0	0	0	1	patatin-like protein 2
XLOC_065486	-	0	0	0	0	0	2.483	0	0	0	0	0	0	0	0	0	0	0	0	0	0	1	ACT domain-containing protein ACR2
XLOC_065545	#N/A	0	0	0	0	14.8127	0	0	0	0	0	0	0	0	0	0	0	0	0	0	0	1	PREDICTED: uncharacterized protein LOC107024829
XLOC_065570	#N/A	0	0	0	0	0	3.0892	0	0.0633	0	0	0	0	0	0	0	0	0	0	0	0	1	uncharacterized mitochondrial protein AtMg00810-like
XLOC_065646	#N/A	0	1.4067	0	0	0	0	0	0	0	0	0	0	0	0	0	0	0	0	0	0	1	cleavage and polyadenylation specificity factor subunit 6-like
XLOC_065648	#N/A	0	1.6125	0	0	0	0	0	0	0	0	0	0	0	0.0238	0.046	0	0	0	0	0	1	PREDICTED: uncharacterized protein LOC107470305
XLOC_065682	#N/A	0	0	0	0	0	2.6452	0	0	0	0	0	0	0	0	0	0	0	0	0	0	1	uncharacterized mitochondrial protein AtMg00810-like
XLOC_065891	#N/A	0	0	0	0	1.0724	0	0	0	0	0	0	0	0	0	0	0	0	0	0	0	1	class E basic helix-loop-helix protein 22-like
XLOC_065897	#N/A	0	0	0	0	0	0	1.2696	0	0	0	0	0	0	0	0	0	0	0	0	0	1	H0413E07.4
XLOC_065910	#N/A	0	0	0	0	0	0	0	3.8979	0	0	0	0	0	0	0	0	0	0	0	0	1	protein trichome birefringence-like 43
XLOC_065916	#N/A	0	0	0	0	0	0	0	0	0	0	0	0	0	0	0	1.2698	0	0	0	0	1	PREDICTED: uncharacterized protein LOC107616141
XLOC_065946	#N/A	0	0	0	0	1.0829	0	0	0	0	0	0	0	0	0	0	0	0	0	0	0	1	shikimate O-hydroxycinnamoyltransferase-like
XLOC_066267	#N/A	0	0	0	0	0	0	0	0	0	0	0	0	10.162	0	0	0	0	0	0	0	1	sucrose synthase-like
XLOC_066282	#N/A	0	0	0	0	0	0	0	0	0	0	0	2.4666	0	0	0	0	0	0	0	0	1	tetratricopeptide repeat protein 7A-like
XLOC_066344	#N/A	0	0	0	0	0	3.7946	0	0	0	0	0	0	0	0	0	0	0	0	0	0	1	anthranilate N-methyltransferase-like
XLOC_066424	#N/A	0	0	0	0	2.7192	0	0	0	0	0	0	0	0	0	0	0	0	0	0	0	1	wound-induced protein 1-like
XLOC_066521	#N/A	0	0	0	0	0	0	0	0	0	0	0	0	0	0	0	0	0	5.6513	0	0	1	probable leucine-rich repeat receptor-like protein kinase At5g49770
XLOC_066734	#N/A	0	0	0	0	0	0	0	0	1.531	0	0	0	0	0	0	0	0	0	0	0	1	BRCA1-associated protein
XLOC_066748	#N/A	0	0	0	0	0	0	0	0	0	0	0	0	0	0	0	0	0	1.0346	0	0	1	serine/arginine-rich-splicing factor SR34
XLOC_066765	#N/A	0	0	0	0	0	0	0	0	0	0	0	0	0	0	0	1.3101	0	0	0	0	1	serine/arginine-rich-splicing factor SR34
XLOC_066808	#N/A	0	0	0	0	0	0	0	1.6374	0	0	0	0	0	0	0	0	0	0	0	0	1	subtilisin-like protease SBT2.6
XLOC_066905	#N/A	0	0	0	0	0	0	0	0	0	0	0	0	3.9287	0	0	0	0	0	0	0	1	PREDICTED: uncharacterized protein LOC107639491 isoform X1
XLOC_066914	#N/A	0	0	0	0	0	0	0	0	0	0	0	0	0	0	0	0	0	0	1.5373	0	1	ribulose-1,5-bisphosphate carboxylase/oxygenase large subunit (chloroplast)
XLOC_067132	#N/A	0	0	0	0	0	0	0	0	0	0	0	0	4.7937	0	0	0	0.1023	0	0	0	1	uroporphyrinogen decarboxylase 1, chloroplastic isoform X3
XLOC_067263	#N/A	0	0	0	0	4.0479	0	0	0	0	0	0	0	0	0	0	0	0	0	0	0	1	cytidine deaminase 1-like
XLOC_067699	#N/A	0	0	0	0	0	0	5.7898	0	0	0	0	0	0	0	0	0	0	0	0	0	1	PREDICTED: uncharacterized protein LOC107606422
XLOC_067723	#N/A	0	0	0	0	0	1.3727	0	0	0	0	0	0	0	0	0	0	0	0	0	0	1	phosphatidate cytidylyltransferase 1
XLOC_067743	#N/A	0	0	0	0	0	0	0	0	0	0	0	0	0	0	2.1581	0	0	0	0	0	1	PREDICTED: uncharacterized protein LOC107496266
XLOC_068130	#N/A	0	0	0	0	0	0	0	0	0	0	0	0	5.3676	0	0	0	0.1888	0	0	0	1	cytochrome P450 94C1-like
XLOC_068198	#N/A	0	0	0	0	0	0	0	0	0	0	0	0	4.8351	0	0	0	0	0	0	0	1	PREDICTED: membrin-11-like, partial
XLOC_068296	#N/A	0	1.9655	0	0	0	0	0	0	0	0	0	0	0	0	0	0	0	0	0	0	1	PREDICTED: uncharacterized protein LOC105852168
XLOC_068491	#N/A	0	0	0	0	0	0	0	0	1.0944	0	0	0	0	0	0	0	0	0	0	0	1	BEACH domain-containing protein C2-like
XLOC_068586	#N/A	0	0	0	0	0	0	0	0	0	0	0	0	1.2801	0	0	0	0	0	0	0	1	ribosomal protein L2 (chloroplast)
XLOC_069014	#N/A	0	0	0	0	0	0	0	0	0	0	0	0	0	0	0	0	0	0	0	3.7335	1	PREDICTED: uncharacterized protein LOC107460341
XLOC_069019	#N/A	0	0	0	0	4.3326	0	0	0	0	0	0	0	0	0	0	0	0	0	0	0	1	polcalcin Phl p 7-like
XLOC_069093	#N/A	0	0	0	0	0	0.0915	0	0	0	0	0	0	1.5098	0	0	0	0	0	0	0	1	PREDICTED: uncharacterized protein LOC107460606
XLOC_069289	#N/A	0	0	0	0	0	0	0	0	0	0	0	0	3.0532	0	0	0	0	0	0	0	1	glycine-rich protein DOT1-like
XLOC_069329	#N/A	0	0	0	0	0	0	0	0	0.0668	0	0	0	1.6312	0	0	0	0	0	0	0	1	cleavage and polyadenylation specificity factor subunit 6-like
XLOC_069461	#N/A	0	0	0	0	4.5322	0	0	0	0	0	0	0	0	0.1526	0	0	0	0	0	0	1	PREDICTED: uncharacterized protein LOC107619231
XLOC_069476	#N/A	0	0	0	0	0	0	0	0	0	0	0	0	2.4959	0	0	0	0	0	0	0	1	PREDICTED: uncharacterized protein LOC107490475
XLOC_069535	#N/A	0	0	0	0	0	0	0	0	0	0	0	0	3.0809	0	0	0	0	0	0	0	1	uroporphyrinogen decarboxylase 1, chloroplastic-like
XLOC_069558	#N/A	0	0	0	0	0	0	1.7485	0	0	0	0	0	0	0	0	0	0	0	0	0	1	PREDICTED: uncharacterized protein LOC107475602
XLOC_070194	#N/A	0	0	0	0	0	0	1.5992	0	0	0	0	0	0	0	0	0	0	0	0.0506	0	1	probable terpene synthase 2
XLOC_070301	#N/A	0	0	0	0	0	0	0	0	0	0	0	0	3.5846	0	0	0	0	0	0	0	1	FRIGIDA-like protein 3 isoform X1
XLOC_070302	#N/A	0	0	0	0	0	0	0	0	0	0	0	0	2.0731	0	0	0	0	0	0	0	1	FRIGIDA-like protein 3 isoform X1
XLOC_070305	#N/A	0	0	0	0	0	0	0	0	3.6749	0	0	0	0	0	0	0	0	0	0	0	1	copia-type pol polyprotein-like
XLOC_070404	#N/A	0	0	0	0	4.7223	0	0	0	0	0	0	0	0	0	0	0	0	0	0	0	1	hypothetical protein VIGAN_07140000
XLOC_070600	#N/A	0	0	0	0	0	0	0	0	0	1.7356	0	0	0	0	0	0	0	0	0	0	1	ESX-1 secretion-associated protein EspI-like
XLOC_070621	#N/A	0	0	0	0	0	0	24.9496	0	0	0	0	0	0	0	0	0	0	0	0	0	1	glutathione S-transferase 3-like
XLOC_070870	#N/A	0	0	0	0	0	0	0	0	0	0	0	0	1.4169	0	0	0	0	0	0	0	1	pentatricopeptide repeat-containing protein At1g20230-like isoform X1
XLOC_071281	#N/A	0	0	0	0	0.0981	16.2927	0	0	0	0	0	0	0	0	0	0	0	0	0	0	1	amino acid permease 4-like
XLOC_071533	#N/A	0	0	0	0	2.7778	0	0	0	0	0	0	0	0	0	0	0	0	0	0	0	1	RNA-directed DNA polymerase
XLOC_071811	#N/A	0	0	0	0	2.8044	0	0	0.0337	0	0	0	0	0	0	0	0	0	0	0	0	1	isoprene synthase, chloroplastic-like
XLOC_072037	#N/A	0	0	0	0	0	0	0	0	0	0	0	0	0	0	0	0	0	1.8544	0	0	1	PREDICTED: uncharacterized protein LOC107487000
XLOC_072388	#N/A	0	0	0	0	0	0	0	0	0	0	0	0	4.6392	0	0	0	0	0	0	0	1	PREDICTED: uncharacterized protein LOC107622145
XLOC_072390	#N/A	0	0	0	0	0	0	0	0	0	0	0	0	0	0	0	0	0	0	1.3486	0	1	PREDICTED: uncharacterized protein LOC107611014
XLOC_072431	#N/A	0	1.2567	0	0	0	0	0	0	0	0	0	0	0	0	0	0	0	0	0	0	1	PREDICTED: uncharacterized protein LOC107469730
XLOC_072619	#N/A	0	0	0	0	1.2951	0	0	0	0	0	0	0	0	0	0	0	0	0	0	0	1	PREDICTED: uncharacterized protein LOC107643561
XLOC_072632	#N/A	0	0	0	0	0	0	0	0	0	0	0	0	15.3363	0	0	0	0	0	0	0	1	PREDICTED: uncharacterized protein LOC107494119
XLOC_072663	#N/A	0	0	0	0	0	0	0	0	0	0	0	0	4.746	0	0	0	0	0	0	0	1	4-coumarate--CoA ligase-like 5
XLOC_072674	#N/A	0	0	0	0	0	0	0	0	0	0	0	0	0	0	0	0	0	3.263	0	0	1	PREDICTED: uncharacterized protein LOC107484944
XLOC_072828	#N/A	0	0	0	0	0	0	21.8126	0	0	0	0	0	0	0	0	0	0	0	0	0.1102	1	naringenin 8-dimethylallyltransferase 2, chloroplastic-like isoform X2
XLOC_072831	#N/A	0	0	13.651	0	0	0	0	0	0	0	0	0	0	0.2393	0	0	0	0	0	0	1	naringenin 8-dimethylallyltransferase 2, chloroplastic-like
XLOC_072901	#N/A	0	0	0	0	0	0	0	0	1.137	0	0	0	0	0	0	0	0	0	0	0	1	PREDICTED: uncharacterized protein LOC107488895
XLOC_073175	#N/A	0	0	0	0	0	2.8635	0	0	0	0	0	0	0	0	0	0	0	0	0	0	1	hypothetical protein TSUD_317890
XLOC_073216	#N/A	0	0	0	0	0	0	1.3226	0	0	0	0	0	0	0	0	0	0	0	0	0	1	probable copper-transporting ATPase HMA5
XLOC_073253	#N/A	0	0	0	0	0	0	0	0	0	0	0	0	1.4444	0	0	0	0	0	0	0	1	(R)-mandelonitrile lyase-like
XLOC_073430	#N/A	0	0	0	0	1.5861	0.0805	0	0	0	0	0	0	0	0	0	0	0	0	0	0	1	PREDICTED: uncharacterized protein LOC107616183
XLOC_073484	#N/A	0	0	0	1.9079	0	0	0	0	0	0	0	0	0	0	0	0	0	0	0	0	1	PREDICTED: extensin-like
XLOC_073871	#N/A	0	0	0	0	0	1.5609	0	0	0	0	0	0	0	0	0	0	0	0	0	0	1	PREDICTED: uncharacterized protein LOC107462958
XLOC_074292	#N/A	0	0	0	0	0	0	0	0	1.8147	0	0	0	0	0	0	0	0	0	0	0	1	ABC transporter G family member 32-like
XLOC_074475	#N/A	0	0	0	0	0	0	0	0	0	0	0	0	11.0072	0	0	0	0	0	0	0	1	PREDICTED: uncharacterized protein LOC107477070
XLOC_074577	#N/A	0	0	0	0	0	0	0	0	0	0	0	0	3.9445	0	0	0	0	0	0	0	1	PREDICTED: uncharacterized protein LOC107636814
XLOC_074588	#N/A	0	0	0	0	0	0	0	0	0	0	0	0	1.9595	0	0	0	0	0	0	0	1	hypothetical protein PHAVU_002G226800g
XLOC_074721	#N/A	0	0	0	0	0	0	0	0	0	0	0	0	1.0931	0	0	0	0	0	0	0	1	nematode resistance protein-like HSPRO2 isoform X1
XLOC_074773	#N/A	0	0	0	0	0	0	0	0	0	0	0	0	1.7558	0	0	0	0	0	0	0	1	PREDICTED: membrin-11
XLOC_074775	#N/A	0	0	0	0	0	0	0	0	0	0	0	0	3.9085	0	0	0	0	0	0	0	1	pentatricopeptide repeat-containing protein At5g10690
XLOC_074826	#N/A	0	0	0	0	0	0	0	1.3743	0	0	0	0	0	0	0	0	0	0	0	0	1	PREDICTED: uncharacterized protein LOC107607637
XLOC_074979	#N/A	0	0	0	0	0	0	0	0	1.4071	0	0	0	0	0	0	0	0	0	0	0	1	aspartic proteinase Asp1-like
XLOC_074981	#N/A	0	0	0	0	0	0	0	0	0	0	0	0	4.4453	0	0	0	0	0	0	0	1	urease accessory protein G-like
XLOC_075074	#N/A	0	0	0	1.6087	0	0	0	0	0	0	0	0	0	0	0	0	0	0	0	0	1	Indole-3-acetic acid-induced protein ARG7
XLOC_075158	#N/A	0	0	0	0	0	0	0	0	0	0	0	0	5.5377	0	0	0	0	0	0	0	1	ADP-ribosylation factor GTPase-activating protein AGD1-like
XLOC_075306	#N/A	0	0	0	0	0	0	0	0	1.6244	0	0	0	0	0	0	0	0	0	0	0	1	PREDICTED: uncharacterized protein LOC107607897
XLOC_075920	#N/A	0	0	0	0	0	0	22.4616	0	0	0	0.0217	0	0	0.0219	0	0.0388	0	0.0343	0	0	1	probable LRR receptor-like serine/threonine-protein kinase At1g51880
XLOC_076037	#N/A	0	0	0	0	0	1.2487	0	0	0	0	0	0	0	0	0	0	0	0	0	0	1	transcription factor MYB12
XLOC_076060	#N/A	0	0	0	1.9366	0	0	0	0	0	0	0	0	0	0	0	0	0	0	0	0	1	PREDICTED: mavicyanin
XLOC_076706	#N/A	0	0	0	0	0	0	0	0	1.4409	0	0	0	0	0	0	0	0	0	0	0	1	myosin heavy chain, cardiac muscle isoform
XLOC_076762	#N/A	0	0	0	0	0	0	0	0	0	0	0	0	1.7018	0	0	0	0	0	0	0	1	PREDICTED: uncharacterized protein LOC107639710
XLOC_076836	#N/A	0	0	0	0	0	0	0	0	0	0	0	0	2.993	0	0	0	0.0573	0.0233	0	0.0382	1	PREDICTED: uncharacterized protein LOC107480825
XLOC_076930	#N/A	0	0	0	0	4.1482	0	0	0	0	0	0	0	0	0	0	0	0	0	0	0	1	PREDICTED: uncharacterized protein LOC107624248
XLOC_077325	#N/A	0	0	0	0	0	0	0	16.1924	0	0	0	0	0	0	0	0	0	0	0.1965	0	1	mannose-specific lectin alpha chain-like
XLOC_077507	#N/A	0	0	0	0	0	0	0	0	0	0	0	0	0	0	0	1.1682	0	0	0	0	1	hypothetical protein glysoja_050279
XLOC_077636	#N/A	0	2.0936	0	0	0	0	0	0	0	0	0	0	0	0	0	0	0	0	0	0	1	leucine-rich repeat extensin-like protein 6
XLOC_077751	#N/A	0	0	0	0	0	0	0	2.8031	0	0	0	0	0	0	0	0	0	0	0	0	1	gibberellin 2-beta-dioxygenase
XLOC_077752	#N/A	0	0	0	0	0	0	0	1.4204	0	0	0	0	0	0	0	0	0	0	0	0	1	gibberellin 2-beta-dioxygenase 8
XLOC_077907	#N/A	0	0	0	0	0	0	1.4588	0	0	0	0	0	0	0	0	0	0	0	0	0	1	probable LRR receptor-like serine/threonine-protein kinase At3g47570
XLOC_077925	#N/A	0	0	0	0	5.4066	0	0	0.1266	0	0	0	0	0	0	0	0	0	0	0	0	1	PREDICTED: uncharacterized protein LOC107615037
XLOC_077941	#N/A	0	0	0	0	0	0	0	0	0	0	0	0	4.5366	0	0	0	0	0	0	0	1	PREDICTED: uncharacterized protein LOC107468731 isoform X4
XLOC_077992	#N/A	0	0	0	0	0	0	0	0	0	0	0	0	1.1234	0	0	0	0	0	0	0	1	protein FAR1-RELATED SEQUENCE 5-like
XLOC_078346	#N/A	0	0	0	2.7356	0	0	0	0	0	0	0	0	0	0	0	0	0	0	0	0	1	VQ motif protein
XLOC_078692	#N/A	0	0	0	0	0	0	0	0	0	0	0	0	0	1.9489	0	0	0	0	0	0	1	probable pectate lyase 5
XLOC_079159	#N/A	0	0	0	0	0	0	0	0	0	0	0	0	0	1.5297	0	0	0	0	0	0	1	DCN1-like protein isoform X1
XLOC_079229	#N/A	0	0	0	0	0	0	0	0	0	3.5321	0	0	0	0	0	0	0	0	0	0	1	PREDICTED: uncharacterized protein LOC107619460
XLOC_079744	#N/A	0	0	0	0	0	0	0	0	0	0	0	0	8.5863	0	0	0	0	0	0	0	1	PREDICTED: uncharacterized protein LOC107495326
XLOC_079881	#N/A	0	0	0	0	0	0	0	0	0	0	0	0	0	0	0	0	0	0	0	1.3162	1	monothiol glutaredoxin-S2-like
XLOC_080666	#N/A	0	0	0	0	1.1031	0	0	0	0	0	0	0	0	0	0	0	0	0	0.0491	0	1	cation/H+ exchanger 3
XLOC_080678	#N/A	0	0	0	0	0	0	0	0	0	0	0	0	0	0	0	0	2.1086	0	0	0	1	Rubisco methyltransferase family protein
XLOC_080911	#N/A	0	0	0	0	0	0	0	0	11.9751	0	0	0	0	0	0	0	0	0	0	0	1	PREDICTED: uncharacterized protein LOC107625901
XLOC_080917	#N/A	0	2.1462	0	0	0	0	0	0	0	0	0	0	0	0	0	0	0	0	0	0	1	circumsporozoite protein-like
XLOC_080991	#N/A	0	0	0	0	0	0	0	0	0	0	0	0	0	0	0	0	2.2712	0	0	0	1	sucrose synthase 5 isoform X2
XLOC_080999	#N/A	0	0	0	0	0	0	0	0	0	0	0	0	0	1.3159	0	0	0	0	0	0	1	serine carboxypeptidase-like 31
XLOC_081058	#N/A	0	0	0	0	0	0	0	0	0	0	0	0	3.5447	0	0	0	0	0	0	0	1	PREDICTED: uncharacterized protein LOC107477443 isoform X2
XLOC_081114	#N/A	0	0	3.0841	0	0	0	0	0	0	0	0	0	0	0	0	0	0	0	0	0	1	PREDICTED: uncharacterized protein LOC107470291
XLOC_081285	#N/A	0	0	0.063	0	0	0	0	1.3926	0	0	0	0	0	0	0	0	0	0	0	0	1	regulator of nonsense transcripts UPF3-like isoform X1
XLOC_081727	#N/A	0	0	0	0	1.4277	0	0	0	0	0	0	0	0	0	0	0	0	0	0	0	1	beta-glucosidase 12-like
XLOC_081754	#N/A	0	0	0	0	3.2284	0	0	0	0	0	0	0	0	0	0	0	0	0	0	0	1	hypothetical protein ARAX_ADH51I17-83F22-001
XLOC_081796	#N/A	0	0	0	0	0	0	0	1.1022	0	0	0	0	0	0	0	0	0	0	0	0	1	alpha-glucosidase 2
XLOC_081804	#N/A	0	0	0	0	5.0043	0	0	0	0	0	0	0	0	0	0	0	0	0	0	0	1	Transposon Ty3-I Gag-Pol polyprotein
XLOC_081807	#N/A	0.113	2.384	0	0	0	0	0	0	0	0	0	0	0	0	0	0	0	0	0	0	1	PREDICTED: uncharacterized protein LOC107605952
XLOC_081873	#N/A	0	0	0	0	0	0	0	0	0	0	0	0	3.6809	0	0	0	0	0	0	0	1	PREDICTED: uncharacterized protein LOC107647308
XLOC_081877	#N/A	0	0	0	0	2.7274	0	0	0	0	0	0.0922	0	0	0	0	0	0	0	0	0	1	PREDICTED: uncharacterized protein LOC107466147
XLOC_081893	#N/A	0	0	0	0	3.0203	0.1386	0	0	0	0	0	0	0	0	0	0	0	0	0	0	1	transposon protein
XLOC_000200	AH00G03630	0	0	0	0	0	0	0	0	0	0	0	0	0	0	0	0	1.4263	0	0	0	1	---NA---
XLOC_000209	AH00G03870	0	0	0	0	0	9.4781	0	0	0	0	0	0	0	0	0	0	0	0	0	0	1	---NA---
XLOC_000274	AH00G04980	0	0	0	0	0	0	0	0	0	0	0	0	0	0	0	1.997	0	0	0	0	1	---NA---
XLOC_000438	AH00G08030	0	0	0	0	0	0	0	0	0	0	0	0	0	0	1.725	0	0	0	0	0	1	---NA---
XLOC_000530	AH00G01220	0	0	0	0	0	0	0	0	0	0	0	0	0	2.0014	0	0	0	0	0	0	1	---NA---
XLOC_000678	AH00G04220	0	0	0	0	0	0	0	0	0	0	0	0	0	0	0	0	0	0	0	2.5915	1	---NA---
XLOC_000745	AH00G05600	0	0	0	0	0	0	0	3.5167	0	0	0	0	0	0	0	0	0	0	0	0	1	---NA---
XLOC_001145	AH01G04830	0	0	3.0487	0	0	0	0	0	0	0	0	0	0	0	0	0	0	0	0	0	1	---NA---
XLOC_001586	AH01G13690	0	0	0	0	0	0	0	0	1.0088	0	0	0	0	0	0	0	0	0	0	0	1	---NA---
XLOC_001601	AH01G14010	0	2.4393	0	0	0	0	0	0	0	0	0	0	0	0	0	0	0	0	0	0	1	---NA---
XLOC_001632	AH01G14560	0	0	0	0	14.1411	0	0	0	0	0	0	0	0	0	0	0	0	0	0	0	1	---NA---
XLOC_001710	AH01G15950	0	0	0	0	0	0	0	1.1182	0	0	0	0	0	0	0	0	0	0	0	0	1	---NA---
XLOC_001774	AH01G16990	0	0	0	1.3956	0	0	0	0	0	0	0	0	0	0	0	0	0	0	0	0	1	---NA---
XLOC_001780	AH01G17050	0	0	0	0	0	0	0	0	0	0	0	0	0	1.2349	0	0	0	0	0	0	1	---NA---
XLOC_001797	AH01G17340	0	0	0	0	0	0	0	0	0	0	1.7064	0	0	0	0	0	0	0	0	0	1	---NA---
XLOC_002033	AH01G21870	0	0	0	0	0	0	0	0	0	0	0	0	0	0	0	0	1.1909	0	0	0	1	---NA---
XLOC_002277	AH01G26120	0	0	0	0	0	0	0	0	0	0	0	0	0	0	0	0	1.0129	0	0	0	1	---NA---
XLOC_002500	AH01G30580	0	0	0	0	0	0	0	0	0	0	0	0	0	0	0	0	0	0	0	1.1408	1	---NA---
XLOC_002883	AH01G03580	0	0	0	0	0	0	0	0	0	0	0	0	1.5731	0	0	0	0	0	0	0	1	---NA---
XLOC_003560	AH01G16080	0	0	0	0	1.8927	0	0	0	0	0	0	0	0	0	0	0	0	0	0	0	1	---NA---
XLOC_003563	AH01G16170	0	0	0	0	1.5556	0	0	0	0	0	0	0	0	0	0	0	0	0	0	0	1	---NA---
XLOC_003604	AH01G17090	0	0	0	0	0	0	0	0	0	0	0	0	0	0	0	2.0552	0	0	0	0	1	---NA---
XLOC_003781	AH01G20520	0	0	0	0	0	0	0	0	0	0	0	0	0	0	0	0	0	0	1.9912	0	1	---NA---
XLOC_003987	AH01G24930	0	0	0	0	9.8316	0	0	0	0	0	0	0	0	0	0	0	0	0	0	0	1	---NA---
XLOC_004224	AH01G29500	0	0	0	0	0	0	0	0	2.1175	0	0	0	0	0	0	0	0	0	0	0	1	---NA---
XLOC_004362	AH01G32080	0	0	0	0	10.7428	0	0	0	0	0	0	0	0	0	0	0	0	0	0	0	1	---NA---
XLOC_004416	AH01G32900	0	0	0	0	1.0423	0	0	0	0	0	0	0	0	0	0	0	0	0	0	0	1	---NA---
XLOC_004515	-	0	0	0	0	0	0	0	0	0	0	0	0	2.4767	0	0	0	0	0	0	0	1	---NA---
XLOC_004561	-	0	2.0763	0	0	0	0	0	0	0	0	0	0	0	0	0	0	0	0	0	0	1	---NA---
XLOC_004573	-	0	3.562	0	0	0	0	0	0	0	0	0	0	0	0	0	0	0	0	0	0	1	---NA---
XLOC_004596	-	0	2.0796	0	0	0	0	0	0	0	0	0	0	0	0	0	0	0	0	0	0	1	---NA---
XLOC_004598	-	0	0	0	0	0	0	0	0	0	0	0	0	2.4265	0	0	0	0	0	0	0	1	---NA---
XLOC_004599	-	0	0	0	0	0	0	0	0	0	0	0	0	3.0056	0	0	0	0	0	0	0	1	---NA---
XLOC_004647	-	0	0	0	0	14.6791	0	0	0	0	0	0	0	0	0	0	0	0	0	0	0	1	---NA---
XLOC_005600	AH02G18440	0	0	0	0	0	0	0	0	0	0	0	0	1.2993	0	0	0	0	0	0	0	1	---NA---
XLOC_005611	AH02G18720	0	3.4481	0	0	0	0	0	0	0	0	0	0	0	0	0	0	0	0	0	0	1	---NA---
XLOC_006989	AH02G17070	0	1.1686	0	0	0	0	0	0	0	0	0	0	0	0	0	0	0	0	0	0	1	---NA---
XLOC_007120	AH02G19370	0	0	0	0	0	0	0	0	0	0	0	0	0	0	1.4149	0	0	0	0	0	1	---NA---
XLOC_007200	AH02G21110	0	0	0	0	0	0	0	0	0	0	0	0	0	0	1.2765	0	0	0	0	0	1	---NA---
XLOC_007361	AH02G24350	0	0	0	0	0	0	0	0	1.9672	0	0	0	0	0	0	0	0	0	0	0	1	---NA---
XLOC_007429	AH02G25700	0	0	0	0	0	0	0	0	0	0	0	0	0	0	0	2.8009	0	0	0	0	1	---NA---
XLOC_007443	AH02G25910	0	0	0	0	0	2.3385	0	0	0	0	0	0	0	0	0	0	0	0	0	0	1	---NA---
XLOC_007749	AH03G01600	1.1458	0	0	0	0	0	0	0	0	0	0	0	0	0	0	0	0	0	0	0	1	---NA---
XLOC_008029	AH03G07310	0	0	0	0	0	0	0	0	0	0	0	0	0	0	1.2142	0	0	0	0	0	1	---NA---
XLOC_008366	AH03G13610	0	0	1.045	0	0	0	0	0	0	0	0	0	0	0	0	0	0	0	0	0	1	---NA---
XLOC_008910	AH03G24490	0	0	0	0	0	0	0	0	2.5948	0	0	0	0	0	0	0	0	0	0	0	1	---NA---
XLOC_008975	AH03G26060	0	0	1.3245	0	0	0	0	0	0	0	0	0	0	0	0	0	0	0	0	0	1	---NA---
XLOC_009173	AH03G29510	0	0	0	0	0	0	0	0	0	3.263	0	0	0	0	0	0	0	0	0	0	1	---NA---
XLOC_009222	AH03G30450	0	0	0	0	0	0	0	0	0	0	0	0	0	0	0	0	0	0	0	1.2312	1	---NA---
XLOC_009589	AH03G37150	0	0	0	0	0	0	0	0	1.0875	0	0	0	0	0	0	0	0	0	0	0	1	---NA---
XLOC_009839	AH03G42140	0	0	0	0	0	0	0	1.2242	0	0	0	0	0	0	0	0	0	0	0	0	1	---NA---
XLOC_010000	AH03G45270	0	1.1203	0	0	0	0	0	0	0	0	0	0	0	0	0	0	0	0	0	0	1	---NA---
XLOC_010619	AH03G07360	0	1.3613	0	0	0	0	0	0	0	0	0	0	0	0	0	0	0	0	0	0	1	---NA---
XLOC_010704	AH03G09020	0	0	0	0	0	0	0	0	0	0	0	0	0	0	0	0	4.0476	0	0	0	1	---NA---
XLOC_011832	AH03G30270	0	0	0	0	0	0	0	0	0	0	0	0	0	0	1.8205	0	0	0	0	0	1	---NA---
XLOC_012034	AH03G34450	0	0	0	0	0	2.004	0	0	0	0	0	0	0	0	0	0	0	0	0	0	1	---NA---
XLOC_012036	AH03G34480	0	0	0	0	2.0554	0	0	0	0	0	0	0	0	0	0	0	0	0	0	0	1	---NA---
XLOC_012789	-	0	0	0	0	6.5308	0	0	0	0	0	0	0	0	0	0	0	0	0	0	0	1	---NA---
XLOC_012860	-	0	0	0	0	3.1935	0	0	0	0	0	0	0	0	0	0	0	0	0	0	0	1	---NA---
XLOC_012879	-	0	0	0	0	8.4973	0	0	0	0	0	0	0	0	0	0	0	0	0	0	0	1	---NA---
XLOC_012980	-	0	0	0	0	0	0	0	0	0	0	0	0	1.2783	0	0	0	0	0	0	0	1	---NA---
XLOC_013534	AH04G10130	0	0	0	0	0	0	0	0	0	0	0	0	0	0	0	0	0	3.0878	0	0	1	---NA---
XLOC_013539	AH04G10270	0	0	0	0	1.1684	0	0	0	0	0	0	0	0	0	0	0	0	0	0	0	1	---NA---
XLOC_013604	AH04G11570	0	0	0	0	2.5358	0	0	0	0	0	0	0	0	0	0	0	0	0	0	0	1	---NA---
XLOC_013642	AH04G12470	0	2.4847	0	0	0	0	0	0	0	0	0	0	0	0	0	0	0	0	0	0	1	---NA---
XLOC_014100	AH04G21590	0	0	0	0	0	0	0	0	0	0	0	0	0	0	0	30.496	0	0	0	0	1	---NA---
XLOC_014599	AH04G01920	0	0	0	0	0	0	0	0	0	0	0	0	0	0	0	2.0159	0	0	0	0	1	---NA---
XLOC_014757	AH04G04910	0	0	0	0	0	0	0	0	0	0	0	0	4.7552	0	0	0	0	0	0	0	1	---NA---
XLOC_014801	AH04G05520	0	0	0	0	0	0	0	0	1.6761	0	0	0	0	0	0	0	0	0	0	0	1	---NA---
XLOC_015484	AH04G17910	0	0	0	0	0	0	0	0	0	0	0	0	0	0	0	0	5.9913	0	0	0	1	---NA---
XLOC_015697	AH04G22120	0	0	0	0	1.3147	0	0	0	0	0	0	0	0	0	0	0	0	0	0	0	1	---NA---
XLOC_015913	AH04G25850	0	0	0	0	0	0	3.6985	0	0	0	0	0	0	0	0	0	0	0	0	0	1	---NA---
XLOC_016147	-	0	0	0	0	4.1769	0	0	0	0	0	0	0	0	0	0	0	0	0	0	0	1	---NA---
XLOC_016215	-	0	0	0	0	3.6702	0	0	0	0	0	0	0	0	0	0	0	0	0	0	0	1	---NA---
XLOC_016227	-	0	0	0	0	0	0	0	0	0	0	0	0	4.3272	0	0	0	0	0	0	0	1	---NA---
XLOC_016495	AH05G05020	1.0061	0	0	0	0	0	0	0	0	0	0	0	0	0	0	0	0	0	0	0	1	---NA---
XLOC_016835	AH05G11250	0	0	0	0	0	0	0	0	0	0	0	0	0	0	0	0	0	0	0	3.9302	1	---NA---
XLOC_017236	AH05G18900	0	0	2.7027	0	0	0	0	0	0	0	0	0	0	0	0	0	0	0	0	0	1	---NA---
XLOC_017266	AH05G19610	0	0	0	0	0	0	1.2268	0	0	0	0	0	0	0	0	0	0	0	0	0	1	---NA---
XLOC_017398	AH05G22020	0	0	0	0	2.7385	0	0	0	0	0	0	0	0	0	0	0	0	0	0	0	1	---NA---
XLOC_017727	AH05G28320	0	0	0	0	0	0	0	0	0	0	0	0	0	0	0	1.3354	0	0	0	0	1	---NA---
XLOC_018740	AH05G08590	0	0	0	0	0	0	0	0	0	0	0	0	0	0	0	0	6.6589	0	0	0	1	---NA---
XLOC_019591	AH05G24750	0	0	0	0	1.0464	0	0	0	0	0	0	0	0	0	0	0	0	0	0	0	1	---NA---
XLOC_019646	AH05G25740	0	0	0	0	0	0	0	0	0	0	0	0	0	0	0	0	0	0	0	1.2059	1	---NA---
XLOC_019648	AH05G25770	0	0	0	0	2.9921	0	0	0	0	0	0	0	0	0	0	0	0	0	0	0	1	---NA---
XLOC_019698	AH05G26800	0	0	0	0	1.5102	0	0	0	0	0	0	0	0	0	0	0	0	0	0	0	1	---NA---
XLOC_020142	AH05G35810	0	0	0	0	0	0	1.4963	0	0	0	0	0	0	0	0	0	0	0	0	0	1	---NA---
XLOC_020399	-	0	0	0	0	5.7497	0	0	0	0	0	0	0	0	0	0	0	0	0	0	0	1	---NA---
XLOC_021413	AH06G18480	0	0	0	0	0	0	0	0	0	0	0	0	1.8174	0	0	0	0	0	0	0	1	---NA---
XLOC_021461	AH06G19450	0	0	0	0	0	0	0	0	0	0	0	0	0	0	0	0	0	0	0	1.5126	1	---NA---
XLOC_021584	AH06G22050	0	0	0	0	0	0	0	0	0	0	0	0	1.782	0	0	0	0	0	0	0	1	---NA---
XLOC_021859	AH06G27320	0	0	0	0	0	0	0	0	0	0	0	0	0	1.2015	0	0	0	0	0	0	1	---NA---
XLOC_022185	AH06G04920	0	0	0	0	0	1.8696	0	0	0	0	0	0	0	0	0	0	0	0	0	0	1	---NA---
XLOC_022420	AH06G09530	0	0	0	0	0	0	0	0	0	0	0	0	0	0	0	0	1.7872	0	0	0	1	---NA---
XLOC_022493	AH06G11000	0	0	0	0	0	0	0	0	1.0315	0	0	0	0	0	0	0	0	0	0	0	1	---NA---
XLOC_022920	AH06G18780	0	0	0	0	0	0	0	0	0	0	0	0	1.0848	0	0	0	0	0	0	0	1	---NA---
XLOC_023219	AH06G24240	0	0	0	0	0	0	0	0	0	1.9442	0	0	0	0	0	0	0	0	0	0	1	---NA---
XLOC_023245	AH06G24670	0	1.3549	0	0	0	0	0	0	0	0	0	0	0	0	0	0	0	0	0	0	1	---NA---
XLOC_023867	AH07G04650	0	0	0	0	2.0633	0	0	0	0	0	0	0	0	0	0	0	0	0	0	0	1	---NA---
XLOC_023987	AH07G07080	0	0	0	0	0	0	1.1002	0	0	0	0	0	0	0	0	0	0	0	0	0	1	---NA---
XLOC_023996	AH07G07190	0	0	0	0	0	0	0	0	0	0	0	0	6.5266	0	0	0	0	0	0	0	1	---NA---
XLOC_024807	AH07G22800	0	0	0	0	0	0	0	0	0	0	0	0	0	0	1.2168	0	0	0	0	0	1	---NA---
XLOC_024809	AH07G22820	0	0	0	0	0	0	0	0	1.0666	0	0	0	0	0	0	0	0	0	0	0	1	---NA---
XLOC_024834	AH07G23270	0	0	0	0	0	0	0	0	0	0	0	0	0	0	0	1.0317	0	0	0	0	1	---NA---
XLOC_025582	AH07G12190	0	0	0	1.5761	0	0	0	0	0	0	0	0	0	0	0	0	0	0	0	0	1	---NA---
XLOC_026442	-	0	0	0	0	0	0	0	0	0	0	0	0	1.7118	0	0	0	0	0	0	0	1	---NA---
XLOC_026722	AH08G05240	0	0	0	0	2.5518	0	0	0	0	0	0	0	0	0	0	0	0	0	0	0	1	---NA---
XLOC_026727	AH08G05290	0	0	0	0	0	0	0	0	2.4999	0	0	0	0	0	0	0	0	0	0	0	1	---NA---
XLOC_027456	AH08G19060	0	0	0	0	0	0	58.2678	0	0	0	0	0	0	0	0	0	0	0	0	0	1	---NA---
XLOC_027534	AH08G20430	0	0	0	0	1.2273	0	0	0	0	0	0	0	0	0	0	0	0	0	0	0	1	---NA---
XLOC_027752	AH08G24540	0	0	0	0	0	0	0	0	1.0001	0	0	0	0	0	0	0	0	0	0	0	1	---NA---
XLOC_027862	AH08G26470	0	0	0	0	0	0	0	0	0	1.1946	0	0	0	0	0	0	0	0	0	0	1	---NA---
XLOC_028108	AH08G00370	0	0	0	0	1.2074	0	0	0	0	0	0	0	0	0	0	0	0	0	0	0	1	---NA---
XLOC_028182	-	0	0	0	0	0	0	0	0	0	0	0	0	12.9017	0	0	0	0	0	0	0	1	---NA---
XLOC_028430	AH08G06600	0	0	0	0	0	0	0	0	0	0	0	0	0	0	0	0	1.5795	0	0	0	1	---NA---
XLOC_028653	AH08G10740	0	0	1.2415	0	0	0	0	0	0	0	0	0	0	0	0	0	0	0	0	0	1	---NA---
XLOC_029172	-	0	0	0	0	4.1988	0	0	0	0	0	0	0	0	0	0	0	0	0	0	0	1	---NA---
XLOC_030487	AH09G12960	0	0	0	0	0	0	0	0	0	0	0	0	0	0	0	0	0	2.1655	0	0	1	---NA---
XLOC_030511	AH09G13360	0	0	0	0	0	0	0	0	1.7465	0	0	0	0	0	0	0	0	0	0	0	1	---NA---
XLOC_030523	AH09G13570	0	0	0	0	2.5041	0	0	0	0	0	0	0	0	0	0	0	0	0	0	0	1	---NA---
XLOC_030589	AH09G14980	0	1.2772	0	0	0	0	0	0	0	0	0	0	0	0	0	0	0	0	0	0	1	---NA---
XLOC_030720	AH09G17430	0	0	0	0	0	0	0	0	0	0	0	0	4.7938	0	0	0	0	0	0	0	1	---NA---
XLOC_030856	AH09G19930	0	0	0	0	19.5442	0	0	0	0	0	0	0	0	0	0	0	0	0	0	0	1	---NA---
XLOC_030989	-	0	0	0	0	0	0	0	0	0	0	0	0	11.0413	0	0	0	0	0	0	0	1	---NA---
XLOC_030994	AH09G22410	0	0	0	0	0	2.7334	0	0	0	0	0	0	0	0	0	0	0	0	0	0	1	---NA---
XLOC_031000	AH09G22520	0	0	0	0	0	0	0	0	0	0	0	0	0	0	0	1.2352	0	0	0	0	1	---NA---
XLOC_031312	AH09G28450	0	0	0	0	0	0	0	0	0	0	0	0	0	0	1.3606	0	0	0	0	0	1	---NA---
XLOC_031862	AH09G04540	0	0	0	0	0	0	0	0	0	0	0	0	1.9578	0	0	0	0	0	0	0	1	---NA---
XLOC_032181	AH09G10330	0	0	1.4206	0	0	0	0	0	0	0	0	0	0	0	0	0	0	0	0	0	1	---NA---
XLOC_032300	AH09G12460	0	0	0	0	0	2.2256	0	0	0	0	0	0	0	0	0	0	0	0	0	0	1	---NA---
XLOC_032314	AH09G12690	0	0	0	0	0	0	0	2.7957	0	0	0	0	0	0	0	0	0	0	0	0	1	---NA---
XLOC_032476	AH09G15750	0	0	0	0	0	0	0	0	1.4297	0	0	0	0	0	0	0	0	0	0	0	1	---NA---
XLOC_032951	AH09G24950	0	0	0	0	0	0	0	0	0	0	0	0	1.863	0	0	0	0	0	0	0	1	---NA---
XLOC_033450	AH09G34890	1.1639	0	0	0	0	0	0	0	0	0	0	0	0	0	0	0	0	0	0	0	1	---NA---
XLOC_033467	AH09G35140	0	0	0	0	0	0	0	0	0	0	0	0	0	1.5384	0	0	0	0	0	0	1	---NA---
XLOC_033503	-	0	0	0	0	0	2.2926	0	0	0	0	0	0	0	0	0	0	0	0	0	0	1	---NA---
XLOC_033546	-	0	0	0	0	0	0	0	0	0	0	0	0	1.6263	0	0	0	0	0	0	0	1	---NA---
XLOC_033547	-	0	0	0	0	0	0	0	0	0	0	0	0	2.7779	0	0	0	0	0	0	0	1	---NA---
XLOC_033586	-	0	0	0	0	2.2586	0	0	0	0	0	0	0	0	0	0	0	0	0	0	0	1	---NA---
XLOC_033613	-	0	0	0	0	0	0	0	0	0	0	0	0	3.1278	0	0	0	0	0	0	0	1	---NA---
XLOC_033624	-	0	0	0	0	0	0	0	0	0	0	0	0	2.3777	0	0	0	0	0	0	0	1	---NA---
XLOC_034075	AH10G08830	0	0	0	0	2.4885	0	0	0	0	0	0	0	0	0	0	0	0	0	0	0	1	---NA---
XLOC_034438	AH10G15460	0	0	0	0	0	0	0	0	5.4008	0	0	0	0	0	0	0	0	0	0	0	1	---NA---
XLOC_034479	AH10G16230	0	0	2.1756	0	0	0	0	0	0	0	0	0	0	0	0	0	0	0	0	0	1	---NA---
XLOC_034526	AH10G17180	0	0	0	0	0	0	0	0	0	0	0	2.4295	0	0	0	0	0	0	0	0	1	---NA---
XLOC_034865	AH10G23700	0	0	0	0	0	0	0	0	0	0	0	0	0	0	0	0	1.8676	0	0	0	1	---NA---
XLOC_035340	AH10G00040	0	0	1.5447	0	0	0	0	0	0	0	0	0	0	0	0	0	0	0	0	0	1	---NA---
XLOC_035976	AH10G12060	0	0	0	0	0	0	0	0	0	2.9294	0	0	0	0	0	0	0	0	0	0	1	---NA---
XLOC_036078	AH10G13890	0	0	0	0	0	0	0	1.4398	0	0	0	0	0	0	0	0	0	0	0	0	1	---NA---
XLOC_037009	AH10G32440	0	0	0	0	0	0	0	0	0	0	0	0	0	0	0	4.4012	0	0	0	0	1	---NA---
XLOC_037050	-	0	0	0	0	0	0	0	0	0	0	0	0	4.0697	0	0	0	0	0	0	0	1	---NA---
XLOC_037248	-	0	0	0	0	0	0	0	0	0	0	0	0	0	0	0	10.4316	0	0	0	0	1	---NA---
XLOC_037489	AH11G06990	0	0	0	0	0	0	0	0	2.0651	0	0	0	0	0	0	0	0	0	0	0	1	---NA---
XLOC_038057	AH11G17890	0	0	0	0	0	0	0	0	0	0	0	0	0	0	0	0	0	0	0	1.6856	1	---NA---
XLOC_038190	AH11G20150	0	0	0	0	0	0	0	0	0	0	0	0	0	0	0	0	0	1.4229	0	0	1	---NA---
XLOC_038403	AH11G24100	0	0	0	0	0	0	1.5063	0	0	0	0	0	0	0	0	0	0	0	0	0	1	---NA---
XLOC_038452	AH11G25000	0	0	0	0	3.7707	0	0	0	0	0	0	0	0	0	0	0	0	0	0	0	1	---NA---
XLOC_039709	AH11G12440	0	0	0	0	0	0	0	0	3.7951	0	0	0	0	0	0	0	0	0	0	0	1	---NA---
XLOC_039888	AH11G16020	0	0	0	0	0	0	0	0	0	0	0	0	0	0	0	0	0	1.2546	0	0	1	---NA---
XLOC_039896	AH11G16180	0	0	0	0	0	0	0	0	0	0	0	1.1694	0	0	0	0	0	0	0	0	1	---NA---
XLOC_039906	AH11G16310	0	0	0	0	4.561	0	0	0	0	0	0	0	0	0	0	0	0	0	0	0	1	---NA---
XLOC_040732	AH11G33010	2.207	0	0	0	0	0	0	0	0	0	0	0	0	0	0	0	0	0	0	0	1	---NA---
XLOC_040897	AH11G36290	0	0	0	0	0	0	0	0	0	0	0	0	1.0505	0	0	0	0	0	0	0	1	---NA---
XLOC_041040	-	0	0	0	0	5.5558	0	0	0	0	0	0	0	0	0	0	0	0	0	0	0	1	---NA---
XLOC_041065	-	0	0	0	0	9.2094	0	0	0	0	0	0	0	0	0	0	0	0	0	0	0	1	---NA---
XLOC_041109	AH12G00360	1.4632	0	0	0	0	0	0	0	0	0	0	0	0	0	0	0	0	0	0	0	1	---NA---
XLOC_041242	AH12G03320	0	0	0	0	0	1.0835	0	0	0	0	0	0	0	0	0	0	0	0	0	0	1	---NA---
XLOC_041317	-	0	0	0	0	7.9354	0	0	0	0	0	0	0	0	0	0	0	0	0	0	0	1	---NA---
XLOC_041658	AH12G10620	0	0	0	0	0	0	0	1.4803	0	0	0	0	0	0	0	0	0	0	0	0	1	---NA---
XLOC_041869	AH12G14420	0	0	0	0	0	0	0	0	0	0	0	0	0	0	1.2226	0	0	0	0	0	1	---NA---
XLOC_041918	AH12G15330	0	0	0	0	0	0	0	0	0	0	3.558	0	0	0	0	0	0	0	0	0	1	---NA---
XLOC_041939	AH12G15740	0	0	0	0	7.4768	0	0	0	0	0	0	0	0	0	0	0	0	0	0	0	1	---NA---
XLOC_042041	AH12G17650	0	0	0	0	1.6072	0	0	0	0	0	0	0	0	0	0	0	0	0	0	0	1	---NA---
XLOC_042201	AH12G20840	0	0	0	0	2.4943	0	0	0	0	0	0	0	0	0	0	0	0	0	0	0	1	---NA---
XLOC_042280	AH12G22320	0	0	0	0	0	0	2.0932	0	0	0	0	0	0	0	0	0	0	0	0	0	1	---NA---
XLOC_042915	AH12G34720	0	0	0	0	0	0	0	0	2.1098	0	0	0	0	0	0	0	0	0	0	0	1	---NA---
XLOC_043483	AH12G07550	0	0	0	0	0	0	0	0	0	0	0	0	0	1.427	0	0	0	0	0	0	1	---NA---
XLOC_043551	AH12G09200	0	0	0	0	1.9412	0	0	0	0	0	0	0	0	0	0	0	0	0	0	0	1	---NA---
XLOC_043561	AH12G09340	0	0	0	0	0	0	0	0	0	0	0	0	3.5377	0	0	0	0	0	0	0	1	---NA---
XLOC_043684	AH12G11850	0	0	0	0	1.0461	0	0	0	0	0	0	0	0	0	0	0	0	0	0	0	1	---NA---
XLOC_043744	AH12G13130	0	2.7528	0	0	0	0	0	0	0	0	0	0	0	0	0	0	0	0	0	0	1	---NA---
XLOC_043803	AH12G14360	0	0	0	0	0	0	0	0	0	0	0	0	0	0	0	1.6637	0	0	0	0	1	---NA---
XLOC_043913	AH12G16560	0	0	0	0	0	0	0	0	1.1021	0	0	0	0	0	0	0	0	0	0	0	1	---NA---
XLOC_044128	AH12G20590	0	0	0	0	2.1454	0	0	0	0	0	0	0	0	0	0	0	0	0	0	0	1	---NA---
XLOC_044172	AH12G21360	0	0	0	0	0	0	0	0	0	0	0	0	0	0	0	0	4.361	0	0	0	1	---NA---
XLOC_044208	AH12G22030	0	0	0	0	0	0	0	0	1.7595	0	0	0	0	0	0	0	0	0	0	0	1	---NA---
XLOC_044298	AH12G23920	0	0	3.2731	0	0	0	0	0	0	0	0	0	0	0	0	0	0	0	0	0	1	---NA---
XLOC_044337	AH12G24660	0	0	0	0	0	0	0	0	2.7168	0	0	0	0	0	0	0	0	0	0	0	1	---NA---
XLOC_044551	AH12G28890	0	0	0	0	0	0	0	0	0	0	0	0	0	0	0	5.2524	0	0	0	0	1	---NA---
XLOC_044553	AH12G28910	0	0	0	0	0	0	0	0	0	0	0	0	0	0	0	11.8573	0	0	0	0	1	---NA---
XLOC_044831	AH12G34660	0	0	0	0	0	0	0	0	1.0394	0	0	0	0	0	0	0	0	0	0	0	1	---NA---
XLOC_045048	-	0	0	0	0	2.8919	0	0	0	0	0	0	0	0	0	0	0	0	0	0	0	1	---NA---
XLOC_045164	-	0	0	0	0	0	0	0	0	0	0	0	0	0	6.0064	0	0	0	0	0	0	1	---NA---
XLOC_045535	-	0	7.1231	0	0	0	0	0	0	0	0	0	0	0	0	0	0	0	0	0	0	1	---NA---
XLOC_046677	AH13G28170	0	0	2.7532	0	0	0	0	0	0	0	0	0	0	0	0	0	0	0	0	0	1	---NA---
XLOC_046730	AH13G29270	0	0	0	0	5.5896	0	0	0	0	0	0	0	0	0	0	0	0	0	0	0	1	---NA---
XLOC_046768	AH13G30090	0	0	0	0	1.8588	0	0	0	0	0	0	0	0	0	0	0	0	0	0	0	1	---NA---
XLOC_046772	AH13G30130	0	0	0	0	2.0786	0	0	0	0	0	0	0	0	0	0	0	0	0	0	0	1	---NA---
XLOC_046773	AH13G30140	0	0	0	0	4.1337	0	0	0	0	0	0	0	0	0	0	0	0	0	0	0	1	---NA---
XLOC_047060	AH13G36040	0	0	0	0	1.6987	0	0	0	0	0	0	0	0	0	0	0	0	0	0	0	1	---NA---
XLOC_047214	AH13G38830	0	0	0	0	0	0	0	0	0	0	0	0	0	0	0	0	0	0	0	1.2143	1	---NA---
XLOC_047243	-	0	0	0	0	0	0	0	0	0	0	0	0	4.1625	0	0	0	0	0	0	0	1	---NA---
XLOC_047315	AH13G40830	0	0	0	0	0	0	0	0	0	0	0	0	0	0	0	0	0	1.9903	0	0	1	---NA---
XLOC_047956	AH13G53160	0	0	0	0	4.3489	0	0	0	0	0	0	0	0	0	0	0	0	0	0	0	1	---NA---
XLOC_048168	AH13G57460	0	0	0	0	0	0	0	0	0	0	0	0	1.291	0	0	0	0	0	0	0	1	---NA---
XLOC_048569	AH13G05740	0	0	0	0	0	0	0	1.0054	0	0	0	0	0	0	0	0	0	0	0	0	1	---NA---
XLOC_049168	AH13G16870	0	0	0	0	0	0	0	0	0	0	0	0	0	0	1.1594	0	0	0	0	0	1	---NA---
XLOC_049479	AH13G22970	0	0	0	0	0	0	0	0	0	0	0	0	1.3572	0	0	0	0	0	0	0	1	---NA---
XLOC_049576	AH13G24940	0	0	0	0	3.814	0	0	0	0	0	0	0	0	0	0	0	0	0	0	0	1	---NA---
XLOC_049593	AH13G25310	0	0	0	0	1.9367	0	0	0	0	0	0	0	0	0	0	0	0	0	0	0	1	---NA---
XLOC_049597	AH13G25380	0	0	0	0	0	0	1.4678	0	0	0	0	0	0	0	0	0	0	0	0	0	1	---NA---
XLOC_049613	AH13G25620	0	0	0	0	0	0	0	0	4.6478	0	0	0	0	0	0	0	0	0	0	0	1	---NA---
XLOC_049753	AH13G28110	0	0	0	0	0	0	0	0	0	0	0	0	0	0	0	2.9991	0	0	0	0	1	---NA---
XLOC_049869	AH13G30170	0	0	0	0	1.7942	0	0	0	0	0	0	0	0	0	0	0	0	0	0	0	1	---NA---
XLOC_049870	AH13G30180	0	0	0	0	2.1669	0	0	0	0	0	0	0	0	0	0	0	0	0	0	0	1	---NA---
XLOC_049976	AH13G31990	0	0	0	0	0	0	0	0	0	0	0	0	3.6658	0	0	0	0	0	0	0	1	---NA---
XLOC_050028	AH13G32890	0	0	0	0	0	0	0	0	0	0	0	0	0	0	0	0	0	1.3137	0	0	1	---NA---
XLOC_050135	AH13G34910	0	0	0	0	3.2935	0	0	0	0	0	0	0	0	0	0	0	0	0	0	0	1	---NA---
XLOC_050311	AH13G38540	0	0	0	0	0	0	0	0	3.0874	0	0	0	0	0	0	0	0	0	0	0	1	---NA---
XLOC_050961	AH13G51310	0	0	0	0	2.038	0	0	0	0	0	0	0	0	0	0	0	0	0	0	0	1	---NA---
XLOC_050978	AH13G51690	0	0	0	0	0	0	0	0	0	0	0	0	0	0	0	0	1.0197	0	0	0	1	---NA---
XLOC_051544	-	0	0	0	0	0	0	0	0	0	0	0	0	2.574	0	0	0	0	0	0	0	1	---NA---
XLOC_051574	-	0	0	0	0	0	0	0	0	0	0	0	0	0	0	0	0	0	1.1521	0	0	1	---NA---
XLOC_051583	-	0	0	0	0	0	0	0	0	0	0	0	0	1.5837	0	0	0	0	0	0	0	1	---NA---
XLOC_051584	-	0	0	0	0	0	0	0	0	0	0	0	0	28.325	0	0	0	0	0	0	0	1	---NA---
XLOC_051629	-	0	0	0	0	9.0909	0	0	0	0	0	0	0	0	0	0	0	0	0	0	0	1	---NA---
XLOC_051795	AH14G02660	0	0	0	0	0	0	0	0	0	0	0	0	0	0	0	4.094	0	0	0	0	1	---NA---
XLOC_052217	AH14G11110	0	5.3423	0	0	0	0	0	0	0	0	0	0	0	0	0	0	0	0	0	0	1	---NA---
XLOC_052314	AH14G13260	0	0	0	0	6.0482	0	0	0	0	0	0	0	0	0	0	0	0	0	0	0	1	---NA---
XLOC_052333	AH14G13590	0	1.4324	0	0	0	0	0	0	0	0	0	0	0	0	0	0	0	0	0	0	1	---NA---
XLOC_052558	AH14G17750	0	0	0	0	3.3976	0	0	0	0	0	0	0	0	0	0	0	0	0	0	0	1	---NA---
XLOC_052932	AH14G24830	0	0	0	0	0	0	0	0	0	0	0	0	0	0	1.2687	0	0	0	0	0	1	---NA---
XLOC_052959	AH14G25350	0	0	0	0	0	0	0	0	0	0	0	0	0	0	0	2.9157	0	0	0	0	1	---NA---
XLOC_053170	-	0	0	0	0	0	0	0	0	0	0	0	0	1.4821	0	0	0	0	0	0	0	1	---NA---
XLOC_054170	AH14G03390	0	0	0	0	1.0181	0	0	0	0	0	0	0	0	0	0	0	0	0	0	0	1	---NA---
XLOC_054221	AH14G04290	0	0	2.0823	0	0	0	0	0	0	0	0	0	0	0	0	0	0	0	0	0	1	---NA---
XLOC_054913	AH14G17670	0	0	0	0	0	0	0	0	0	0	0	1.2467	0	0	0	0	0	0	0	0	1	---NA---
XLOC_054979	AH14G19020	0	0	0	0	0	0	0	2.6758	0	0	0	0	0	0	0	0	0	0	0	0	1	---NA---
XLOC_055447	AH14G28090	0	0	0	0	0	1.1802	0	0	0	0	0	0	0	0	0	0	0	0	0	0	1	---NA---
XLOC_055991	AH14G38610	1.0235	0	0	0	0	0	0	0	0	0	0	0	0	0	0	0	0	0	0	0	1	---NA---
XLOC_056429	-	0	0	0	0	0	0	3.8152	0	0	0	0	0	0	0	0	0	0	0	0	0	1	---NA---
XLOC_056562	-	0	0	0	0	7.9322	0	0	0	0	0	0	0	0	0	0	0	0	0	0	0	1	---NA---
XLOC_056717	AH15G03800	0	0	0	0	0	0	0	0	0	0	0	0	0	0	0	0	3.1155	0	0	0	1	---NA---
XLOC_056805	AH15G05420	0	0	0	0	0	0	0	0	3.4346	0	0	0	0	0	0	0	0	0	0	0	1	---NA---
XLOC_057128	AH15G11720	0	0	0	0	0	0	0	0	1.1119	0	0	0	0	0	0	0	0	0	0	0	1	---NA---
XLOC_057231	AH15G13660	0	0	0	0	0	0	0	0	0	0	0	5.0977	0	0	0	0	0	0	0	0	1	---NA---
XLOC_057296	AH15G15180	0	3.0902	0	0	0	0	0	0	0	0	0	0	0	0	0	0	0	0	0	0	1	---NA---
XLOC_057297	AH15G15190	0	1.9309	0	0	0	0	0	0	0	0	0	0	0	0	0	0	0	0	0	0	1	---NA---
XLOC_057409	AH15G17200	0	0	0	0	0	0	0	0	0	0	0	0	0	0	0	1.4454	0	0	0	0	1	---NA---
XLOC_057491	AH15G18670	1.0292	0	0	0	0	0	0	0	0	0	0	0	0	0	0	0	0	0	0	0	1	---NA---
XLOC_057582	AH15G20420	0	0	0	0	0	0	0	0	0	0	0	0	0	0	0	0	1.2989	0	0	0	1	---NA---
XLOC_057594	AH15G20750	0	0	0	0	0	1.2004	0	0	0	0	0	0	0	0	0	0	0	0	0	0	1	---NA---
XLOC_058037	AH15G29940	0	0	0	0	0	0	0	0	0	0	0	0	0	0	0	0	3.2647	0	0	0	1	---NA---
XLOC_058241	AH15G33880	0	2.2319	0	0	0	0	0	0	0	0	0	0	0	0	0	0	0	0	0	0	1	---NA---
XLOC_058890	AH15G08790	0	0	0	0	0	0	0	0	0	0	0	0	0	0	0	1.2522	0	0	0	0	1	---NA---
XLOC_058917	AH15G09320	0	0	0	0	0	0	0	0	0	0	0	0	0	0	0	0	1.3758	0	0	0	1	---NA---
XLOC_058941	AH15G09690	0	0	0	0	0	0	0	0	0	0	0	0	8.2893	0	0	0	0	0	0	0	1	---NA---
XLOC_059185	AH15G14240	0	1.557	0	0	0	0	0	0	0	0	0	0	0	0	0	0	0	0	0	0	1	---NA---
XLOC_059318	AH15G16750	0	0	0	0	0	0	0	0	0	0	2.3397	0	0	0	0	0	0	0	0	0	1	---NA---
XLOC_059365	AH15G17590	0	0	0	0	0	0	0	0	2.2218	0	0	0	0	0	0	0	0	0	0	0	1	---NA---
XLOC_059389	AH15G18090	0	0	0	0	0	0	0	0	0	0	2.0219	0	0	0	0	0	0	0	0	0	1	---NA---
XLOC_059861	AH15G26420	0	0	0	0	0	0	0	0	2.32	0	0	0	0	0	0	0	0	0	0	0	1	---NA---
XLOC_060302	AH15G34790	0	0	0	0	0	0	0	0	0	0	0	0	0	1.0432	0	0	0	0	0	0	1	---NA---
XLOC_060470	-	0	0	0	0	25.3706	0	0	0	0	0	0	0	0	0	0	0	0	0	0	0	1	---NA---
XLOC_060482	-	0	0	0	0	0	0	0	0	0	0	0	0	1.0321	0	0	0	0	0	0	0	1	---NA---
XLOC_060483	-	0	0	0	0	0	0	0	0	0	0	0	0	1.7726	0	0	0	0	0	0	0	1	---NA---
XLOC_060615	-	0	0	0	0	10.2262	0	0	0	0	0	0	0	0	0	0	0	0	0	0	0	1	---NA---
XLOC_060898	AH16G05510	0	0	0	0	1.1443	0	0	0	0	0	0	0	0	0	0	0	0	0	0	0	1	---NA---
XLOC_060903	AH16G05600	0	0	0	0	0	0	0	0	1.734	0	0	0	0	0	0	0	0	0	0	0	1	---NA---
XLOC_061417	AH16G16400	0	0	0	0	0	0	0	0	2.6637	0	0	0	0	0	0	0	0	0	0	0	1	---NA---
XLOC_061483	AH16G17550	0	0	1.1451	0	0	0	0	0	0	0	0	0	0	0	0	0	0	0	0	0	1	---NA---
XLOC_061693	AH16G21140	0	0	0	0	0	0	0	0	0	0	0	0	0	0	0	4.5017	0	0	0	0	1	---NA---
XLOC_061892	AH16G25160	0	0	0	0	0	0	0	0	0	0	0	0	0	0	0	4.4014	0	0	0	0	1	---NA---
XLOC_062132	AH16G30450	0	0	0	0	3.0357	0	0	0	0	0	0	0	0	0	0	0	0	0	0	0	1	---NA---
XLOC_062745	AH16G42020	0	0	0	0	0	0	0	0	0	0	0	0	0	0	0	3.3567	0	0	0	0	1	---NA---
XLOC_063901	AH16G16590	0	0	0	0	0	0	0	0	0	0	0	0	0	0	0	1.6297	0	0	0	0	1	---NA---
XLOC_064063	AH16G19810	0	0	0	0	0	0	0	0	0	0	0	0	2.7926	0	0	0	0	0	0	0	1	---NA---
XLOC_064068	AH16G19890	0	0	0	0	0	0	0	0	0	0	0	0	0	0	0	0	0	0	0	1.1978	1	---NA---
XLOC_064083	AH16G20210	0	3.1611	0	0	0	0	0	0	0	0	0	0	0	0	0	0	0	0	0	0	1	---NA---
XLOC_064099	AH16G20520	0	0	0	0	0	0	2.4857	0	0	0	0	0	0	0	0	0	0	0	0	0	1	---NA---
XLOC_064118	AH16G21010	0	0	0	0	2.8076	0	0	0	0	0	0	0	0	0	0	0	0	0	0	0	1	---NA---
XLOC_064125	AH16G21180	0	0	0	0	0	0	0	0	0	0	0	0	0	1.2835	0	0	0	0	0	0	1	---NA---
XLOC_064364	AH16G25580	0	0	0	0	0	0	0	0	0	0	0	0	0	2.1783	0	0	0	0	0	0	1	---NA---
XLOC_065039	AH16G37870	0	0	0	0	0	0	0	0	0	0	0	0	1.0258	0	0	0	0	0	0	0	1	---NA---
XLOC_065615	#N/A	0	0	0	0	8.4877	0	0	0	0	0	0	0	0	0	0	0	0	0	0	0	1	---NA---
XLOC_065632	#N/A	0	0	0	0	0	0	0	0	0	0	0	0	1.5085	0	0	0	0	0	0	0	1	---NA---
XLOC_066074	#N/A	0	0	0	0	0	0	0	0	0	0	0	0	19.178	0	0	0	0	0	0	0	1	---NA---
XLOC_066502	#N/A	0	0	0	0	0	0	0	0	0	0	0	0	0	0	0	1.044	0	0	0	0	1	---NA---
XLOC_068538	#N/A	0	0	0	0	0	0	0	0	0	1.7526	0	0	0	0	0	0	0	0	0	0	1	---NA---
XLOC_068580	#N/A	0	0	0	0	0	0	0	0	2.0469	0	0	0	0	0	0	0	0	0	0	0	1	---NA---
XLOC_068744	#N/A	0	0	0	0	0	0	0	0	0	0	0	0	3.5371	0	0	0	0	0	0	0	1	---NA---
XLOC_068793	#N/A	0	0	0	0	0	0	0	0	2.206	0	0	0	0	0	0	0	0	0	0	0	1	---NA---
XLOC_069149	#N/A	0	0	0	0	0	0	1.5955	0	0	0	0	0	0	0	0	0	0	0	0	0	1	---NA---
XLOC_069276	#N/A	0	0	0	1.0191	0	0	0	0	0	0	0	0	0	0	0	0	0	0	0	0	1	---NA---
XLOC_069509	#N/A	0	0	0	0	0	0	0	0	0	0	0	0	3.426	0	0	0	0	0	0	0	1	---NA---
XLOC_069629	#N/A	0	0	0	0	0	0	0	0	0	12.9139	0	0	0	0	0	0	0	0	0	0	1	---NA---
XLOC_069794	#N/A	0	0	0	0	3.1599	0	0	0	0	0	0	0	0	0	0	0	0	0	0	0	1	---NA---
XLOC_069815	#N/A	0	0	0	0	0	1.6014	0	0	0	0	0	0	0	0	0	0	0	0	0	0	1	---NA---
XLOC_070101	#N/A	0	0	0	0	0	0	0	0	0	0	0	0	0	0	0	0	5.2211	0	0	0	1	---NA---
XLOC_070274	#N/A	0	0	0	0	3.1416	0	0	0	0	0	0	0	0	0	0	0	0	0	0	0	1	---NA---
XLOC_070277	#N/A	0	0	2.3502	0	0	0	0	0	0	0	0	0	0	0	0	0	0	0	0	0	1	---NA---
XLOC_070440	#N/A	0	0	0	0	11.7645	0	0	0	0	0	0	0	0	0	0	0	0	0	0	0	1	---NA---
XLOC_070711	#N/A	0	0	0	0	0	0	0	0	0	0	0	0	4.7608	0	0	0	0	0	0	0	1	---NA---
XLOC_070757	#N/A	0	0	0	0	0	0	0	0	0	0	0	0	0	0	0	0	2.3114	0	0	0	1	---NA---
XLOC_070925	#N/A	0	0	0	0	0	0	0	0	0	0	0	0	4.5136	0	0	0	0	0	0	0	1	---NA---
XLOC_071194	#N/A	0	0	0	0	1.2278	0	0	0	0	0	0	0	0	0	0	0	0	0	0	0	1	---NA---
XLOC_071339	#N/A	0	0	0	0	5.6389	0	0	0	0	0	0	0	0	0	0	0	0	0	0	0	1	---NA---
XLOC_071559	#N/A	0	0	0	0	9.6721	0	0	0	0	0	0	0	0	0	0	0	0	0	0	0	1	---NA---
XLOC_071815	#N/A	0	0	0	2.7297	0	0	0	0	0	0	0	0	0	0	0	0	0	0	0	0	1	---NA---
XLOC_072246	#N/A	0	0	0	0	0	0	0	0	0	0	0	0	2.0792	0	0	0	0	0	0	0	1	---NA---
XLOC_072284	#N/A	0	0	0	0	0	0	0	0	0	0	2.9726	0	0	0	0	0	0	0	0	0	1	---NA---
XLOC_072300	#N/A	0	2.7754	0	0	0	0	0	0	0	0	0	0	0	0	0	0	0	0	0	0	1	---NA---
XLOC_072402	#N/A	0	0	0	0	0	0	0	0	4.3008	0	0	0	0	0	0	0	0	0	0	0	1	---NA---
XLOC_072483	#N/A	0	0	0	0	2.0893	0	0	0	0	0	0	0	0	0	0	0	0	0	0	0	1	---NA---
XLOC_072535	#N/A	0	0	0	0	3.7865	0	0	0	0	0	0	0	0	0	0	0	0	0	0	0	1	---NA---
XLOC_072695	#N/A	0	0	0	0	0	0	0	0	0	0	0	0	11.3747	0	0	0	0	0	0	0	1	---NA---
XLOC_072814	#N/A	0	0	0	0	0	0	0	0	0	0	0	0	0	0	0	0	1.3545	0	0	0	1	---NA---
XLOC_073227	#N/A	0	0	0	0	0	0	3.6564	0	0	0	0	0	0	0	0	0	0	0	0	0	1	---NA---
XLOC_073250	#N/A	0	0	0	0	0	3.7842	0	0	0	0	0	0	0	0	0	0	0	0	0	0	1	---NA---
XLOC_073256	#N/A	0	0	0	0	4.3018	0	0	0	0	0	0	0	0	0	0	0	0	0	0	0	1	---NA---
XLOC_073281	#N/A	0	0	0	0	0	0	0	0	0	0	0	0	3.2987	0	0	0	0	0	0	0	1	---NA---
XLOC_073296	#N/A	0	0	0	0	0	0	0	0	0	0	0	0	2.0992	0	0	0	0	0	0	0	1	---NA---
XLOC_073297	#N/A	0	0	0	0	0	0	0	0	0	0	0	0	1.5356	0	0	0	0	0	0	0	1	---NA---
XLOC_073319	#N/A	0	0	0	0	0	0	0	0	0	0	0	0	8.8679	0	0	0	0	0	0	0	1	---NA---
XLOC_073352	#N/A	0	0	0	0	0	0	0	0	0	0	0	0	1.7862	0	0	0	0	0	0	0	1	---NA---
XLOC_073922	#N/A	0	0	0	3.4454	0	0	0	0	0	0	0	0	0	0	0	0	0	0	0	0	1	---NA---
XLOC_074039	#N/A	0	0	0	0	0	0	0	0	0	0	0	0	0	0	0	0	2.3066	0	0	0	1	---NA---
XLOC_074451	#N/A	0	0	0	0	2.8648	0	0	0	0	0	0	0	0	0	0	0	0	0	0	0	1	---NA---
XLOC_074798	#N/A	0	0	0	0	0	1.0038	0	0	0	0	0	0	0	0	0	0	0	0	0	0	1	---NA---
XLOC_074968	#N/A	0	0	0	0	2.9961	0	0	0	0	0	0	0	0	0	0	0	0	0	0	0	1	---NA---
XLOC_075209	#N/A	0	0	0	0	0	0	0	1.0502	0	0	0	0	0	0	0	0	0	0	0	0	1	---NA---
XLOC_075398	#N/A	0	0	0	0	1.5809	0	0	0	0	0	0	0	0	0	0	0	0	0	0	0	1	---NA---
XLOC_075960	#N/A	0	0	0	0	0	0	0	0	1.343	0	0	0	0	0	0	0	0	0	0	0	1	---NA---
XLOC_076008	#N/A	0	0	0	0	0	0	0	0	2.2169	0	0	0	0	0	0	0	0	0	0	0	1	---NA---
XLOC_076009	#N/A	0	0	0	0	0	0	0	0	7.5708	0	0	0	0	0	0	0	0	0	0	0	1	---NA---
XLOC_076750	#N/A	0	0	0	0	9.0601	0	0	0	0	0	0	0	0	0	0	0	0	0	0	0	1	---NA---
XLOC_076770	#N/A	0	0	0	0	0	0	0	0	0	0	0	0	0	0	0	0	1.2374	0	0	0	1	---NA---
XLOC_077062	#N/A	0	0	0	0	3.774	0	0	0	0	0	0	0	0	0	0	0	0	0	0	0	1	---NA---
XLOC_077075	#N/A	0	0	0	0	0	0	0	0	0	0	0	0	4.1051	0	0	0	0	0	0	0	1	---NA---
XLOC_077386	#N/A	0	0	0	0	0	0	0	0	0	0	0	0	0	0	0	0	1.1701	0	0	0	1	---NA---
XLOC_077731	#N/A	0	0	0	0	0	0	0	1.3703	0	0	0	0	0	0	0	0	0	0	0	0	1	---NA---
XLOC_077813	#N/A	0	0	0	2.485	0	0	0	0	0	0	0	0	0	0	0	0	0	0	0	0	1	---NA---
XLOC_077886	#N/A	0	0	0	0	8.2297	0	0	0	0	0	0	0	0	0	0	0	0	0	0	0	1	---NA---
XLOC_077937	#N/A	0	0	0	0	0	0	0	0	0	0	0	0	1.7344	0	0	0	0	0	0	0	1	---NA---
XLOC_078048	#N/A	0	0	0	0	18.3843	0	0	0	0	0	0	0	0	0	0	0	0	0	0	0	1	---NA---
XLOC_078227	#N/A	0	0	0	0	0	0	0	0	0	0	0	0	0	0	1.0224	0	0	0	0	0	1	---NA---
XLOC_078243	#N/A	0	0	0	0	1.1441	0	0	0	0	0	0	0	0	0	0	0	0	0	0	0	1	---NA---
XLOC_078305	#N/A	0	0	0	0	0	1.6725	0	0	0	0	0	0	0	0	0	0	0	0	0	0	1	---NA---
XLOC_078518	#N/A	0	0	0	0	0	0	0	0	0	0	0	0	0	0	0	0	0	2.096	0	0	1	---NA---
XLOC_078559	#N/A	0	0	0	0	0	0	0	0	0	0	0	0	0	1.739	0	0	0	0	0	0	1	---NA---
XLOC_078800	#N/A	0	0	0	0	0	1.3506	0	0	0	0	0	0	0	0	0	0	0	0	0	0	1	---NA---
XLOC_079381	#N/A	0	0	0	0	3.4849	0	0	0	0	0	0	0	0	0	0	0	0	0	0	0	1	---NA---
XLOC_079470	#N/A	0	0	0	0	2.2253	0	0	0	0	0	0	0	0	0	0	0	0	0	0	0	1	---NA---
XLOC_080208	#N/A	0	0	0	0	0	0	0	0	0	0	0	0	0	0	0	0	1.2858	0	0	0	1	---NA---
XLOC_080519	#N/A	0	0	0	0	0	0	0	0	0	0	0	0	6.0828	0	0	0	0	0	0	0	1	---NA---
XLOC_080679	#N/A	0	0	0	0	5.9333	0	0	0	0	0	0	0	0	0	0	0	0	0	0	0	1	---NA---
XLOC_080681	#N/A	0	0	0	0	0	0	0	0	0	0	0	0	9.1288	0	0	0	0	0	0	0	1	---NA---
XLOC_080814	#N/A	0	0	0	0	0	0	0	0	0	0	0	0	0	0	0	4.2532	0	0	0	0	1	---NA---
XLOC_080910	#N/A	0	0	0	0	2.4895	0	0	0	0	0	0	0	0	0	0	0	0	0	0	0	1	---NA---
XLOC_080914	#N/A	0	1.9921	0	0	0	0	0	0	0	0	0	0	0	0	0	0	0	0	0	0	1	---NA---
XLOC_080954	#N/A	0	0	0	0	0	0	0	0	0	0	0	0	1.9346	0	0	0	0	0	0	0	1	---NA---
XLOC_081045	#N/A	0	0	0	0	0	0	0	0	6.722	0	0	0	0	0	0	0	0	0	0	0	1	---NA---
XLOC_081206	#N/A	0	0	0	0	0	0	0	0	0	0	0	0	0	0	0	0	0	0	0	1.3399	1	---NA---
XLOC_081235	#N/A	0	0	0	0	0	0	0	0	0	0	0	0	2.7494	0	0	0	0	0	0	0	1	---NA---
XLOC_081550	#N/A	0	0	0	0	0	0	0	0	0	0	0	0	2.8176	0	0	0	0	0	0	0	1	---NA---
XLOC_081825	#N/A	0	0	0	0	3.5811	0	0	0	0	0	0	0	0	0	0	0	0	0	0	0	1	---NA---
XLOC_081895	#N/A	0	0	0	0	0	0	0	0	0	0	0	0	1.9961	0	0	0	0	0	0	0	1	---NA---
XLOC_029173	-	0	0	0	0	5.1751	0	0	0	0	0	0	0	0	0	0.0506	0	0	0	0	0	1	---NA---
XLOC_065598	#N/A	0	0	0	0	3.4735	0	0	0	0	0	0	0	0	0	0.0556	0	0	0	0	0	1	---NA---
XLOC_004615	-	0	0	0	0	3.8358	0	0	0	0	0	0	0	0	0	0	0.0717	0	0	0	0	1	---NA---
XLOC_069557	#N/A	0	0	0	0	2.7373	0	0	0	0	0	0	0	0	0	0	0	0	0	0	0.081	1	---NA---
XLOC_010788	AH03G10500	0	0	0	0	18.9635	0.2036	0	0	0	0	0	0	0	0	0	0	0	0	0	0	1	---NA---
XLOC_080642	#N/A	0	0	0	0	0.1862	0	0	0	0	0	0	0	14.6757	0	0	0	0	0	0	0	1	---NA---
XLOC_020447	-	0	1.9034	0.0724	0	0	0	0	0	0	0	0	0	0	0	0	0	0	0	0	0	1	---NA---
XLOC_037249	AH11G02260	0	0	0	0	0	0	0	0	0	0	0	0	0	0.189	0	10.4999	0	0	0	0	1	---NA---
XLOC_060508	-	0	0	0	0.0706	0	0	0	1.3438	0	0	0	0	0	0	0	0	0	0	0	0	1	---NA---
XLOC_014936	AH04G08160	0	0	0	0	0	2.3905	0.1053	0	0	0	0	0	0	0	0	0	0	0	0	0	1	---NA---
XLOC_051468	-	0	0	0	0	0	0	0	0	0	0	0	0	1.4167	0	0	0	0	0	0	0.0755	1	---NA---
XLOC_056494	-	0	0	0	0	0	0	3.4977	0	0	0	0	0	0	0	0	0.1354	0	0	0	0	1	---NA---
XLOC_015672	-	0	0	0	0	24.3456	0.3165	0	0	0	0	0	0	0	0	0	0	0	0	0	0	1	---NA---
XLOC_077989	#N/A	0	0	0	0	1.7851	0.0919	0	0	0	0	0	0	0	0	0	0	0	0	0	0	1	---NA---
XLOC_069068	#N/A	0	0	0	0	0	0	0	0	0	0	0	0	6.1691	0	0	0	0.1878	0	0	0	1	---NA---
XLOC_023504	-	0	0	0	0	6.0644	0.2009	0	0	0	0	0	0	0	0	0	0	0	0	0	0	1	---NA---
XLOC_051658	-	0	0	0	0	2.8855	0	0	0	0	0	0	0	0	0	0.1344	0	0	0	0	0	1	---NA---
XLOC_023620	-	0	0	0	0	0	0	0	0	0	0	0	0	0	0	0	2.0352	0	0.1101	0	0	1	---NA---
XLOC_024127	-	0	0	0	0	7.9707	0	0	0.2322	0	0	0	0	0	0	0	0	0	0	0	0	1	---NA---
