# Supplementary material for: Arachis hypogaea gene expression atlas for fastigiata subspecies of cultivated groundnut to accelerate functional and translational genomics applications
Source: Plant Biotechnol J. 2020 Apr 23;18(11):2187–200. doi: 10.1111/pbi.13374 (PMC7589347; doi:10.1111/pbi.13374)
Supplement: Supplementary file 1 — Figure S1 Gene Ontology annotation of expressed transcripts. Figure S2 Heatmap of tissue‐specific expressed transcripts in groundnut. Figure S3 Abundance distribution of transcription factor families in the 20 selected groundnut tissues. Figure S4 Principal component analysis (PCA) of six seed and pod wall samples. Figure S5 Isoallergens and variants encoding transcripts expressed across selected 20 groundnut tissues. Table S1 Summary of RNA‐sequencing reads mapped to reference assembly. Table S2 List of expressed transcripts (FPKM>1) across selected 20 groundnut tissues. Table S3 A list of the most stably expressed transcripts. Table S4 A list of tissue‐specific expressed genes. Table S5 Specifically expressed transcripts of seed sample from subset‐I, subset‐II and subset‐III. Table S6 Transcripts exclusively expressed in nodules. Table S7 Expressed transcripts related to gravitropism and photomorphogenesis. Table S8 A list of isoallergens and variants identified in the selected 20 groundnut tissues. Table S9 A list of allergen encoding transcripts across the 20 selected tissues. Table S10 A list of expressed transcripts coding for oil biosynthesis in groundnut. Table S11 List of key enzymes identified in the present study related to TAG synthesis and FA metabolism in groundnut. Table S12 Groundnut transcripts in TAG biosynthesis pathways. [file PBI-18-2187-s001.zip › pbi13374-sup-0001-Supinfo/pbi13374-sup-0005-TableS5.xlsx]

## Sheet: subset-I
Table S5: Specifically expressed transcripts of seed sample from subset-I
Seed_05 and Seed_15	4060	XLOC_014024	chlorophyll synthase, chloroplastic
		XLOC_004095	inositol transporter 4-like
		XLOC_070333	myosin-M heavy chain isoform X3
		XLOC_006686	hypothetical protein VIGAN_02019900
		XLOC_077017	protein SIEVE ELEMENT OCCLUSION B-like
		XLOC_023807	serine/threonine-protein phosphatase 7 long form homolog
		XLOC_028746	aquaporin TIP1-3-like
		XLOC_014680	adenylate isopentenyltransferase 5, chloroplastic-like
		XLOC_074845	cysteine-rich repeat secretory protein 3-like
		XLOC_047122	serine/threonine-protein kinase rio2-like
		XLOC_047896	crocetin glucosyltransferase, chloroplastic-like
		XLOC_033074	QWRF motif-containing protein 2 isoform X1
		XLOC_005360	---NA---
		XLOC_061359	legumin type B-like
		XLOC_058440	cellulose synthase A catalytic subunit 2 [UDP-forming]-like
		XLOC_045555	IRK-interacting protein-like
		XLOC_065350	PREDICTED: uncharacterized protein LOC107492717
		XLOC_069818	PREDICTED: uncharacterized protein LOC107614336
		XLOC_032249	PREDICTED: uncharacterized protein LOC107465020
		XLOC_065976	Hyp O-arabinosyltransferase homolog
		XLOC_045658	endoglucanase 24-like
		XLOC_059823	PREDICTED: uncharacterized protein At3g17950-like
		XLOC_018198	serine/threonine-protein kinase BRI1-like 1
		XLOC_040769	PREDICTED: uncharacterized protein LOC107640777
		XLOC_056097	PREDICTED: actin-97-like
		XLOC_060732	probable inactive patatin-like protein 9
		XLOC_003986	formyltetrahydrofolate deformylase 1, mitochondrial-like isoform X1
		XLOC_073700	putative F-box/FBD/LRR-repeat protein At4g00315
		XLOC_019554	protein kinase PVPK-1
		XLOC_075426	3-ketoacyl-CoA synthase 6
		XLOC_050626	transcription factor TCP14-like
		XLOC_018085	kinesin-like protein KIF22 isoform X2
		XLOC_012098	kinesin-1 isoform X2
		XLOC_004729	putative disease resistance protein At3g14460
		XLOC_020997	protein STRUBBELIG-RECEPTOR FAMILY 6
		XLOC_024639	protein ODORANT1-like
		XLOC_058980	PREDICTED: uncharacterized protein LOC107643361
		XLOC_028460	probable beta-D-xylosidase 7
		XLOC_038819	---NA---
		XLOC_037427	fasciclin-like arabinogalactan protein 1
		XLOC_010382	protein DETOXIFICATION 42-like
		XLOC_052352	PREDICTED: uncharacterized protein LOC107639115
		XLOC_027434	---NA---
		XLOC_061183	rubredoxin-like protein
		XLOC_019472	cyanogenic beta-glucosidase-like isoform X1
		XLOC_007834	---NA---
		XLOC_008702	U-box domain-containing protein 6-like
		XLOC_079469	pentatricopeptide repeat-containing protein At3g09650, chloroplastic
		XLOC_042762	BTB/POZ domain-containing protein At1g03010-like isoform X1
		XLOC_057821	pentatricopeptide repeat-containing protein At1g62670, mitochondrial-like
		XLOC_004084	probable polygalacturonase isoform X1
		XLOC_068083	PREDICTED: uncharacterized protein LOC107647540
		XLOC_048538	heat stress transcription factor B-4b-like
		XLOC_051466	PREDICTED: uncharacterized protein LOC107487981
		XLOC_058397	DNA-directed primase/polymerase protein
		XLOC_002827	protein TORNADO 1
		XLOC_042136	zinc finger protein WIP2-like
		XLOC_022446	heterogeneous nuclear ribonucleoprotein Q-like
		XLOC_015581	PREDICTED: uncharacterized protein LOC107636761
		XLOC_015399	putative kinase-like protein TMKL1
		XLOC_081573	purple acid phosphatase 23 isoform X1
		XLOC_035004	PREDICTED: uncharacterized protein LOC107471371 isoform X1
		XLOC_067975	LOB domain-containing protein 12-like
		XLOC_003276	leguminosin group486 secreted peptide
		XLOC_048265	histidine kinase 3 isoform X1
		XLOC_039096	PREDICTED: putative protein TPRXL
		XLOC_011515	growth-regulating factor 6-like isoform X1
		XLOC_073246	---NA---
		XLOC_045853	alcohol dehydrogenase-like 5
		XLOC_046957	tubulin beta-1 chain
		XLOC_014444	PREDICTED: uncharacterized protein LOC107486072 isoform X2
		XLOC_002023	receptor-like serine/threonine-protein kinase ALE2
		XLOC_077207	RING-H2 finger protein ATL8-like
		XLOC_037414	kinesin KP1-like
		XLOC_016101	PREDICTED: uncharacterized protein LOC107635279
		XLOC_015643	PREDICTED: uncharacterized protein LOC107485077 isoform X2
		XLOC_012665	reticuline oxidase-like protein
		XLOC_004066	ATP-citrate synthase beta chain protein 1-like
		XLOC_026771	cyclin-A1-1 isoform X1
		XLOC_023823	DNA polymerase I A, chloroplastic/mitochondrial-like
		XLOC_012873	ferredoxin-dependent glutamate synthase, chloroplastic
		XLOC_050770	monoacylglycerol lipase ABHD6
		XLOC_036964	pentatricopeptide repeat-containing protein At5g39710
		XLOC_015058	condensin-2 complex subunit D3
		XLOC_079706	structural maintenance of chromosomes protein 4
		XLOC_015203	---NA---
		XLOC_063092	VAN3-binding protein isoform X2
		XLOC_047752	cytochrome b561 domain-containing protein At4g18260-like isoform X2
		XLOC_002308	protein DEHYDRATION-INDUCED 19 homolog 7-like isoform X2
		XLOC_013062	PREDICTED: uncharacterized protein LOC107482374
		XLOC_071341	defensin-like protein 1
		XLOC_076729	GRF1-interacting factor 1-like
		XLOC_020504	LRR receptor-like serine/threonine-protein kinase ERL1
		XLOC_064190	GDSL esterase/lipase At5g03610-like
		XLOC_047625	protein DETOXIFICATION 16-like
		XLOC_073035	zinc finger Ran-binding domain-containing protein 2-like
		XLOC_065036	leucine-rich repeat extensin-like protein 3
		XLOC_073942	Transposon TX1 uncharacterized
		XLOC_069248	PREDICTED: uncharacterized protein LOC107608412
		XLOC_065767	---NA---
		XLOC_046037	uncharacterized GPI-anchored protein At1g61900-like
		XLOC_025062	uncharacterized membrane protein At1g06890 isoform X2
		XLOC_026167	PREDICTED: uncharacterized protein LOC107614297
		XLOC_022595	protein WALLS ARE THIN 1-like
		XLOC_016952	PREDICTED: uncharacterized protein LOC107488671
		XLOC_073092	PREDICTED: uncharacterized protein LOC107612457
		XLOC_051897	beta-glucosidase 46-like isoform X2
		XLOC_017641	VIN3-like protein 1
		XLOC_081122	---NA---
		XLOC_016809	UPF0481 protein At3g47200-like
		XLOC_076525	uncharacterized membrane protein YjcL-like isoform X1
		XLOC_073902	PREDICTED: uncharacterized protein LOC107636814
		XLOC_015292	sulfiredoxin, chloroplastic/mitochondrial isoform X1
		XLOC_069239	auxin transporter-like protein 3
		XLOC_014674	PREDICTED: endo-1,3;1,4-beta-D-glucanase-like
		XLOC_054301	pyrophosphate--fructose 6-phosphate 1-phosphotransferase subunit beta
		XLOC_039544	L-ascorbate oxidase homolog
		XLOC_043671	leucine-rich repeat receptor-like protein kinase PXL2
		XLOC_071685	---NA---
		XLOC_001200	PREDICTED: uncharacterized protein LOC107473866
		XLOC_000213	PREDICTED: uncharacterized protein LOC107608121
		XLOC_017591	hypothetical protein KK1_013249
		XLOC_006580	PREDICTED: shugoshin-1
		XLOC_074331	amidase 1
		XLOC_066378	---NA---
		XLOC_005585	dof zinc finger protein DOF2.4-like
		XLOC_026391	RRNA intron-encoded homing endonuclease
		XLOC_048404	probable 2-carboxy-D-arabinitol-1-phosphatase
		XLOC_036722	cytochrome P450 85A-like
		XLOC_053177	defensin-like protein 183
		XLOC_026476	mannan endo-1,4-beta-mannosidase 7-like
		XLOC_063231	glutathione S-transferase T2-like
		XLOC_038897	increased DNA methylation 1-like isoform X1
		XLOC_021879	PREDICTED: uncharacterized protein LOC107495193 isoform X2
		XLOC_040025	tropinone reductase homolog At5g06060-like
		XLOC_072190	PREDICTED: uncharacterized protein LOC107613861 isoform X2
		XLOC_033166	transcription repressor OFP13
		XLOC_008480	basic leucine zipper 61-like
		XLOC_061425	PREDICTED: uncharacterized protein LOC107466770
		XLOC_025424	PREDICTED: uncharacterized protein LOC107457680
		XLOC_058055	Arabinogalactan peptide 20
		XLOC_063373	kinesin-4 isoform X1
		XLOC_045443	mitogen-activated protein kinase 13-like
		XLOC_051000	PREDICTED: uncharacterized protein LOC107482312 isoform X1
		XLOC_063998	PREDICTED: uncharacterized protein LOC107612499
		XLOC_056530	glucan endo-1,3-beta-glucosidase 13-like
		XLOC_076838	metal-nicotianamine transporter YSL1-like
		XLOC_037359	protein SMAX1-LIKE 6
		XLOC_018553	peroxidase 51-like
		XLOC_033525	---NA---
		XLOC_052041	PREDICTED: uncharacterized protein LOC107483031
		XLOC_037807	pentatricopeptide repeat-containing protein At5g46580, chloroplastic
		XLOC_047855	probable beta-1,3-galactosyltransferase 20
		XLOC_056551	cytochrome P450 81E8-like
		XLOC_062471	U-box domain-containing protein 7
		XLOC_010125	PREDICTED: uncharacterized protein LOC107632114
		XLOC_043094	serine/threonine-protein kinase-like protein CCR1
		XLOC_051077	probable LRR receptor-like serine/threonine-protein kinase RFK1 isoform X3
		XLOC_017207	---NA---
		XLOC_073594	proline-rich receptor-like protein kinase PERK1
		XLOC_048425	xyloglucan endotransglucosylase/hydrolase protein 31
		XLOC_051727	protein BREAST CANCER SUSCEPTIBILITY 2 homolog A-like
		XLOC_002819	cytochrome P450 87A3-like
		XLOC_010975	PREDICTED: uncharacterized protein LOC107477886
		XLOC_078390	PREDICTED: uncharacterized protein LOC107624405 isoform X1
		XLOC_033441	galactose-binding lectin-like
		XLOC_025266	inactive protein RESTRICTED TEV MOVEMENT 2-like
		XLOC_002973	PREDICTED: laccase-3-like
		XLOC_002334	PREDICTED: uncharacterized protein LOC107464272
		XLOC_007076	PREDICTED: expansin-A4-like
		XLOC_056205	BTB/POZ domain-containing protein At3g22104-like isoform X1
		XLOC_016672	probable LRR receptor-like serine/threonine-protein kinase At4g36180
		XLOC_037398	TMV resistance protein N-like
		XLOC_060697	B3 domain-containing transcription factor VRN1-like
		XLOC_001448	kinesin-like protein FRA1 isoform X2
		XLOC_080695	probable inactive serine/threonine-protein kinase bub1
		XLOC_080462	photosystem II core complex proteins psbY, chloroplastic
		XLOC_037469	kinesin-like protein KIN12B
		XLOC_055529	defensin-like protein 183
		XLOC_069270	probable beta-D-xylosidase 7
		XLOC_020887	trihelix transcription factor GTL2-like
		XLOC_076753	trihelix transcription factor GTL2-like
		XLOC_021119	B-box zinc finger protein 20
		XLOC_008403	PREDICTED: uncharacterized protein LOC107477976
		XLOC_068218	transcription repressor OFP1-like
		XLOC_029321	PREDICTED: uncharacterized protein LOC107636291
		XLOC_025296	putative phosphatidylglycerol/phosphatidylinositol transfer protein DDB_G0278295
		XLOC_018108	DNA-directed primase/polymerase protein
		XLOC_038528	PREDICTED: uncharacterized protein LOC107635815
		XLOC_070086	basic leucine zipper 34-like
		XLOC_078301	floral homeotic protein AGAMOUS
		XLOC_059833	pentatricopeptide repeat-containing protein At1g62930, chloroplastic-like
		XLOC_004078	PREDICTED: uncharacterized protein LOC107463125 isoform X1
		XLOC_028105	myb-like protein X
		XLOC_070187	protein TSS-like
		XLOC_032052	putative nuclease HARBI1 isoform X3
		XLOC_007431	---NA---
		XLOC_069615	G-type lectin S-receptor-like Serine/Threonine-kinase SD2-5
		XLOC_057762	DNA polymerase epsilon subunit 2
		XLOC_041043	---NA---
		XLOC_042797	putative S-adenosyl-L-methionine-dependent methyltransferase MSMEG_1480/MSMEI_1444 isoform X4
		XLOC_034911	gibberellin-regulated protein 4-like
		XLOC_047600	AC025814_16cytosolic IMP-GMP specific 5'-nucleotidase, putative; 41097-37373
		XLOC_008299	glutamate receptor 3.4-like isoform X1
		XLOC_057708	PREDICTED: uncharacterized protein LOC107644016 isoform X3
		XLOC_002754	beta-galactosidase 3-like
		XLOC_015647	PREDICTED: uncharacterized protein LOC107485099
		XLOC_046153	bifunctional protein FolD 4, chloroplastic-like
		XLOC_072785	serine carboxypeptidase-like 40
		XLOC_007062	cyclin-dependent protein kinase inhibitor SMR3
		XLOC_080161	putative cyclin-D6-1
		XLOC_034196	probable inactive serine/threonine-protein kinase bub1
		XLOC_051140	long chain acyl-CoA synthetase 2-like isoform X1
		XLOC_070956	PREDICTED: uncharacterized protein LOC107613688
		XLOC_077786	PREDICTED: uncharacterized protein LOC107616642
		XLOC_011544	21 kDa protein-like
		XLOC_062424	HEAT repeat-containing protein 5B
		XLOC_046608	serine/arginine repetitive matrix protein 1
		XLOC_048672	kinesin-II 85 kDa subunit isoform X1
		XLOC_035814	biogenesis of lysosome-related organelles complex 1 subunit 2-like
		XLOC_074157	PREDICTED: uncharacterized protein LOC107618031
		XLOC_003267	uncharacterized acetyltransferase At3g50280-like
		XLOC_033488	putative disease resistance protein RGA1 isoform X1
		XLOC_025026	chlorophyll a-b binding protein 215, chloroplastic
		XLOC_013340	PREDICTED: uncharacterized protein LOC107483031
		XLOC_056731	probable LRR receptor-like serine/threonine-protein kinase At4g36180
		XLOC_076196	putative nuclease HARBI1 isoform X3
		XLOC_040524	myosin-10-like isoform X3
		XLOC_001242	glucan endo-1,3-beta-glucosidase 12-like
		XLOC_032581	protein EIN4-like
		XLOC_008295	uncharacterized GPI-anchored protein At1g61900-like
		XLOC_018667	phosphopantetheine adenylyltransferase-like
		XLOC_055142	UPF0503 protein At3g09070, chloroplastic-like
		XLOC_045273	small ubiquitin-related modifier 2-like
		XLOC_052510	PREDICTED: LOW QUALITY PROTEIN: uncharacterized protein LOC107639281
		XLOC_079234	lisH domain and HEAT repeat-containing protein KIAA1468
		XLOC_065954	probable polygalacturonase
		XLOC_047397	probable beta-D-xylosidase 6
		XLOC_029178	myosin-2-like isoform X2
		XLOC_004430	replication protein A 70 kDa protein
		XLOC_048073	B3 domain-containing transcription factor VRN1-like
		XLOC_031011	PREDICTED: uncharacterized protein LOC107466474
		XLOC_034159	high mobility group B protein 6-like
		XLOC_080431	lysine histidine transporter 2-like
		XLOC_011362	aspartate--tRNA ligase, chloroplastic/mitochondrial
		XLOC_029931	LRR receptor-like serine/threonine-protein kinase GSO1 isoform X1
		XLOC_036783	protein NSP-INTERACTING KINASE 1-like
		XLOC_078654	mitotic spindle checkpoint protein MAD2
		XLOC_068149	L-type lectin-domain containing receptor kinase VIII.1
		XLOC_051261	PREDICTED: uncharacterized protein LOC107624474
		XLOC_028377	gibberellin 20 oxidase 2-like
		XLOC_009343	receptor-like protein kinase BRI1-like 3
		XLOC_040535	cytochrome P450 77A1
		XLOC_013477	metal tolerance protein 11 isoform X1
		XLOC_038297	PREDICTED: uncharacterized protein LOC107631871
		XLOC_031653	thymidine kinase a-like
		XLOC_052023	Retrovirus-related Pol polyprotein LINE-1
		XLOC_009390	serine/threonine-protein kinase rio2-like
		XLOC_016179	PREDICTED: uncharacterized protein LOC107484345
		XLOC_040527	abnormal spindle-like microcephaly-associated protein homolog
		XLOC_049225	transcription activator GLK1-like isoform X1
		XLOC_078204	oligopeptide transporter 4
		XLOC_001444	---NA---
		XLOC_025958	isoflavone reductase-like protein
		XLOC_010271	protein disulfide isomerase-like 1-4
		XLOC_018304	pentatricopeptide repeat-containing protein At1g31920
		XLOC_081318	probable glycosyltransferase At5g03795
		XLOC_003956	DNA replication licensing factor MCM5
		XLOC_003344	PREDICTED: uncharacterized protein At4g06744-like, partial
		XLOC_060557	---NA---
		XLOC_044777	squalene monooxygenase-like
		XLOC_006612	putative disease resistance RPP13-like protein 1
		XLOC_027507	probable terpene synthase 2
		XLOC_009579	dof zinc finger protein DOF1.6-like
		XLOC_018377	probable carotenoid cleavage dioxygenase 4, chloroplastic
		XLOC_048849	NAC transcription factor-like protein
		XLOC_051072	floral homeotic protein AGAMOUS-like
		XLOC_060297	65-kDa microtubule-associated protein 3-like
		XLOC_010223	PREDICTED: uncharacterized protein LOC107476430
		XLOC_052898	PREDICTED: patellin-6-like
		XLOC_003337	glucan endo-1,3-beta-glucosidase 12-like
		XLOC_049482	ethylene-responsive transcription factor TINY-like
		XLOC_038333	probable LRR receptor-like serine/threonine-protein kinase At1g67720
		XLOC_070817	Retrovirus-related Pol polyprotein from transposon TNT 1-94
		XLOC_007216	protein NRT1/ PTR FAMILY 8.1-like
		XLOC_064885	B3 domain-containing protein At2g24670-like
		XLOC_051350	ankyrin repeat domain-containing protein 50
		XLOC_053495	titin homolog
		XLOC_077764	2-hydroxyisoflavanone dehydratase-like
		XLOC_063027	PREDICTED: uncharacterized protein LOC107645310
		XLOC_052272	PREDICTED: uncharacterized protein At4g30180-like
		XLOC_080705	omega-hydroxypalmitate O-feruloyl transferase-like
		XLOC_007565	---NA---
		XLOC_029622	serine carboxypeptidase-like 45
		XLOC_076054	probable serine/threonine-protein kinase cdc7
		XLOC_016154	hypothetical protein glysoja_019767
		XLOC_044295	PREDICTED: uncharacterized protein LOC107625710
		XLOC_045090	---NA---
		XLOC_080738	DNA replication complex GINS protein PSF3-like
		XLOC_017637	PREDICTED: uncharacterized protein LOC107490393
		XLOC_051429	pentatricopeptide repeat-containing protein At3g51320-like
		XLOC_063312	PREDICTED: uncharacterized protein LOC107645588
		XLOC_041375	E3 ubiquitin-protein ligase RNF144A-like
		XLOC_019686	indole-3-pyruvate monooxygenase YUCCA2-like
		XLOC_066205	TMV resistance protein N-like
		XLOC_016567	BTB/POZ domain-containing protein At3g50780
		XLOC_049110	---NA---
		XLOC_024362	phosphoglycerate kinase, cytosolic
		XLOC_054173	LRR receptor-like kinase family protein
		XLOC_074896	PREDICTED: uncharacterized protein LOC107470838
		XLOC_050029	---NA---
		XLOC_008448	protein TPX2-like
		XLOC_071765	cellulose synthase-like protein B4
		XLOC_011816	PREDICTED: uncharacterized protein LOC107479944
		XLOC_024707	putative cyclin-B3-1
		XLOC_081605	UDP-glycosyltransferase 83A1-like
		XLOC_017412	CDT1-like protein b
		XLOC_058051	psbP domain-containing protein 2, chloroplastic-like
		XLOC_047882	PREDICTED: uncharacterized protein LOC107631989
		XLOC_044495	cytochrome P450 83B1-like
		XLOC_074804	PREDICTED: uncharacterized protein LOC107619410
		XLOC_007853	PREDICTED: uncharacterized protein LOC107476397
		XLOC_065248	PPR superfamily protein
		XLOC_050990	MADS-box transcription factor 1 isoform X1
		XLOC_061981	CLAVATA3/ESR (CLE)-related protein 4A-1-like
		XLOC_058914	adenylyl-sulfate kinase 3 isoform X2
		XLOC_027146	PREDICTED: uncharacterized protein LOC107461731
		XLOC_007658	PREDICTED: uncharacterized protein LOC100811474
		XLOC_010309	PREDICTED: uncharacterized protein LOC106756589 isoform X1
		XLOC_048477	PREDICTED: uncharacterized protein LOC107476915
		XLOC_029103	early nodulin-like protein 3
		XLOC_061680	leucine-rich repeat receptor-like protein kinase PXC1
		XLOC_009414	protein BRASSINOSTEROID INSENSITIVE 1-like
		XLOC_001163	glucan endo-1,3-beta-glucosidase 9
		XLOC_028692	PREDICTED: uncharacterized protein LOC107461448
		XLOC_020913	cell division cycle 5-like protein
		XLOC_036662	purple acid phosphatase 23 isoform X1
		XLOC_028542	---NA---
		XLOC_016244	PREDICTED: uncharacterized protein LOC107484278
		XLOC_001705	programmed cell death protein 2-like
		XLOC_063205	protein cornichon homolog 1-like
		XLOC_052265	PREDICTED: uncharacterized protein LOC107637640
		XLOC_037465	probable serine/threonine-protein kinase WNK11
		XLOC_010780	leucine-rich repeat receptor-like protein kinase TDR
		XLOC_076013	B3 domain-containing protein At5g42700
		XLOC_026643	probable 6-phosphogluconolactonase 5, chloroplastic
		XLOC_040239	transcription factor TCP14
		XLOC_005975	UDP-glucuronate 4-epimerase 3-like
		XLOC_014393	monodehydroascorbate reductase, seedling isozyme-like
		XLOC_010150	probable transmembrane ascorbate ferrireductase 3
		XLOC_004924	transcription termination factor family protein
		XLOC_024148	PREDICTED: expansin-A6
		XLOC_073544	cyclin-A2-4 isoform X1
		XLOC_073960	ER lumen protein-retaining receptor-like
		XLOC_076498	---NA---
		XLOC_007953	dirigent protein 23
		XLOC_042922	receptor-like kinase TMK3
		XLOC_032721	kinesin-like protein KIF22
		XLOC_022865	GDSL esterase/lipase At5g03610-like
		XLOC_048578	beta-glucosidase 13-like isoform X1
		XLOC_047826	probable transmembrane ascorbate ferrireductase 3
		XLOC_006094	BTB/POZ domain-containing protein At1g03010-like isoform X1
		XLOC_044456	LTP isoallergen 1 precursor
		XLOC_076029	PREDICTED: uncharacterized protein LOC107464392
		XLOC_031347	caffeoylshikimate esterase-like
		XLOC_027446	inactive TPR repeat-containing thioredoxin TTL3
		XLOC_038776	3-oxo-Delta(4,5)-steroid 5-beta-reductase-like
		XLOC_003027	probable inactive receptor kinase At5g58300
		XLOC_034840	---NA---
		XLOC_013212	basic 7S globulin 2-like
		XLOC_004063	formin-like protein 20
		XLOC_009884	endoglucanase 8-like
		XLOC_063692	GDSL esterase/lipase At4g01130 isoform X1
		XLOC_012688	PREDICTED: uncharacterized protein LOC107633843
		XLOC_024512	protein ASPARTIC PROTEASE IN GUARD CELL 1
		XLOC_042258	serine carboxypeptidase-like 2
		XLOC_075788	auxin-induced protein AUX22
		XLOC_077806	early light-induced protein, chloroplastic
		XLOC_021007	sulfofructose kinase-like
		XLOC_081624	PREDICTED: uncharacterized protein LOC107620521
		XLOC_080609	UDP-glycosyltransferase 91A1-like
		XLOC_073939	F-box/kelch-repeat protein At3g23880-like isoform X1
		XLOC_029276	DNA topoisomerase 2-like isoform X2
		XLOC_015501	50S ribosomal protein L18-like
		XLOC_079401	protein POLAR LOCALIZATION DURING ASYMMETRIC DIVISION AND REDISTRIBUTION-like
		XLOC_022429	ORM1-like protein 2
		XLOC_041324	transcription factor bHLH57-like isoform X1
		XLOC_078271	PREDICTED: uncharacterized protein LOC107468092, partial
		XLOC_081159	probable pectinesterase/pectinesterase inhibitor 51
		XLOC_054708	nematode resistance protein-like HSPRO1
		XLOC_002396	abnormal spindle-like microcephaly-associated protein homolog
		XLOC_079361	PREDICTED: uncharacterized protein LOC107620976
		XLOC_064247	---NA---
		XLOC_047305	PREDICTED: uncharacterized protein LOC107643960
		XLOC_008352	probable glycerol-3-phosphate dehydrogenase [NAD(+)] 1, cytosolic
		XLOC_070587	---NA---
		XLOC_003211	thioredoxin reductase NTRB-like
		XLOC_060246	kunitz-type trypsin inhibitor-like 2 protein
		XLOC_011363	21 kDa protein-like
		XLOC_020004	probable transmembrane ascorbate ferrireductase 4 isoform X2
		XLOC_052278	cell wall protein RBR3
		XLOC_047569	endoglucanase 8-like
		XLOC_036974	KH domain-containing protein At4g18375-like
		XLOC_008349	protein UPSTREAM OF FLC isoform X1
		XLOC_027656	PREDICTED: uncharacterized protein LOC107613688
		XLOC_068432	PREDICTED: uncharacterized protein LOC107608003
		XLOC_038241	LIM domain-containing protein WLIM1-like
		XLOC_070055	PREDICTED: uncharacterized protein LOC107613349
		XLOC_081784	dicarboxylate transporter 2.1, chloroplastic
		XLOC_079264	probable LRR receptor-like serine/threonine-protein kinase IRK
		XLOC_072925	---NA---
		XLOC_069780	PREDICTED: expansin-A4-like
		XLOC_009552	AUGMIN subunit 7 isoform X1
		XLOC_029022	probable protein phosphatase 2C 52
		XLOC_004530	ATP-dependent DNA helicase PIF1-like
		XLOC_018574	phosphatidylinositol 3,4,5-trisphosphate 3-phosphatase and protein-tyrosine-phosphatase PTEN2A-like
		XLOC_074692	auxin-responsive protein IAA14
		XLOC_013037	D-3-phosphoglycerate dehydrogenase 2, chloroplastic-like
		XLOC_049813	transcription factor bHLH68
		XLOC_017767	PREDICTED: uncharacterized protein At3g17950-like
		XLOC_013472	kinesin-related protein 4
		XLOC_030865	putative ion channel POLLUX-like 2 isoform X1
		XLOC_009597	FHA domain-containing protein At4g14490-like
		XLOC_045003	putative disease resistance RPP13-like protein 1
		XLOC_058875	---NA---
		XLOC_002187	heparanase-like protein 3
		XLOC_040501	PREDICTED: uncharacterized protein LOC107636168 isoform X1
		XLOC_047019	magnesium protoporphyrin IX methyltransferase, chloroplastic
		XLOC_054164	serine/threonine-protein kinase-like protein At5g23170
		XLOC_081150	predicted protein
		XLOC_056708	AAA-ATPase At2g18193-like
		XLOC_049050	PREDICTED: uncharacterized protein LOC107634292
		XLOC_024547	ATP-citrate synthase alpha chain protein 1-like
		XLOC_018707	auxin-induced protein 15A
		XLOC_071671	uncharacterized membrane protein At1g06890
		XLOC_003032	---NA---
		XLOC_044400	WD repeat-containing protein 44-like
		XLOC_007895	probable 1-acyl-sn-glycerol-3-phosphate acyltransferase 5
		XLOC_009988	EPIDERMAL PATTERNING FACTOR-like protein 1
		XLOC_026787	ethylene-responsive transcription factor ERF014
		XLOC_006441	PREDICTED: uncharacterized protein LOC107473323 isoform X3
		XLOC_009389	PREDICTED: uncharacterized protein LOC107480325
		XLOC_015984	leucine-rich repeat receptor-like protein CLAVATA2
		XLOC_056105	PREDICTED: uncharacterized protein LOC107638195 isoform X2
		XLOC_002200	heptahelical transmembrane protein 1
		XLOC_060663	protein WALLS ARE THIN 1-like
		XLOC_015467	PREDICTED: uncharacterized protein LOC107607597
		XLOC_039208	succinate dehydrogenase assembly factor 1, mitochondrial
		XLOC_032743	protein SIEVE ELEMENT OCCLUSION B-like
		XLOC_036632	transcription factor PRE6-like
		XLOC_032254	protein S-acyltransferase 18 isoform X1
		XLOC_001656	zinc finger protein ZAT1-like
		XLOC_005225	ammonium transporter 1 member 4-like
		XLOC_004332	protein kinase PINOID 2
		XLOC_072768	DNA topoisomerase 2-like isoform X2
		XLOC_018738	protein TPX2 isoform X1
		XLOC_069704	protein IQ-DOMAIN 1-like
		XLOC_077156	hypothetical protein TSUD_37220
		XLOC_067962	LOB domain-containing protein 15-like
		XLOC_019619	---NA---
		XLOC_031163	alpha-L-fucosidase 1-like
		XLOC_042487	Cryptochrome DASH, chloroplastic/mitochondrial
		XLOC_007762	mitogen-activated protein kinase 13-like
		XLOC_025186	PREDICTED: uncharacterized protein LOC107496564
		XLOC_077932	---NA---
		XLOC_027358	---NA---
		XLOC_075571	protein tesmin/TSO1-like CXC 2
		XLOC_018410	protein DETOXIFICATION 45, chloroplastic
		XLOC_031656	PREDICTED: uncharacterized protein LOC107485954 isoform X2
		XLOC_049669	PHD finger protein ALFIN-LIKE 4-like
		XLOC_007511	protein FANTASTIC FOUR 2-like
		XLOC_015945	PREDICTED: uncharacterized protein LOC107485896 isoform X2
		XLOC_060112	chloroplast envelope membrane protein isoform X1
		XLOC_018486	PREDICTED: laccase-11-like
		XLOC_058793	zinc finger CCCH domain-containing protein 55
		XLOC_007375	PREDICTED: uncharacterized protein LOC107475707
		XLOC_036763	transcription factor PCL1
		XLOC_075407	probable pectate lyase 18
		XLOC_032785	---NA---
		XLOC_060021	hypothetical protein KK1_013249
		XLOC_024805	kinesin-related protein 2
		XLOC_005507	zinc finger protein WIP2-like
		XLOC_071247	probable boron transporter 7
		XLOC_046156	protein TPX2
		XLOC_064658	ribonucleoside-diphosphate reductase small chain
		XLOC_013699	putative E3 ubiquitin-protein ligase LIN-2
		XLOC_073109	uncharacterized mitochondrial protein AtMg00810-like
		XLOC_002319	inositol transporter 4-like
		XLOC_026189	probable solanesyl-diphosphate synthase 3, chloroplastic
		XLOC_056197	proline-rich receptor-like protein kinase PERK8
		XLOC_040754	probable 2-oxoglutarate/Fe(II)-dependent dioxygenase
		XLOC_072437	PREDICTED: uncharacterized protein LOC107614297
		XLOC_032587	PREDICTED: uncharacterized protein LOC107615638
		XLOC_081528	transcription factor PRE6-like
		XLOC_022906	PREDICTED: uncharacterized protein LOC107494016
		XLOC_043176	PREDICTED: uncharacterized protein LOC107621697
		XLOC_021993	probable inactive leucine-rich repeat receptor-like protein kinase At1g66830
		XLOC_066939	glucan endo-1,3-beta-glucosidase 11-like
		XLOC_075701	F-box/kelch-repeat protein At1g51550
		XLOC_027008	probable inactive receptor kinase At5g67200
		XLOC_076518	PREDICTED: uncharacterized protein LOC107489165 isoform X2
		XLOC_065623	B2 protein-like isoform X1
		XLOC_057833	putative pentatricopeptide repeat-containing protein At1g12700, mitochondrial
		XLOC_036596	dof zinc finger protein DOF5.6-like isoform X1
		XLOC_001397	rop guanine nucleotide exchange factor 14-like
		XLOC_023940	beta-glucosidase BoGH3B-like isoform X2
		XLOC_008616	---NA---
		XLOC_061063	transcription repressor MYB6-like
		XLOC_019275	origin of replication complex subunit 6 isoform X1
		XLOC_012580	pentatricopeptide repeat-containing protein At1g13040, mitochondrial
		XLOC_033090	alpha-L-fucosidase 2 isoform X1
		XLOC_020693	cellulose synthase-like protein D5
		XLOC_062352	L-gulonolactone oxidase 3-like
		XLOC_075874	protein NRT1/ PTR FAMILY 1.2-like
		XLOC_041413	oxygen-evolving enhancer protein 3-2, chloroplastic
		XLOC_063749	trafficking protein particle complex subunit 6B-like
		XLOC_036594	inositol-tetrakisphosphate 1-kinase 1-like isoform X2
		XLOC_062081	light-regulated protein
		XLOC_035063	protein trichome birefringence-like 19
		XLOC_027799	putative UDP-sugar transporter DDB_G0278631
		XLOC_065260	PREDICTED: uncharacterized protein At4g06744-like
		XLOC_015646	protein SCAR2-like
		XLOC_065422	PREDICTED: uncharacterized protein LOC107495632
		XLOC_033661	PREDICTED: uncharacterized protein LOC107624443
		XLOC_020051	gibberellin 20 oxidase 1-like
		XLOC_045913	FK506-binding protein 3-like
		XLOC_075423	alpha-xylosidase 1-like
		XLOC_020971	calcium-binding protein KIC-like
		XLOC_008841	cytochrome P450 71A1-like
		XLOC_008488	trafficking protein particle complex subunit 6B-like
		XLOC_077056	cell wall protein RBR3 isoform X1
		XLOC_045616	specific tissue protein
		XLOC_050085	---NA---
		XLOC_036332	cell wall / vacuolar inhibitor of fructosidase 2-like
		XLOC_067544	protein IQ-DOMAIN 1
		XLOC_005762	PREDICTED: LOW QUALITY PROTEIN: uncharacterized protein LOC107475201
		XLOC_029271	actin-related protein 7-like
		XLOC_069717	small G protein signaling modulator 1
		XLOC_078280	---NA---
		XLOC_022548	F-box/LRR-repeat protein 17
		XLOC_023064	---NA---
		XLOC_053911	---NA---
		XLOC_067571	inositol transporter 4
		XLOC_049354	phytohormone-binding protein-like
		XLOC_032750	ethylene-responsive transcription factor ERF016-like
		XLOC_076311	PREDICTED: uncharacterized protein LOC107618379
		XLOC_013301	glucan endo-1,3-beta-glucosidase 5-like
		XLOC_058042	glucan endo-1,3-beta-glucosidase 13-like
		XLOC_025346	MLP-like protein 34
		XLOC_024209	PREDICTED: uncharacterized protein LOC107605009
		XLOC_072139	PREDICTED: uncharacterized protein LOC107612222
		XLOC_015032	probable galacturonosyltransferase 4
		XLOC_003933	serine carboxypeptidase 24-like
		XLOC_043000	probable pectate lyase 12
		XLOC_072226	stress response protein NST1-like
		XLOC_016289	F-box/kelch-repeat protein SKIP25
		XLOC_034899	aldose 1-epimerase-like
		XLOC_061251	GDSL esterase/lipase LTL1
		XLOC_029239	stress response protein NST1
		XLOC_004929	UPF0481 protein At3g47200-like
		XLOC_046470	leucine-rich repeat extensin-like protein 4
		XLOC_003316	PREDICTED: uncharacterized protein LOC107483278
		XLOC_052607	PREDICTED: metacaspase-1-like
		XLOC_034174	4-hydroxyphenylpyruvate dioxygenase
		XLOC_020239	cytochrome P450 71A1-like
		XLOC_033853	hypothetical protein KK1_040463
		XLOC_037607	GDSL esterase/lipase At2g23540
		XLOC_053906	F-box/kelch-repeat protein At3g23880-like
		XLOC_038871	---NA---
		XLOC_023897	heat stress transcription factor B-4b-like
		XLOC_022000	probably inactive leucine-rich repeat receptor-like protein kinase At5g06940
		XLOC_022509	PREDICTED: uncharacterized protein LOC107645184
		XLOC_056275	biotin carboxyl carrier protein of acetyl-CoA carboxylase, chloroplastic-like
		XLOC_069324	protein ASPARTIC PROTEASE IN GUARD CELL 2-like
		XLOC_007405	PREDICTED: endoglucanase-like
		XLOC_060877	gibberellin-regulated protein 6-like
		XLOC_007387	PREDICTED: uncharacterized protein LOC107475487
		XLOC_052987	leucine-rich repeat receptor-like protein kinase PXC2
		XLOC_049997	endoglucanase 6
		XLOC_036298	bromodomain testis-specific protein-like
		XLOC_069156	PREDICTED: putative protein TPRXL
		XLOC_060268	DNA (cytosine-5)-methyltransferase 1-like
		XLOC_037751	PREDICTED: cyclin-D1-1-like
		XLOC_040490	L-ascorbate oxidase homolog
		XLOC_045837	putative disease resistance RPP13-like protein 3
		XLOC_070377	squamosa promoter-binding protein 1-like
		XLOC_009360	callose synthase 5-like isoform X2
		XLOC_004687	pseudo histidine-containing phosphotransfer protein 6-like
		XLOC_061773	PREDICTED: uncharacterized protein At3g28850
		XLOC_036260	protein IQ-DOMAIN 1
		XLOC_005871	protein trichome birefringence-like 35 isoform X1
		XLOC_017239	---NA---
		XLOC_022703	unnamed protein product
		XLOC_007605	---NA---
		XLOC_011011	PREDICTED: phosphomannomutase
		XLOC_035417	nucleobase-ascorbate transporter 2
		XLOC_020360	---NA---
		XLOC_013205	ubiquitin carboxyl-terminal hydrolase 20
		XLOC_001972	guanine nucleotide-binding protein subunit gamma 3-like
		XLOC_049571	21 kDa protein-like
		XLOC_062461	probable receptor-like protein kinase At1g80640
		XLOC_058149	heavy metal-associated isoprenylated plant protein 26-like
		XLOC_067151	nucleobase-ascorbate transporter 3
		XLOC_081152	photosystem I reaction center subunit N, chloroplastic
		XLOC_024211	PREDICTED: expansin-A13
		XLOC_019790	---NA---
		XLOC_027039	aleurone layer morphogenesis protein
		XLOC_052976	transcription repressor OFP1-like
		XLOC_022774	S-adenosylmethionine synthase 3
		XLOC_038942	probable LRR receptor-like serine/threonine-protein kinase At2g23950 isoform X2
		XLOC_043834	protein tas-like
		XLOC_012033	inositol-3-phosphate synthase
		XLOC_040995	---NA---
		XLOC_035465	receptor-like protein kinase HSL1
		XLOC_039065	protein POLLENLESS 3-LIKE 2
		XLOC_047814	PREDICTED: uncharacterized protein LOC107482057
		XLOC_071623	---NA---
		XLOC_016300	E3 ubiquitin-protein ligase RLIM isoform X2
		XLOC_001375	F-box/kelch-repeat protein At3g06240-like
		XLOC_051337	putative disease resistance RPP13-like protein 1
		XLOC_009995	mediator of RNA polymerase II transcription subunit 12
		XLOC_055721	Peptidyl-prolyl cis-trans isomerase-like 3
		XLOC_059733	methylecgonone reductase-like
		XLOC_057717	peptidyl-prolyl cis-trans isomerase CYP38, chloroplastic
		XLOC_053974	PREDICTED: expansin-A15
		XLOC_031988	spermidine hydroxycinnamoyl transferase-like isoform X1
		XLOC_069975	G-type lectin S-receptor-like serine/threonine-protein kinase At2g19130
		XLOC_052082	probable receptor-like protein kinase At1g30570
		XLOC_009338	---NA---
		XLOC_071998	probable inactive ATP-dependent zinc metalloprotease FTSHI 2, chloroplastic isoform X1
		XLOC_052870	pectinesterase/pectinesterase inhibitor PPE8B-like
		XLOC_024270	---NA---
		XLOC_027859	probable boron transporter 7
		XLOC_038724	acyl-CoA-binding domain-containing protein 5-like isoform X1
		XLOC_019346	squamosa promoter-binding-like protein 6
		XLOC_037762	AP2-like ethylene-responsive transcription factor ANT isoform X1
		XLOC_076484	actin cytoskeleton-regulatory complex protein pan1-like
		XLOC_011160	phytohormone-binding protein-like
		XLOC_056118	heat shock 70 kDa protein 18-like isoform X4
		XLOC_043922	PREDICTED: uncharacterized protein LOC107608286
		XLOC_069428	putative cyclin-A3-1
		XLOC_081768	---NA---
		XLOC_050432	formin-like protein 2
		XLOC_047438	heme-binding protein 2-like
		XLOC_014500	PREDICTED: uncharacterized protein LOC107484947
		XLOC_081338	probable beta-1,4-xylosyltransferase IRX9H
		XLOC_029329	CO(2)-response secreted protease-like
		XLOC_002089	pathogenesis-related protein PR-1
		XLOC_020352	---NA---
		XLOC_008772	protein SMAX1-LIKE 4-like
		XLOC_053073	PREDICTED: uncharacterized protein LOC101502833
		XLOC_007183	uncharacterized serine-rich protein C215.13-like
		XLOC_044635	F-box protein At4g00755-like
		XLOC_057899	protein CUP-SHAPED COTYLEDON 1 isoform X1
		XLOC_080340	kinetochore protein NDC80 homolog
		XLOC_030444	PREDICTED: uncharacterized protein LOC107465042
		XLOC_076756	myosin-binding protein 2 isoform X2
		XLOC_049744	21 kDa protein-like
		XLOC_081793	beta-ketoacyl-ACP reductase 1-1
		XLOC_020382	F-box/LRR-repeat protein 4-like
		XLOC_070626	leucine-rich repeat receptor-like serine/threonine-protein kinase At1g17230 isoform X1
		XLOC_004990	PREDICTED: uncharacterized protein LOC107473399
		XLOC_042961	cytochrome P450 94C1-like
		XLOC_059424	peroxidase 11
		XLOC_049674	mechanosensitive ion channel protein 10-like
		XLOC_078601	probable methyltransferase At1g27930
		XLOC_016271	protein BREVIS RADIX-like isoform X1
		XLOC_025019	glucan endo-1,3-beta-glucosidase 4
		XLOC_073602	probable plastidic glucose transporter 3
		XLOC_071326	PREDICTED: uncharacterized protein LOC107613965 isoform X2
		XLOC_022494	PREDICTED: uncharacterized protein LOC107492986 isoform X1
		XLOC_081668	protein WVD2-like 1
		XLOC_028226	PREDICTED: uncharacterized protein LOC107460273
		XLOC_071167	probable xyloglucan glycosyltransferase 5
		XLOC_079903	PREDICTED: uncharacterized protein LOC107623029 isoform X1
		XLOC_024365	cell division control protein
		XLOC_073535	PREDICTED: uncharacterized protein LOC107614653
		XLOC_005998	---NA---
		XLOC_041817	type I inositol polyphosphate 5-phosphatase 8-like
		XLOC_019300	ribonucleoside-diphosphate reductase large subunit
		XLOC_050501	PREDICTED: uncharacterized protein LOC107631413
		XLOC_021052	pre-mRNA-splicing factor ATP-dependent RNA helicase DEAH7
		XLOC_062643	PREDICTED: uncharacterized protein LOC107495834
		XLOC_006996	chloride channel protein B-like
		XLOC_014267	NAD-dependent malic enzyme 59 kDa isoform, mitochondrial-like
		XLOC_059744	purple acid phosphatase 17-like
		XLOC_057248	PREDICTED: uncharacterized protein LOC107640688
		XLOC_068787	xylem cysteine proteinase 2
		XLOC_075088	beta-galactosidase 15
		XLOC_063401	DNA replication licensing factor MCM7
		XLOC_048576	protein QUIRKY
		XLOC_022276	TMV resistance protein N-like isoform X2
		XLOC_001251	ribose-phosphate pyrophosphokinase 4
		XLOC_041671	auxin response factor 8-like
		XLOC_021312	---NA---
		XLOC_074125	galactinol synthase 1-like
		XLOC_011284	PREDICTED: uncharacterized protein LOC107478583
		XLOC_032432	uncharacterized isomerase BH0283-like
		XLOC_045919	putative disease resistance protein At3g14460
		XLOC_005950	cytochrome P450 83B1-like
		XLOC_023272	tripartite motif-containing protein 65-like
		XLOC_019535	PREDICTED: uncharacterized protein LOC107489894
		XLOC_053899	coumaroyl-CoA:anthocyanidin 3-O-glucoside-6''-O-coumaroyltransferase 1-like
		XLOC_049009	protein NRT1/ PTR FAMILY 5.10-like
		XLOC_060347	---NA---
		XLOC_008130	origin of replication complex subunit 3
		XLOC_039125	glycine-rich cell wall structural protein 1.0-like isoform X2
		XLOC_075387	protein trichome birefringence-like 36
		XLOC_026444	PREDICTED: uncharacterized protein LOC107627725
		XLOC_062637	PREDICTED: uncharacterized protein At4g06744-like
		XLOC_020282	probable mannitol dehydrogenase
		XLOC_060500	2-hydroxyisoflavanone dehydratase-like
		XLOC_078442	receptor-like protein kinase HSL1
		XLOC_017748	putative pentatricopeptide repeat-containing protein At1g12700, mitochondrial
		XLOC_072117	receptor-like protein kinase THESEUS 1 isoform X1
		XLOC_046362	Putative lipid-transfer protein DIR1
		XLOC_053675	bidirectional sugar transporter N3
		XLOC_080965	cytochrome b561 and DOMON domain-containing protein At4g12980-like
		XLOC_030977	protein IFH1
		XLOC_078693	oxysterol-binding protein-related protein 1D
		XLOC_006636	PREDICTED: uncharacterized protein LOC107473847
		XLOC_009611	protein CHUP1, chloroplastic-like isoform X2
		XLOC_028451	LOB domain-containing protein 12-like
		XLOC_001904	dof zinc finger protein DOF5.6-like
		XLOC_050752	PREDICTED: uncharacterized protein LOC107481605 isoform X1
		XLOC_039298	mitochondrial uncoupling protein 2-like
		XLOC_045659	fructose-bisphosphate aldolase 1, chloroplastic
		XLOC_050721	thaumatin-like protein
		XLOC_004120	acyl-CoA-binding domain-containing protein 5-like isoform X1
		XLOC_081703	stomatal closure-related actin-binding protein 2-like
		XLOC_003529	AP2-like ethylene-responsive transcription factor PLT1
		XLOC_000295	hypothetical protein (mitochondrion)
		XLOC_042630	PREDICTED: uncharacterized protein LOC107475657
		XLOC_015780	PREDICTED: uncharacterized protein LOC101502833
		XLOC_044158	DNA replication complex GINS protein SLD5 isoform X1
		XLOC_010981	PREDICTED: expansin-B3
		XLOC_060924	rho GTPase-activating protein 2-like
		XLOC_011454	pachytene checkpoint protein 2 homolog
		XLOC_004527	---NA---
		XLOC_029962	putative disease resistance protein RGA1
		XLOC_039087	probable leucine-rich repeat receptor-like protein kinase At5g49770
		XLOC_024025	cytosolic endo-beta-N-acetylglucosaminidase 1-like
		XLOC_047148	protein BRASSINOSTEROID INSENSITIVE 1-like
		XLOC_049111	---NA---
		XLOC_013267	tropinone reductase-like 3
		XLOC_009535	endonuclease 4-like
		XLOC_071684	---NA---
		XLOC_016721	NAC domain-containing protein 7
		XLOC_049184	expansin-B3-like precursor
		XLOC_044787	putative disease resistance protein At3g14460
		XLOC_043592	CDT1-like protein a, chloroplastic
		XLOC_081491	myb-related protein A isoform X2
		XLOC_002403	PREDICTED: uncharacterized protein LOC107466692 isoform X1
		XLOC_081260	DNA cross-link repair protein SNM1
		XLOC_017274	salicylate carboxymethyltransferase
		XLOC_045587	B3 domain-containing protein At5g60140-like
		XLOC_055732	subtilisin-like protease Glyma18g48580
		XLOC_036235	PREDICTED: uncharacterized protein LOC107470131
		XLOC_013985	alcohol dehydrogenase-like 4
		XLOC_069913	transcription factor bHLH57
		XLOC_026523	eukaryotic translation initiation factor 5B
		XLOC_055263	rho GTPase-activating protein 2-like
		XLOC_065536	putative GRP family
		XLOC_026512	proline--tRNA ligase, chloroplastic/mitochondrial
		XLOC_010257	ABC transporter G family member 3 isoform X1
		XLOC_033720	plant cysteine oxidase 4-like isoform X1
		XLOC_003873	replication protein A 32 kDa subunit B
		XLOC_029579	PREDICTED: uncharacterized protein LOC107628127
		XLOC_037351	---NA---
		XLOC_048136	pentatricopeptide repeat-containing protein At1g53600, mitochondrial
		XLOC_033533	hypothetical protein PHAVU_007G202400g
		XLOC_006156	PREDICTED: uncharacterized protein LOC107618446
		XLOC_039195	PREDICTED: uncharacterized protein LOC107642596
		XLOC_031375	titin homolog
		XLOC_001067	probable LRR receptor-like serine/threonine-protein kinase At4g26540
		XLOC_002641	putative serine/threonine-protein kinase At1g54610 family
		XLOC_019131	ubiquitin-conjugating enzyme E2 20-like
		XLOC_027575	AUGMIN subunit 4-like
		XLOC_081487	ABC transporter B family member 15-like
		XLOC_058617	sugar transporter ERD6-like 6
		XLOC_073511	pseudo histidine-containing phosphotransfer protein 6-like
		XLOC_038923	serine carboxypeptidase 24-like
		XLOC_040888	probable polyamine oxidase 5
		XLOC_060075	PREDICTED: uncharacterized protein LOC107644477
		XLOC_065762	PREDICTED: uncharacterized protein LOC107460341
		XLOC_026701	PREDICTED: uncharacterized protein LOC107460619 isoform X1
		XLOC_075382	UPF0307 protein PMI3641
		XLOC_028859	transcription factor RAX2-like
		XLOC_070630	dihydroorotate dehydrogenase (quinone), mitochondrial-like
		XLOC_076435	ruBisCO large subunit-binding protein subunit alpha-like
		XLOC_015747	BTB/POZ domain-containing protein At3g08570-like
		XLOC_018554	BTB/POZ domain-containing protein At5g67385 isoform X1
		XLOC_028929	serine/threonine-protein kinase Nek5-like
		XLOC_046902	disease resistance response protein 206
		XLOC_048533	G2/mitotic-specific cyclin S13-7
		XLOC_017466	PREDICTED: uncharacterized protein LOC107489894
		XLOC_001106	mitochondrial uncoupling protein 2-like
		XLOC_072918	structural maintenance of chromosomes protein 2-1-like
		XLOC_048382	probable pectate lyase 5
		XLOC_052516	---NA---
		XLOC_022358	probable aldo-keto reductase 1
		XLOC_028008	transcription factor bHLH137
		XLOC_019926	uncharacterized WD repeat-containing protein alr3466
		XLOC_029370	65-kDa microtubule-associated protein 5
		XLOC_010334	DNA repair protein RAD51 homolog 4
		XLOC_051800	HMG1/2-like protein isoform X2
		XLOC_020851	phosphoinositide phosphatase SAC2-like isoform X1
		XLOC_018626	PREDICTED: uncharacterized protein LOC107469857
		XLOC_069433	kinesin-like protein FRA1
		XLOC_042372	PREDICTED: uncharacterized protein LOC107627648
		XLOC_050903	CLE03 protein
		XLOC_070088	---NA---
		XLOC_068712	PREDICTED: fimbrin-2
		XLOC_017209	---NA---
		XLOC_004186	putative lactoylglutathione lyase
		XLOC_036524	glycine-rich cell wall structural protein-like
		XLOC_041072	protein SRC2-like
		XLOC_057346	beta-glucosidase-like SFR2, chloroplastic
		XLOC_046040	glutamate receptor 3.4-like isoform X1
		XLOC_023693	---NA---
		XLOC_063987	cytokinin riboside 5'-monophosphate phosphoribohydrolase LOG3-like
		XLOC_030247	cytochrome P450 82G1-like
		XLOC_045617	specific tissue protein
		XLOC_061133	F-box/LRR-repeat protein 3
		XLOC_014334	ATP-dependent helicase BRM-like
		XLOC_062632	probable carbohydrate esterase At4g34215
		XLOC_047908	protein RALF-like 24
		XLOC_067576	ocs element-binding factor 1
		XLOC_074945	probable histone H2B.3
		XLOC_036561	---NA---
		XLOC_012986	---NA---
		XLOC_041646	U-box domain-containing protein 3-like
		XLOC_033010	protein NETWORKED 1A
		XLOC_016636	mannan endo-1,4-beta-mannosidase 7
		XLOC_022460	leucine-rich repeat receptor-like protein kinase PXL2
		XLOC_013639	PREDICTED: uncharacterized protein At4g30180-like
		XLOC_035529	equilibrative nucleotide transporter 3-like isoform X1
		XLOC_000032	amino acid permease 6-like
		XLOC_045635	jasmonate O-methyltransferase-like isoform X1
		XLOC_016383	probable L-ascorbate peroxidase 4 isoform X2
		XLOC_059834	putative pentatricopeptide repeat-containing protein At1g12700, mitochondrial isoform X1
		XLOC_046161	reticulon-like protein B17
		XLOC_038128	AMP deaminase-like isoform X2
		XLOC_060905	beta-amyrin 11-oxidase-like
		XLOC_036060	phragmoplast orienting kinesin 2
		XLOC_046978	PREDICTED: tetraspanin-10-like
		XLOC_007865	glycoprotein gp100-like
		XLOC_042812	pentatricopeptide repeat-containing protein At2g20710, mitochondrial-like
		XLOC_036725	hyoscyamine 6-dioxygenase-like
		XLOC_040867	PREDICTED: uncharacterized protein LOC107642667
		XLOC_003017	trans-cinnamate 4-monooxygenase
		XLOC_050881	PREDICTED: uncharacterized protein LOC107481501
		XLOC_016732	transcription factor PRE6
		XLOC_014843	protein ENDOSPERM DEFECTIVE 1-like
		XLOC_055915	isoflavone-7-O-methyltransferase 9-like
		XLOC_004726	putative disease resistance protein At3g14460
		XLOC_002531	G-type lectin S-receptor-like serine/threonine-protein kinase RLK1
		XLOC_004994	PREDICTED: uncharacterized protein LOC107473362
		XLOC_048132	protein ASPARTIC PROTEASE IN GUARD CELL 2
		XLOC_054666	transcription initiation factor TFIID subunit 13-like
		XLOC_020587	thioredoxin reductase NTRC
		XLOC_030074	putative FBD-associated F-box protein At3g50710
		XLOC_016986	uncharacterized GPI-anchored protein At3g06035-like
		XLOC_060596	hypothetical protein GLYMA_08G038000
		XLOC_015295	animal cytomegalovirus UL139 protein
		XLOC_060733	ARM REPEAT PROTEIN INTERACTING WITH ABF2-like
		XLOC_074303	formin-like protein 11
		XLOC_017516	chloroplast envelope membrane protein
		XLOC_008270	alcohol dehydrogenase class-3-like
		XLOC_028522	protein CLT2, chloroplastic-like
		XLOC_071663	transmembrane protein, putative
		XLOC_001051	classical arabinogalactan protein 4-like
		XLOC_052841	PREDICTED: uncharacterized protein LOC107635034
		XLOC_066385	EPIDERMAL PATTERNING FACTOR-like protein 5
		XLOC_038225	E2F transcription factor-like E2FE
		XLOC_045315	DNA-(apurinic or apyrimidinic site) lyase
		XLOC_056106	PREDICTED: uncharacterized protein LOC107638195 isoform X1
		XLOC_006572	PREDICTED: uncharacterized protein LOC107628219
		XLOC_050855	tetrahydrocannabinolic acid synthase-like
		XLOC_051767	rho GDP-dissociation inhibitor 1-like
		XLOC_038491	phragmoplast orienting kinesin-1
		XLOC_020146	probable membrane-associated kinase regulator 6
		XLOC_049927	PREDICTED: uncharacterized protein LOC107483805 isoform X1
		XLOC_035659	soyasaponin III rhamnosyltransferase-like
		XLOC_031554	probable LRR receptor-like serine/threonine-protein kinase At1g34110
		XLOC_081653	cytochrome P450 85A-like
		XLOC_042750	rho GTPase-activating protein 2-like
		XLOC_036865	spermidine hydroxycinnamoyl transferase-like
		XLOC_010742	acyl-CoA--sterol O-acyltransferase 1-like
		XLOC_044104	chloride channel protein B-like
		XLOC_078848	high mobility group B protein 6-like
		XLOC_010265	V-type proton ATPase subunit B2-like
		XLOC_047496	glutathione S-transferase U17-like
		XLOC_055367	serine/threonine-protein kinase pakG
		XLOC_077098	carboxyl-terminal-processing peptidase 2, chloroplastic
		XLOC_060304	isoflavone-7-O-methyltransferase 9-like
		XLOC_056610	BTB/POZ domain-containing protein At3g50780-like
		XLOC_000965	leucine-rich repeat receptor-like protein kinase PEPR1
		XLOC_019680	vacuolar protein sorting-associated protein 55 homolog
		XLOC_012192	rac-like GTP-binding protein RAC13
		XLOC_067033	histone H3.3-like
		XLOC_026103	probable inactive receptor kinase At5g58300
		XLOC_074980	cytochrome P450 77A3-like
		XLOC_030435	PREDICTED: uncharacterized protein LOC107465058
		XLOC_008354	---NA---
		XLOC_069241	PREDICTED: uncharacterized protein LOC107606086
		XLOC_013260	pyrophosphate--fructose 6-phosphate 1-phosphotransferase subunit beta
		XLOC_058260	uncharacterized oxidoreductase At4g09670-like
		XLOC_037255	probable inactive receptor kinase At5g58300
		XLOC_071391	thylakoid lumenal 17.9 kDa protein, chloroplastic
		XLOC_027681	protein YLS3-like isoform X1
		XLOC_077803	protein IQ-DOMAIN 14-like
		XLOC_073523	peptide deformylase 1A, chloroplastic/mitochondrial-like isoform X1
		XLOC_004830	PREDICTED: uncharacterized protein LOC107469353
		XLOC_033370	PREDICTED: uncharacterized protein LOC107467881
		XLOC_050136	bidirectional sugar transporter SWEET14-like
		XLOC_029979	probable plastidic glucose transporter 3
		XLOC_065118	transcription initiation factor TFIID subunit 4b-like isoform X5
		XLOC_039291	UPF0503 protein At3g09070, chloroplastic-like
		XLOC_058355	PREDICTED: uncharacterized protein LOC107641519
		XLOC_004906	PREDICTED: uncharacterized protein LOC107473205
		XLOC_052412	mst2 complex subunit nto1 isoform X1
		XLOC_025058	PREDICTED: uncharacterized protein LOC107496206
		XLOC_066614	histone-lysine N-methyltransferase family member SUVH9-like
		XLOC_004300	PREDICTED: uncharacterized protein LOC107472064
		XLOC_075488	protein unc-50 homolog
		XLOC_012526	protein O-linked-mannose beta-1,4-N-acetylglucosaminyltransferase 2-like isoform X2
		XLOC_071113	sec-independent protein translocase protein TatB-like
		XLOC_051637	unknown
		XLOC_006791	PREDICTED: involucrin-like
		XLOC_056979	probable xyloglucan endotransglucosylase/hydrolase protein 8
		XLOC_063204	probably inactive leucine-rich repeat receptor-like protein kinase At5g06940
		XLOC_047991	---NA---
		XLOC_049495	auxin-responsive protein IAA27-like
		XLOC_042830	MATH domain and coiled-coil domain-containing protein At2g05420-like
		XLOC_005045	auxin-induced protein AUX28-like
		XLOC_048963	2-phosphoglycerate kinase
		XLOC_047978	PREDICTED: uncharacterized protein LOC107482162
		XLOC_032290	PREDICTED: uncharacterized protein LOC106794914
		XLOC_043036	putative S-adenosyl-L-methionine-dependent methyltransferase MSMEG_1480/MSMEI_1444 isoform X4
		XLOC_054895	serine carboxypeptidase-like 50
		XLOC_067096	myb-like protein X isoform X1
		XLOC_014647	serine/threonine-protein kinase RUNKEL
		XLOC_048806	aquaporin TIP4-2-like
		XLOC_036486	5'-methylthioadenosine/S-adenosylhomocysteine nucleosidase-like
		XLOC_079705	gibberellin-regulated protein 4-like
		XLOC_061034	boron transporter 1-like
		XLOC_010390	Uncharacterized protein TCM_040599
		XLOC_073351	protein DETOXIFICATION 14-like
		XLOC_001088	PREDICTED: uncharacterized protein LOC107496699
		XLOC_032509	PREDICTED: uncharacterized protein LOC107619122 isoform X1
		XLOC_006070	putative disease resistance protein At3g14460
		XLOC_041557	protein LONGIFOLIA 1-like
		XLOC_080754	auxin transporter-like protein 1
		XLOC_021058	serine/threonine-protein kinase Nek6-like isoform X1
		XLOC_068500	VIN3-like protein 2
		XLOC_001128	protein SMAX1-LIKE 6
		XLOC_031486	protein Spindly
		XLOC_008723	transcription repressor OFP8
		XLOC_010856	fasciclin-like arabinogalactan protein 15
		XLOC_033915	PREDICTED: metacaspase-1-like
		XLOC_027718	protein ASPARTIC PROTEASE IN GUARD CELL 2-like
		XLOC_056964	probable membrane-associated kinase regulator 1
		XLOC_043361	F-box protein CPR30-like
		XLOC_078419	PREDICTED: uncharacterized protein LOC107624081
		XLOC_055857	probable endo-1,3(4)-beta-glucanase ARB_01444
		XLOC_028723	DVL family protein
		XLOC_043763	---NA---
		XLOC_033270	chalcone--flavonone isomerase 2
		XLOC_055248	PREDICTED: uncharacterized protein LOC107639663
		XLOC_045903	DNA topoisomerase 2-like
		XLOC_016127	---NA---
		XLOC_067110	---NA---
		XLOC_064836	probable inactive receptor kinase At4g23740
		XLOC_052128	reticuline oxidase-like protein
		XLOC_055730	subtilisin-like protease Glyma18g48580
		XLOC_000072	PREDICTED: uncharacterized protein LOC107469686
		XLOC_079160	---NA---
		XLOC_042590	putative E3 ubiquitin-protein ligase RF298
		XLOC_057603	PREDICTED: uncharacterized protein LOC107640946
		XLOC_080116	GDSL esterase/lipase At5g45670-like
		XLOC_040569	UDP-glucose flavonoid 3-O-glucosyltransferase 7-like
		XLOC_014626	serine/threonine-protein kinase-like protein At5g23170
		XLOC_001191	PREDICTED: uncharacterized protein LOC107475150
		XLOC_020625	PREDICTED: uncharacterized protein At3g28850
		XLOC_039394	probable pectinesterase/pectinesterase inhibitor 39
		XLOC_037641	Cyclin-dependent kinase inhibitor 7
		XLOC_010829	protein YLS9
		XLOC_041820	tropinone reductase-like 3
		XLOC_016507	filament-like plant protein 7 isoform X1
		XLOC_066111	sister chromatid cohesion 1 protein 1 isoform X3
		XLOC_077810	protein argonaute 10-like
		XLOC_042749	PREDICTED: uncharacterized protein LOC107855008
		XLOC_078637	FAD/NAD(P)-binding oxidoreductase family protein
		XLOC_029970	proline-rich receptor-like protein kinase PERK1
		XLOC_060166	protein DETOXIFICATION 9-like isoform X4
		XLOC_050023	probable inactive receptor kinase At4g23740
		XLOC_075746	haloalkane dehalogenase
		XLOC_034990	developmental protein SEPALLATA 1 isoform X2
		XLOC_060632	L-ascorbate oxidase homolog
		XLOC_027203	alpha-L-fucosidase 1
		XLOC_023525	PREDICTED: uncharacterized protein LOC107493533
		XLOC_072886	early nodulin-75-like isoform X1
		XLOC_031185	type IV inositol polyphosphate 5-phosphatase 7-like isoform X1
		XLOC_075405	transcription repressor OFP13
		XLOC_070784	metal tolerance protein 9
		XLOC_033124	---NA---
		XLOC_011053	PREDICTED: uncharacterized protein LOC107478179
		XLOC_006546	CDT1-like protein a, chloroplastic
		XLOC_067950	WEB family protein At2g40480
		XLOC_027150	PREDICTED: uncharacterized protein LOC107461759 isoform X1
		XLOC_053172	hypothetical protein KK1_046207
		XLOC_006283	AT-hook motif nuclear-localized protein 9
		XLOC_008697	PREDICTED: uncharacterized protein LOC102666737 isoform X1
		XLOC_037209	protein LHCP TRANSLOCATION DEFECT
		XLOC_021679	Basic helix-loop-helix DNA-binding superfamily protein, putative isoform 2
		XLOC_009604	GDSL esterase/lipase At5g45960-like
		XLOC_055123	Werner Syndrome-like exonuclease
		XLOC_057208	probable LRR receptor-like serine/threonine-protein kinase At1g14390
		XLOC_002221	thylakoid lumenal 16.5 kDa protein, chloroplastic
		XLOC_064328	PREDICTED: metacaspase-9
		XLOC_071532	GATA transcription factor 9-like
		XLOC_017738	golgin subfamily A member 6-like protein 2
		XLOC_012471	transmembrane protein, putative
		XLOC_021319	AT-hook motif nuclear-localized protein 1-like
		XLOC_005884	PREDICTED: patellin-6-like
		XLOC_054732	PREDICTED: uncharacterized protein LOC107639221 isoform X1
		XLOC_013579	protein PLASTID TRANSCRIPTIONALLY ACTIVE 14 isoform X3
		XLOC_047325	rop guanine nucleotide exchange factor 5-like
		XLOC_034439	probable receptor-like protein kinase At1g49730 isoform X1
		XLOC_008104	PREDICTED: uncharacterized protein LOC107477414
		XLOC_056151	inactive leucine-rich repeat receptor-like protein kinase CORYNE isoform X1
		XLOC_074404	PREDICTED: uncharacterized protein LOC107619774
		XLOC_068354	phosphoinositide phospholipase C 4-like
		XLOC_015350	serine carboxypeptidase-like 50
		XLOC_078879	laccase/diphenol oxidase family protein
		XLOC_009929	PREDICTED: uncharacterized protein At3g17950
		XLOC_034800	putative phospholipid-transporting ATPase 9
		XLOC_060363	cytochrome P450 704C1-like
		XLOC_040374	pleiotropic drug resistance protein 3-like
		XLOC_002725	GDSL esterase/lipase At2g23540
		XLOC_008046	aquaporin NIP6-1
		XLOC_010398	protein QUIRKY
		XLOC_009712	probable rhamnogalacturonate lyase B isoform X3
		XLOC_058015	ethylene-responsive transcription factor TINY-like
		XLOC_031188	putative lipid transfer/seed storage/trypsin-alpha amylase inhibitor
		XLOC_077420	probable F-actin-capping protein subunit beta
		XLOC_041289	ras-related protein RABA3-like
		XLOC_060897	hypothetical protein MTR_5g024973
		XLOC_067415	GRIP and coiled-coil domain-containing protein 2 isoform X1
		XLOC_077425	probable LRR receptor-like serine/threonine-protein kinase At1g34110
		XLOC_078987	hypothetical protein VIGAN_10100800
		XLOC_045287	PREDICTED: uncharacterized protein LOC107629413 isoform X1
		XLOC_068056	PREDICTED: uncharacterized protein LOC107641359
		XLOC_013177	PAX-interacting protein 1
		XLOC_049795	Retrovirus-related Pol polyprotein from transposon TNT 1-94
		XLOC_073947	MLP-like protein 43 isoform X1
		XLOC_057127	two-component response regulator ARR5
		XLOC_075314	putative nuclease HARBI1
		XLOC_006298	PREDICTED: uncharacterized protein LOC107472414 isoform X2
		XLOC_005408	PREDICTED: uncharacterized protein LOC107474381
		XLOC_070185	probable terpene synthase 2
		XLOC_037012	65-kDa microtubule-associated protein 6-like isoform X1
		XLOC_020623	condensin complex subunit 1
		XLOC_025068	probable L-type lectin-domain containing receptor kinase S.7
		XLOC_081204	protein STRICTOSIDINE SYNTHASE-LIKE 10
		XLOC_071318	---NA---
		XLOC_074465	plasma membrane ATPase 4
		XLOC_060527	---NA---
		XLOC_026712	protein trichome berefringence-like 7
		XLOC_063396	probable beta-D-xylosidase 2
		XLOC_032271	putative expansin-A17
		XLOC_012408	---NA---
		XLOC_027373	PREDICTED: uncharacterized protein LOC107610473
		XLOC_050121	squamosa promoter-binding-like protein 13A
		XLOC_047670	annexin D2
		XLOC_033063	nucleobase-ascorbate transporter 4
		XLOC_046116	PREDICTED: uncharacterized protein LOC107477975
		XLOC_029936	probable sulfate transporter 3.4
		XLOC_013115	xyloglucan galactosyltransferase KATAMARI1-like
		XLOC_025174	protodermal factor 1-like isoform X7
		XLOC_055831	zinc finger RNA-binding protein-like isoform X2
		XLOC_037797	---NA---
		XLOC_030095	2-hydroxyacyl-CoA lyase
		XLOC_026580	xylem cysteine proteinase 2
		XLOC_057948	PREDICTED: uncharacterized protein PF07_0086-like isoform X1
		XLOC_031465	UPF0725 protein At1g23960-like
		XLOC_066827	protein ODORANT1-like
		XLOC_001942	E2F transcription factor-like E2FE
		XLOC_004720	protein P21-like
		XLOC_078426	serine/threonine-protein phosphatase 7 long form homolog
		XLOC_081824	---NA---
		XLOC_001395	pentatricopeptide repeat-containing protein At1g77360, mitochondrial-like
		XLOC_070316	---NA---
		XLOC_051688	guanine nucleotide-binding protein subunit gamma 3-like
		XLOC_044125	BTB/POZ domain-containing protein At5g48800
		XLOC_067973	protein trichome birefringence-like 33
		XLOC_081175	FHA domain-containing protein PS1-like
		XLOC_018616	PREDICTED: uncharacterized protein LOC107487906
		XLOC_076157	PREDICTED: uncharacterized protein LOC107617040 isoform X4
		XLOC_051158	mitotic spindle checkpoint protein BUBR1
		XLOC_049499	ran-specific GTPase-activating protein 1-like isoform X2
		XLOC_047280	non-classical arabinogalactan protein 31
		XLOC_055375	---NA---
		XLOC_038994	PREDICTED: uncharacterized protein LOC107642600
		XLOC_026816	GRIP and coiled-coil domain-containing protein 2 isoform X1
		XLOC_061170	histone H2AX
		XLOC_019335	---NA---
		XLOC_019477	beta-glucosidase 12-like
		XLOC_002318	bifunctional epoxide hydrolase 2-like
		XLOC_030455	pectin acetylesterase 12-like
		XLOC_045436	interactor of constitutive active ROPs 3
		XLOC_060410	probable membrane-associated kinase regulator 6
		XLOC_008158	serine carboxypeptidase-like 40
		XLOC_068950	PREDICTED: uncharacterized protein LOC107616469
		XLOC_061271	PREDICTED: uncharacterized protein At5g41620-like
		XLOC_043049	pectinesterase-like isoform X1
		XLOC_044271	---NA---
		XLOC_014649	PREDICTED: uncharacterized protein LOC107482708 isoform X1
		XLOC_033042	putative F-box/FBD/LRR-repeat protein At5g22670 isoform X2
		XLOC_047522	protein IQ-DOMAIN 31
		XLOC_076143	sterol 3-beta-glucosyltransferase UGT80B1-like
		XLOC_003034	PREDICTED: uncharacterized protein LOC107474196
		XLOC_045656	cytochrome P450 84A1-like
		XLOC_003382	leucine-rich repeat receptor-like serine/threonine-protein kinase BAM1
		XLOC_026704	LRR receptor-like serine/threonine-protein kinase RCH1
		XLOC_028685	B-box zinc finger protein 25-like
		XLOC_065845	pentatricopeptide repeat-containing protein At1g08070, chloroplastic-like
		XLOC_000952	pathogenesis-related protein PR-4-like
		XLOC_070073	reticulon-like protein B17
		XLOC_076855	PREDICTED: uncharacterized protein LOC107619456 isoform X2
		XLOC_026673	PREDICTED: uncharacterized protein LOC107460478 isoform X1
		XLOC_043342	PREDICTED: uncharacterized protein LOC107624098 isoform X1
		XLOC_078661	probable protein S-acyltransferase 22 isoform X1
		XLOC_008646	PREDICTED: uncharacterized protein LOC107478522
		XLOC_029335	dirigent protein 10-like isoform X1
		XLOC_035120	PREDICTED: mavicyanin-like
		XLOC_010205	PREDICTED: uncharacterized protein LOC107632009
		XLOC_009493	protein trichome birefringence-like 12
		XLOC_073219	---NA---
		XLOC_038604	homeobox protein SBH1 isoform X1
		XLOC_070011	---NA---
		XLOC_028862	probable glucuronoxylan glucuronosyltransferase IRX7
		XLOC_036766	stomatal closure-related actin-binding protein 2-like
		XLOC_005777	PREDICTED: uncharacterized protein LOC107627648
		XLOC_003269	uncharacterized acetyltransferase At3g50280-like
		XLOC_053585	---NA---
		XLOC_059803	pentatricopeptide repeat-containing protein At1g62930, chloroplastic-like
		XLOC_029075	bifunctional riboflavin kinase/FMN phosphatase-like isoform X1
		XLOC_024912	DNA polymerase delta subunit 3 isoform X1
		XLOC_057668	cytochrome P450 82A4-like
		XLOC_014790	PREDICTED: uncharacterized protein LOC107482913
		XLOC_059961	fe-S cluster assembly factor HCF101, chloroplastic isoform X1
		XLOC_067716	WEB family protein At5g55860-like
		XLOC_008536	kinesin-3-like isoform X1
		XLOC_018757	Protein NSP-INTERACTING KINASE 2
		XLOC_042113	PREDICTED: uncharacterized protein LOC107459355
		XLOC_018665	---NA---
		XLOC_057367	probable disease resistance protein At4g27220
		XLOC_051014	small ubiquitin-related modifier 2-like
		XLOC_035575	pathogenesis-related protein 1-like
		XLOC_025209	pentatricopeptide repeat-containing protein At5g64320, mitochondrial isoform X2
		XLOC_042439	---NA---
		XLOC_062980	cysteine-rich polycomb-like protein
		XLOC_001783	putative aarF domain-containing protein kinase 1
		XLOC_079970	---NA---
		XLOC_073203	CRAL-TRIO domain-containing protein C3H8.02-like
		XLOC_039239	ethylene-overproduction protein 1
		XLOC_066759	isoflavone reductase-like protein
		XLOC_056223	ATP sulfurylase 2-like
		XLOC_003481	DUF1639 family protein
		XLOC_060010	kinesin-related protein 8 isoform X1
		XLOC_016313	WAT1-related protein At4g19185-like
		XLOC_029883	aquaporin NIP6-1
		XLOC_024399	transcription factor DIVARICATA-like
		XLOC_063791	11S globulin subunit beta-like
		XLOC_069191	cyclin-A1-1 isoform X1
		XLOC_025356	transcription factor ICE1-like
		XLOC_058661	protein-methionine sulfoxide oxidase MICAL3-like isoform X2
		XLOC_046352	pentatricopeptide repeat-containing protein At4g21705, mitochondrial-like
		XLOC_005872	---NA---
		XLOC_013971	PREDICTED: uncharacterized protein LOC107496761
		XLOC_023939	indole-3-acetaldehyde oxidase-like
		XLOC_075482	PREDICTED: cyclin-D3-1
		XLOC_054675	PLASMODESMATA CALLOSE-BINDING PROTEIN 3-like isoform X1
		XLOC_025092	probable WRKY transcription factor 20 isoform X1
		XLOC_033135	probable inactive leucine-rich repeat receptor-like protein kinase At1g66830
		XLOC_071539	putative leucine-rich repeat receptor-like protein kinase At2g19210
		XLOC_045560	PREDICTED: uncharacterized protein LOC107628992
		XLOC_045553	Histone H3.2
		XLOC_029114	PREDICTED: uncharacterized protein LOC107462420
		XLOC_069589	---NA---
		XLOC_077078	acid phosphatase 1-like
		XLOC_060074	PREDICTED: uncharacterized protein LOC107607211
		XLOC_021323	PREDICTED: myosin-6-like
		XLOC_060571	WAPL (wings apart-like protein regulation of heterochromatin) protein, putative
		XLOC_003947	NADP-dependent glyceraldehyde-3-phosphate dehydrogenase
		XLOC_057827	pentatricopeptide repeat-containing protein At1g62930, chloroplastic-like isoform X1
		XLOC_043291	protein ABHD11
		XLOC_018010	peroxidase 11
		XLOC_031282	receptor protein kinase-like protein At4g34220
		XLOC_036806	cysteine-rich repeat secretory protein 15
		XLOC_074185	pectin acetylesterase 12-like
		XLOC_005581	RING-H2 finger protein ATL33-like
		XLOC_039363	fasciclin-like arabinogalactan protein 1
		XLOC_003333	---NA---
		XLOC_036490	probable beta-1,4-xylosyltransferase IRX9H
		XLOC_064739	PREDICTED: uncharacterized protein LOC107495077 isoform X1
		XLOC_005677	spermidine hydroxycinnamoyl transferase-like
		XLOC_013228	PREDICTED: uncharacterized protein LOC107635898
		XLOC_048728	pentatricopeptide repeat-containing protein At2g21090
		XLOC_019831	DNA polymerase epsilon subunit 2
		XLOC_042286	PREDICTED: uncharacterized protein LOC107625616
		XLOC_077318	alpha-methyl-mannoside-specific lectin-like
		XLOC_075807	pentatricopeptide repeat-containing protein At1g03560, mitochondrial-like
		XLOC_051136	protein DMR6-LIKE OXYGENASE 2-like
		XLOC_017202	PREDICTED: expansin-A10-like
		XLOC_002812	membrane-bound O-acyltransferase family MBOAT protein
		XLOC_013059	breast cancer type 2 susceptibility protein
		XLOC_035210	PREDICTED: uncharacterized protein LOC107624474
		XLOC_049327	indole-3-acetic acid-amido synthetase GH3.6
		XLOC_045683	auxin-responsive protein SAUR65-like
		XLOC_053160	NAD-dependent malic enzyme 59 kDa isoform, mitochondrial-like
		XLOC_045762	putative pentatricopeptide repeat-containing protein At5g59900
		XLOC_060568	---NA---
		XLOC_047260	AB hydrolase superfamily protein YfhM-like
		XLOC_031627	lectin alpha chain-like
		XLOC_016697	molybdenum cofactor sulfurase-like
		XLOC_057548	leucine-rich repeat extensin-like protein 4
		XLOC_033556	---NA---
		XLOC_049661	DNA repair protein recA homolog 3, mitochondrial isoform X2
		XLOC_072639	Retrovirus-related Pol polyprotein from transposon TNT 1-94
		XLOC_066348	anthranilate N-methyltransferase-like
		XLOC_073778	TMV resistance protein N-like
		XLOC_018687	---NA---
		XLOC_027319	glutamate receptor 3.4-like isoform X1
		XLOC_012644	PREDICTED: uncharacterized protein LOC107636216
		XLOC_041793	short-chain dehydrogenase TIC 32, chloroplastic-like
		XLOC_009577	VQ motif-containing protein 4-like
		XLOC_039675	PREDICTED: uncharacterized protein At4g06744-like, partial
		XLOC_037588	BTB/POZ domain-containing protein At3g50780-like
		XLOC_047189	PREDICTED: uncharacterized protein LOC107631104
		XLOC_024163	PREDICTED: uncharacterized protein LOC107457872
		XLOC_065677	---NA---
		XLOC_025073	PREDICTED: uncharacterized protein LOC107496113
		XLOC_007324	PREDICTED: uncharacterized protein LOC107475430 isoform X1
		XLOC_067815	pentatricopeptide repeat-containing protein At5g64320, mitochondrial isoform X2
		XLOC_005755	UPF0503 protein At3g09070, chloroplastic-like
		XLOC_044583	TMV resistance protein N-like
		XLOC_005325	---NA---
		XLOC_030782	PREDICTED: uncharacterized protein LOC107465157
		XLOC_041060	---NA---
		XLOC_041909	telomeric repeat-binding factor 2-like
		XLOC_025718	PREDICTED: uncharacterized protein LOC107458465
		XLOC_056162	uncharacterized acetyltransferase At3g50280-like
		XLOC_001512	PREDICTED: cyclin-D1-1-like
		XLOC_061574	ABC transporter B family member 1
		XLOC_059806	putative pentatricopeptide repeat-containing protein At1g12700, mitochondrial
		XLOC_025513	PREDICTED: uncharacterized protein LOC107457938
		XLOC_037145	aspartic proteinase-like protein 1 isoform X2
		XLOC_070456	adenosine deaminase-like protein isoform X2
		XLOC_047829	kinesin-like protein NACK1
		XLOC_061346	PREDICTED: uncharacterized protein LOC107648073
		XLOC_040105	tryptophan aminotransferase-related protein 2-like
		XLOC_061312	lysine-rich arabinogalactan protein 19-like
		XLOC_031385	PREDICTED: uncharacterized protein LOC107467558 isoform X2
		XLOC_007907	phenylcoumaran benzylic ether reductase-like protein
		XLOC_010336	very-long-chain (3R)-3-hydroxyacyl-CoA dehydratase 2 isoform X1
		XLOC_018949	PREDICTED: uncharacterized protein LOC107643368
		XLOC_059156	protein TPX2-like
		XLOC_037063	---NA---
		XLOC_000404	VIC family transporter: potassium ion channel
		XLOC_054028	TPD1 protein homolog 1-like
		XLOC_037187	protein PHYLLO, chloroplastic isoform X1
		XLOC_042211	probable disease resistance protein At4g27220
		XLOC_049941	bidirectional sugar transporter SWEET4-like
		XLOC_075395	replication protein A 14 kDa subunit B-like
		XLOC_022003	zinc finger protein WIP2-like
		XLOC_040865	villin-4-like isoform X1
		XLOC_058593	probable galacturonosyltransferase-like 1
		XLOC_017858	kinase-interacting family protein-like
		XLOC_002171	PREDICTED: uncharacterized protein LOC107458725
		XLOC_017762	auxin efflux carrier component 1
		XLOC_036393	phospholipase D Z-like
		XLOC_076614	PREDICTED: LOW QUALITY PROTEIN: kinesin-4
		XLOC_022151	DNA replication licensing factor MCM7
		XLOC_039232	glucan endo-1,3-beta-glucosidase 9
		XLOC_073654	myb-like protein J
		XLOC_074272	PREDICTED: uncharacterized protein LOC107618561
		XLOC_054190	PREDICTED: putative protein TPRXL
		XLOC_059835	pentatricopeptide repeat-containing protein At1g62930, chloroplastic-like
		XLOC_070336	nuclear pore complex protein NUP96
		XLOC_045249	IST1-like protein isoform X1
		XLOC_002405	probable beta-1,3-galactosyltransferase 2
		XLOC_056737	filament-like plant protein 4
		XLOC_067803	protein JASON-like
		XLOC_031593	PREDICTED: uncharacterized protein K02A2.6-like
		XLOC_011027	RNA-directed DNA polymerase
		XLOC_055039	wall-associated receptor kinase-like 20
		XLOC_032358	phospholipase D zeta 1-like
		XLOC_023725	myosin-4-like isoform X1
		XLOC_008022	DNA replication licensing factor MCM4
		XLOC_072600	---NA---
		XLOC_015114	vacuolar-sorting receptor 6
		XLOC_023927	probable inactive receptor kinase At5g10020 isoform X1
		XLOC_020802	bifunctional epoxide hydrolase 2-like
		XLOC_016676	filament-like plant protein 4
		XLOC_036972	B3 domain-containing transcription factor VRN1-like
		XLOC_020539	squamosa promoter-binding-like protein
		XLOC_033934	beta-xylosidase/alpha-L-arabinofuranosidase 1
		XLOC_033251	putative nuclease HARBI1
		XLOC_019413	testis-expressed sequence 2 protein-like isoform X1
		XLOC_053673	protein NSP-INTERACTING KINASE 1-like
		XLOC_065098	---NA---
		XLOC_052458	putative E3 ubiquitin-protein ligase LIN
		XLOC_007300	probably inactive leucine-rich repeat receptor-like protein kinase IMK2
		XLOC_073411	sucrose transport protein SUC8-like
		XLOC_063884	protein FAR1-RELATED SEQUENCE 5-like
		XLOC_022216	transcription factor MYB86-like
		XLOC_024693	kinesin-like protein FRA1
		XLOC_001052	4-coumarate--CoA ligase-like 1
		XLOC_073478	zinc finger protein 3-like
		XLOC_037674	kinesin-like protein FRA1
		XLOC_049150	uncharacterized GPI-anchored protein At4g28100-like
		XLOC_047450	polygalacturonase At1g48100-like
		XLOC_056400	---NA---
		XLOC_020645	PREDICTED: uncharacterized protein LOC107492717
		XLOC_068868	eukaryotic translation initiation factor 5B
		XLOC_017784	Retrovirus-related Pol polyprotein LINE-1
		XLOC_024189	M-phase inducer phosphatase
		XLOC_030069	putative F-box/LRR-repeat protein At3g59160
		XLOC_059570	microtubule-associated protein TORTIFOLIA1-like
		XLOC_059647	NHL domain protein
		XLOC_046876	subtilisin-like protease SBT2.5
		XLOC_072707	DUF246 domain-containing protein At1g04910 family
		XLOC_027059	AT-hook motif nuclear-localized protein 14-like
		XLOC_064699	tripartite motif-containing protein 75
		XLOC_040973	leucine-rich repeat receptor-like serine/threonine-protein kinase BAM1
		XLOC_006509	probable galacturonosyltransferase 6 isoform X1
		XLOC_073799	GDSL esterase/lipase At4g10955-like
		XLOC_043231	basic endochitinase-like
		XLOC_013471	primase homolog protein-like
		XLOC_012573	glucan endo-1,3-beta-glucosidase 13-like isoform X2
		XLOC_003284	ADP-ribosylation factor 1-like
		XLOC_056818	thaumatin-like protein 1
		XLOC_046520	protein SMAX1-LIKE 4-like
		XLOC_047947	protein LIGHT-DEPENDENT SHORT HYPOCOTYLS 10-like
		XLOC_045371	DNA ligase 1-like isoform X2
		XLOC_010638	aquaporin TIP1-2-like
		XLOC_011724	proline-rich receptor-like protein kinase PERK3
		XLOC_015198	PREDICTED: uncharacterized protein LOC107483883
		XLOC_075693	kinesin-1 isoform X2
		XLOC_056138	PREDICTED: uncharacterized protein LOC107635620 isoform X1
		XLOC_038836	EPIDERMAL PATTERNING FACTOR-like protein 6
		XLOC_012883	---NA---
		XLOC_062207	protein SIEVE ELEMENT OCCLUSION B-like
		XLOC_035318	long chain acyl-CoA synthetase 2-like isoform X1
		XLOC_016353	G2/mitotic-specific cyclin-1-like
		XLOC_022231	serine/threonine-protein kinase haspin
		XLOC_011075	phospholipase A1
		XLOC_027216	lysosomal Pro-X carboxypeptidase
		XLOC_021057	protein NETWORKED 1D-like isoform X1
		XLOC_006293	transcription factor EGL1 isoform X2
		XLOC_062660	DFR
		XLOC_054411	protein ENDOSPERM DEFECTIVE 1-like
		XLOC_029620	transcription factor SCREAM2-like
		XLOC_011495	---NA---
		XLOC_010496	probable receptor-like serine/threonine-protein kinase At4g34500
		XLOC_058358	O-glucosyltransferase rumi homolog isoform X2
		XLOC_011393	PREDICTED: uncharacterized protein LOC107632241
		XLOC_042310	PREDICTED: uncharacterized protein LOC107625647
		XLOC_036512	proline-rich receptor-like protein kinase PERK2 isoform X1
		XLOC_012827	---NA---
		XLOC_048813	aquaporin TIP1-2-like
		XLOC_001319	putative kinase-like protein TMKL1
		XLOC_021613	GATA transcription factor 2-like
		XLOC_056331	PREDICTED: uncharacterized protein LOC107637518
		XLOC_015377	PREDICTED: metacaspase-1-like
		XLOC_045054	---NA---
		XLOC_029039	probable L-type lectin-domain containing receptor kinase VII.2
		XLOC_019332	receptor-like protein kinase 2
		XLOC_002317	PREDICTED: uncharacterized protein LOC107463379
		XLOC_048216	putative disease resistance protein At3g14460
		XLOC_005621	interaptin-like isoform X1
		XLOC_013091	rho GDP-dissociation inhibitor 1-like
		XLOC_001013	probable pectate lyase 1
		XLOC_016894	PREDICTED: uncharacterized protein LOC107488785
		XLOC_044839	PREDICTED: uncharacterized protein LOC107626353 isoform X1
		XLOC_064943	cysteine-rich polycomb-like protein
		XLOC_077816	alpha-L-fucosidase 1-like
		XLOC_055642	leucine-rich repeat receptor-like protein CLAVATA2
		XLOC_044952	putative disease resistance RPP13-like protein 1
		XLOC_048686	putative disease resistance RPP13-like protein 1
		XLOC_081424	PREDICTED: uncharacterized protein LOC107623002 isoform X1
		XLOC_007444	armadillo repeat-containing kinesin-like protein 2
		XLOC_007972	ubiquitin-conjugating enzyme E2 28-like
		XLOC_056881	ubiquitin-conjugating enzyme E2 20-like
		XLOC_049469	UDP-glucose flavonoid 3-O-glucosyltransferase 7-like
		XLOC_023501	---NA---
		XLOC_042800	RING-H2 finger protein ATL5-like
		XLOC_043796	pentatricopeptide repeat-containing protein At5g55740, chloroplastic
		XLOC_010444	probable transcription factor PosF21
		XLOC_003185	PREDICTED: endochitinase-like
		XLOC_019610	Arabinogalactan peptide 20
		XLOC_046915	aspartate--tRNA ligase 2, cytoplasmic
		XLOC_066001	PREDICTED: uncharacterized protein LOC107608204
		XLOC_048496	PREDICTED: uncharacterized protein LOC107634111
		XLOC_029138	probable NAD(P)H dehydrogenase (quinone) FQR1-like 1
		XLOC_011034	trans-resveratrol di-O-methyltransferase-like
		XLOC_010221	DNA polymerase epsilon catalytic subunit A-like
		XLOC_062600	kinesin-related protein 11
		XLOC_060355	PREDICTED: putative uncharacterized protein DDB_G0287975
		XLOC_045012	PREDICTED: uncharacterized protein LOC107463672
		XLOC_080040	transcriptional corepressor LEUNIG-like isoform X2
		XLOC_065083	AP2-like ethylene-responsive transcription factor ANT isoform X1
		XLOC_017083	zinc finger CCCH domain-containing protein 55-like
		XLOC_012032	protein UPSTREAM OF FLC
		XLOC_027148	putative cyclic nucleotide-gated ion channel 15
		XLOC_010724	dirigent protein 21-like
		XLOC_048729	dirigent protein 23
		XLOC_011743	PREDICTED: uncharacterized protein LOC107479759 isoform X1
		XLOC_035089	pectate lyase-like
		XLOC_023830	PREDICTED: uncharacterized protein LOC107609889
		XLOC_053998	putative nuclease HARBI1
		XLOC_081886	PREDICTED: uncharacterized protein LOC107465414
		XLOC_043353	granule-bound starch synthase 1, chloroplastic/amyloplastic-like
		XLOC_068340	PREDICTED: uncharacterized protein LOC104733977
		XLOC_028809	beta-galactosidase 8-like
		XLOC_058918	PREDICTED: uncharacterized protein LOC107643300
		XLOC_025376	3'-N-debenzoyl-2'-deoxytaxol N-benzoyltransferase
		XLOC_028081	PREDICTED: uncharacterized protein At5g39865
		XLOC_050781	PREDICTED: uncharacterized protein LOC107481540
		XLOC_050955	probable inositol transporter 2
		XLOC_027851	probable terpene synthase 2
		XLOC_045836	putative disease resistance RPP13-like protein 3
		XLOC_080813	---NA---
		XLOC_060734	PREDICTED: uncharacterized protein LOC107645170 isoform X1
		XLOC_008128	alcohol dehydrogenase-like 5
		XLOC_076927	65-kDa microtubule-associated protein 3
		XLOC_049268	glucose-fructose oxidoreductase domain-containing protein 2
		XLOC_008679	UDP-glucose flavonoid 3-O-glucosyltransferase 7-like
		XLOC_073324	---NA---
		XLOC_028858	4-coumarate--CoA ligase-like 7
		XLOC_049588	PREDICTED: uncharacterized protein LOC107630367 isoform X2
		XLOC_015212	mst2 complex subunit nto1 isoform X1
		XLOC_038789	glycine-rich cell wall structural protein-like
		XLOC_028783	PREDICTED: uncharacterized protein LOC107461471
		XLOC_042416	histone-lysine N-methyltransferase, H3 lysine-9 specific SUVH5-like
		XLOC_054300	probable membrane-associated kinase regulator 1
		XLOC_004975	plant UBX domain-containing protein 9-like
		XLOC_050639	myb family transcription factor APL-like isoform X1
		XLOC_003231	pectin acetylesterase 8-like
		XLOC_072853	glycine-rich cell wall structural protein-like isoform X1
		XLOC_040499	probable beta-1,3-galactosyltransferase 2
		XLOC_023684	cyclin-dependent protein kinase inhibitor SMR2-like
		XLOC_016831	---NA---
		XLOC_009887	protein PLANT CADMIUM RESISTANCE 2-like
		XLOC_073010	psbP domain-containing protein 5, chloroplastic
		XLOC_077774	thermospermine synthase ACAULIS5-like
		XLOC_052291	two-component response regulator ARR11-like isoform X1
		XLOC_055899	UDP-arabinopyranose mutase 1-like
		XLOC_081629	PREDICTED: uncharacterized protein LOC107474798
		XLOC_052800	PREDICTED: uncharacterized protein LOC107489895
		XLOC_037322	lysM domain-containing GPI-anchored protein 2-like
		XLOC_065106	transcription initiation factor TFIID subunit 4b-like isoform X1
		XLOC_010025	beta-xylosidase/alpha-L-arabinofuranosidase 2
		XLOC_073170	transcription factor SCREAM2-like
		XLOC_040351	PREDICTED: uncharacterized protein LOC107618679
		XLOC_010315	PREDICTED: uncharacterized protein LOC107476915
		XLOC_008823	probable pectate lyase 5
		XLOC_011852	recQ-mediated genome instability protein 1
		XLOC_053382	probable LRR receptor-like serine/threonine-protein kinase At4g08850
		XLOC_007751	TIR-NBS-LRR type disease resistance protein
		XLOC_050764	---NA---
		XLOC_018485	PREDICTED: uncharacterized protein LOC107611084
		XLOC_012490	cysteine-rich repeat secretory protein 12
		XLOC_070828	probable GMP synthase [glutamine-hydrolyzing]
		XLOC_024236	anthranilate N-methyltransferase-like
		XLOC_039656	probable serine/threonine-protein kinase cdc7
		XLOC_013467	protein CHUP1, chloroplastic-like
		XLOC_060727	PREDICTED: uncharacterized protein LOC107645184
		XLOC_039144	protodermal factor 1-like
		XLOC_016219	sugar transport protein 14
		XLOC_045413	auxin response factor 10-like
		XLOC_024333	PREDICTED: uncharacterized protein LOC107458330
		XLOC_047698	dynamin-like protein ARC5
		XLOC_026900	putative ribosomal-protein-alanine acetyltransferase isoform X1
		XLOC_073402	PREDICTED: uncharacterized protein LOC107491523
		XLOC_031200	thermospermine synthase ACAULIS5-like isoform X1
		XLOC_046909	probable membrane-associated kinase regulator 2
		XLOC_040115	microtubule-associated protein TORTIFOLIA1
		XLOC_078684	protein phosphatase 2C 29-like isoform X2
		XLOC_048423	PREDICTED: shugoshin-1
		XLOC_028496	serine/threonine-protein kinase-like protein At1g28390 isoform X2
		XLOC_050213	protein CHROMATIN REMODELING 24-like
		XLOC_011918	PREDICTED: uncharacterized protein At4g08330, chloroplastic-like
		XLOC_073169	PREDICTED: alpha-mannosidase-like
		XLOC_036347	FHA domain-containing protein PS1-like isoform X1
		XLOC_048240	protein WVD2-like 7 isoform X1
		XLOC_021408	125 kDa kinesin-related protein-like
		XLOC_030763	PREDICTED: mavicyanin
		XLOC_028760	transcription factor MYB26-like
		XLOC_035516	lysine histidine transporter-like 8
		XLOC_034123	---NA---
		XLOC_058736	PREDICTED: tetraspanin-10-like
		XLOC_012641	transcription factor bHLH130-like isoform X1
		XLOC_018872	two-component response regulator ARR5
		XLOC_016845	wall-associated receptor kinase-like 1
		XLOC_062532	LRR receptor-like serine/threonine-protein kinase ERECTA
		XLOC_055083	PREDICTED: uncharacterized protein LOC107637783
		XLOC_067738	kinesin-like protein KIN12B
		XLOC_002245	adenosine deaminase-like protein isoform X1
		XLOC_072971	cation/H(+) antiporter 1-like
		XLOC_054077	glucan endo-1,3-beta-glucosidase-like
		XLOC_019198	probable pectinesterase 68
		XLOC_008267	condensin complex subunit 2
		XLOC_048911	dirigent protein 21-like
		XLOC_023385	probable inactive receptor kinase At4g23740
		XLOC_078358	---NA---
		XLOC_001790	---NA---
		XLOC_057778	zinc-finger homeodomain protein 2-like
		XLOC_069222	PREDICTED: uncharacterized protein LOC107606063
		XLOC_016609	random slug protein 5-like
		XLOC_048515	PREDICTED: expansin-A6-like
		XLOC_050606	protein NRT1/ PTR FAMILY 2.13-like
		XLOC_041777	glycine-rich cell wall structural protein-like
		XLOC_057855	uncharacterized GPI-anchored protein At4g28100
		XLOC_054917	cellulose synthase-like protein B4
		XLOC_041566	auxin-induced protein AUX28-like
		XLOC_058110	PREDICTED: uncharacterized protein LOC107490029
		XLOC_020589	kinesin KP1
		XLOC_013694	LOB domain-containing protein 4-like
		XLOC_001377	glutamate receptor 3.6-like
		XLOC_024967	---NA---
		XLOC_036809	GATA zinc finger domain-containing protein 11-like
		XLOC_053728	heavy metal-associated isoprenylated plant protein 26-like isoform X2
		XLOC_056722	LRR receptor-like serine/threonine-protein kinase FLS2
		XLOC_024139	aspartic proteinase PCS1
		XLOC_030950	PREDICTED: uncharacterized protein LOC107466354
		XLOC_042206	PREDICTED: uncharacterized protein LOC107625538 isoform X1
		XLOC_075518	probable beta-D-xylosidase 5
		XLOC_055451	PREDICTED: uncharacterized protein LOC107638014
		XLOC_029394	DNA-damage-repair/toleration DRT100-like protein
		XLOC_044578	myosin heavy chain, striated muscle-like
		XLOC_052020	PREDICTED: uncharacterized protein LOC107638757
		XLOC_010631	proline-rich protein 4 isoform X3
		XLOC_020390	PREDICTED: uncharacterized protein LOC107488226
		XLOC_039496	cytochrome c biogenesis FC (mitochondrion)
		XLOC_063094	protein NETWORKED 1D-like isoform X1
		XLOC_054189	vesicle-associated protein 2-2-like isoform X1
		XLOC_002352	sugar transporter ERD6-like 16
		XLOC_074888	protein DETOXIFICATION 14-like
		XLOC_057497	---NA---
		XLOC_035303	mitotic spindle checkpoint protein BUBR1
		XLOC_056011	disease resistance protein RPP13-like
		XLOC_066550	cell division control protein 6 homolog B-like isoform X1
		XLOC_077239	retrotransposon gag protein
		XLOC_056307	UDP-glycosyltransferase 72B1-like
		XLOC_034971	PREDICTED: uncharacterized protein LOC107621678
		XLOC_077150	---NA---
		XLOC_021603	cystathionine beta-lyase, chloroplastic isoform X2
		XLOC_002482	UDP-glucose 4-epimerase GEPI42-like
		XLOC_013926	PREDICTED: uncharacterized protein LOC107484781
		XLOC_023901	G2/mitotic-specific cyclin S13-7
		XLOC_019814	zinc-finger homeodomain protein 10-like
		XLOC_042525	transcription repressor OFP1-like
		XLOC_027706	protein NRT1/ PTR FAMILY 5.4
		XLOC_055059	isoliquiritigenin 2'-O-methyltransferase-like
		XLOC_053433	PREDICTED: uncharacterized protein LOC107635287
		XLOC_000625	DDB1- and CUL4-associated factor 8
		XLOC_004268	PREDICTED: uncharacterized protein LOC107465559
		XLOC_054580	melanoma-associated antigen D1
		XLOC_016394	---NA---
		XLOC_062803	AP2-like ethylene-responsive transcription factor ANT isoform X1
		XLOC_022091	PREDICTED: uncharacterized protein LOC107492584
		XLOC_039275	omega-3 fatty acid desaturase, endoplasmic reticulum-like
		XLOC_000247	probable indole-3-pyruvate monooxygenase YUCCA10
		XLOC_011425	B3 domain-containing protein Os01g0905400-like
		XLOC_062620	F-box/kelch-repeat protein At5g43190
		XLOC_000301	putative pectinesterase/pectinesterase inhibitor 45
		XLOC_013888	rop guanine nucleotide exchange factor 7-like
		XLOC_027024	PREDICTED: uncharacterized protein LOC107461549
		XLOC_035365	protein BREAST CANCER SUSCEPTIBILITY 1 homolog
		XLOC_038672	LRR receptor-like serine/threonine-protein kinase EFR
		XLOC_033279	PREDICTED: uncharacterized protein LOC107467669
		XLOC_018179	general transcription factor IIF subunit 2-like
		XLOC_025280	receptor-like protein 12
		XLOC_028436	PREDICTED: uncharacterized protein LOC107460771
		XLOC_009954	protein kinase PINOID-like
		XLOC_073148	protein FRIGIDA
		XLOC_014180	bromodomain-containing protein 4
		XLOC_050000	PREDICTED: uncharacterized protein LOC107630713 isoform X1
		XLOC_036138	filament-like plant protein 7
		XLOC_054327	Werner Syndrome-like exonuclease
		XLOC_006406	malate dehydrogenase, cytoplasmic-like isoform X1
		XLOC_013039	probable xyloglucan glycosyltransferase 5
		XLOC_013871	PREDICTED: uncharacterized protein LOC107484654
		XLOC_040147	proteasome activator subunit 4
		XLOC_062304	bidirectional sugar transporter SWEET1-like
		XLOC_015985	ubiquitin carboxyl-terminal hydrolase 2-like isoform X1
		XLOC_023152	omega-hydroxypalmitate O-feruloyl transferase
		XLOC_024413	UDP-glycosyltransferase 71K1-like
		XLOC_027205	xyloglucan endotransglucosylase/hydrolase protein 31-like
		XLOC_004467	GDSL esterase/lipase At1g74460-like
		XLOC_004857	3-ketoacyl-CoA synthase 1
		XLOC_073846	factor Xa inhibitor BuXI-like
		XLOC_080967	---NA---
		XLOC_016326	PREDICTED: uncharacterized protein LOC107646622
		XLOC_064709	non-specific lipid-transfer protein 1-like
		XLOC_045013	zinc finger protein JACKDAW-like
		XLOC_044190	transcription factor AS1-like
		XLOC_058125	PREDICTED: uncharacterized protein LOC107641380
		XLOC_040814	ribonuclease H2 subunit C
		XLOC_018096	probable receptor-like protein kinase At5g24010 isoform X1
		XLOC_033846	G-type lectin S-receptor-like serine/threonine-protein kinase At4g27290
		XLOC_078313	subtilisin-like protease SBT5.6
		XLOC_042287	WSC domain-containing protein ARB_07867
		XLOC_039338	probable LRR receptor-like serine/threonine-protein kinase At4g26540
		XLOC_060779	LRR receptor-like serine/threonine-protein kinase ERL1
		XLOC_016073	subtilisin-like protease Glyma18g48580
		XLOC_040223	transcriptional corepressor LEUNIG-like isoform X1
		XLOC_038904	DNA replication licensing factor MCM5
		XLOC_031710	RNA-binding protein cabeza
		XLOC_001326	actin-related protein 8-like
		XLOC_035829	protein MAK16 homolog
		XLOC_043157	PREDICTED: uncharacterized protein LOC107621428 isoform X2
		XLOC_026206	probable sodium/metabolite cotransporter BASS1, chloroplastic
		XLOC_004639	serine/threonine-protein kinase ATR-like isoform X2
		XLOC_024423	phosphoinositide phospholipase C 4-like
		XLOC_020329	---NA---
		XLOC_012175	protein NUCLEAR FUSION DEFECTIVE 6, chloroplastic/mitochondrial-like isoform X1
		XLOC_057518	protein MIZU-KUSSEI 1
		XLOC_063492	serine/threonine-protein kinase haspin
		XLOC_013532	PREDICTED: uncharacterized protein LOC107483551
		XLOC_053748	probable mediator of RNA polymerase II transcription subunit 37c
		XLOC_045797	ubiquitin-conjugating enzyme E2 20-like
		XLOC_050405	protein NUCLEAR FUSION DEFECTIVE 6, chloroplastic/mitochondrial-like isoform X2
		XLOC_065547	cyclin-dependent protein kinase inhibitor SMR3-like
		XLOC_056809	probable pectinesterase 68
		XLOC_066101	PREDICTED: laccase-12-like
		XLOC_067105	DNA-3-methyladenine glycosylase 1
		XLOC_005776	tRNA (adenine(58)-N(1))-methyltransferase catalytic subunit trmt61a-like
		XLOC_074101	histidine kinase 1-like isoform X1
		XLOC_072342	---NA---
		XLOC_028490	protein DETOXIFICATION 27-like
		XLOC_061904	GDSL esterase/lipase At3g26430-like
		XLOC_077792	type IV inositol polyphosphate 5-phosphatase 7-like isoform X1
		XLOC_069499	---NA---
		XLOC_050996	kinesin-like protein KIN12B
		XLOC_040626	PREDICTED: uncharacterized protein LOC107463379
		XLOC_066363	probable inactive receptor kinase At5g58300
		XLOC_016156	---NA---
		XLOC_054709	cationic amino acid transporter 5
		XLOC_031482	ABC transporter G family member 6-like
		XLOC_074964	lectin alpha chain-like
		XLOC_011576	probable pectinesterase/pectinesterase inhibitor 12
		XLOC_065669	---NA---
		XLOC_050141	protein BASIC PENTACYSTEINE4-like isoform X1
		XLOC_063108	ent-copalyl diphosphate synthase, chloroplastic-like
		XLOC_014738	probable membrane-associated kinase regulator 1
		XLOC_028000	PREDICTED: uncharacterized protein LOC107463626
		XLOC_067295	stearoyl-[acyl-carrier-protein] 9-desaturase 6, chloroplastic-like isoform X1
		XLOC_003868	probable receptor-like serine/threonine-protein kinase At5g57670
		XLOC_055751	putative UDP-rhamnose:rhamnosyltransferase 1
		XLOC_025565	PREDICTED: uncharacterized protein At1g65710-like
		XLOC_014578	kinesin-like protein KIN12A
		XLOC_062083	Basic helix-loop-helix DNA-binding superfamily protein, putative isoform 1
		XLOC_001633	nudix hydrolase 8
		XLOC_019087	PREDICTED: uncharacterized protein LOC107488472 isoform X1
		XLOC_026559	PREDICTED: uncharacterized protein LOC107460224
		XLOC_009192	PREDICTED: uncharacterized protein LOC107479933
		XLOC_013959	UPF0503 protein At3g09070, chloroplastic-like
		XLOC_024942	PREDICTED: uncharacterized protein LOC107459592
		XLOC_065858	uncharacterized membrane protein At1g06890 isoform X2
		XLOC_004235	---NA---
		XLOC_016095	putative UDP-rhamnose:rhamnosyltransferase 1
		XLOC_058383	probable receptor-like protein kinase At5g24010 isoform X1
		XLOC_011049	protein trichome birefringence-like 39
		XLOC_074158	uncharacterized lipoprotein syc1174_c-like
		XLOC_021755	Putative ankyrin repeat protein RF-0381
		XLOC_007022	putative disease resistance protein At3g14460
		XLOC_017756	pentatricopeptide repeat-containing protein At1g62930, chloroplastic-like
		XLOC_013306	protein disulfide isomerase-like 1-4
		XLOC_015388	PREDICTED: laccase-17-like
		XLOC_045496	PREDICTED: putative uncharacterized protein DDB_G0283223
		XLOC_078808	PREDICTED: uncharacterized protein LOC107623609
		XLOC_049154	external alternative NAD(P)H-ubiquinone oxidoreductase B1, mitochondrial-like
		XLOC_071487	auxin-responsive protein IAA15-like
		XLOC_034841	---NA---
		XLOC_081472	dof zinc finger protein DOF5.6-like isoform X1
		XLOC_005985	putative disease resistance protein RGA3
		XLOC_076398	long chain acyl-CoA synthetase 1-like
		XLOC_054795	pachytene checkpoint protein 2 homolog
		XLOC_033637	growth-regulating factor 1
		XLOC_054702	ARM REPEAT PROTEIN INTERACTING WITH ABF2-like
		XLOC_021500	alpha-L-arabinofuranosidase 1-like
		XLOC_060594	PREDICTED: uncharacterized protein LOC107632459
		XLOC_050420	ras-related protein RABA1f-like
		XLOC_079384	probable receptor-like protein kinase At1g80640 isoform X2
		XLOC_076436	protein S-acyltransferase 18 isoform X1
		XLOC_056029	probably inactive leucine-rich repeat receptor-like protein kinase At3g28040
		XLOC_029868	lamin-like protein
		XLOC_047695	beta-xylosidase/alpha-L-arabinofuranosidase-like protein
		XLOC_055341	elongation factor P
		XLOC_067986	---NA---
		XLOC_020284	rhamnogalacturonate lyase-like
		XLOC_050333	ycf20-like protein
		XLOC_076544	phospholipase D zeta 1-like
		XLOC_045708	auxin transporter-like protein 5
		XLOC_031798	Aquaporin TIP2-1
		XLOC_041678	PREDICTED: uncharacterized protein LOC107628211
		XLOC_052285	origin of replication complex subunit 5-like
		XLOC_024102	PREDICTED: uncharacterized protein LOC107457785
		XLOC_060025	probable lactoylglutathione lyase, chloroplastic
		XLOC_041754	---NA---
		XLOC_004287	tRNA pseudouridine synthase A 1
		XLOC_073701	F-box/FBD/LRR-repeat protein At5g53840-like
		XLOC_000632	auxin response factor 4
		XLOC_006270	PREDICTED: uncharacterized protein LOC107460318 isoform X1
		XLOC_006602	putative disease resistance protein At3g14460
		XLOC_053173	defensin-like protein 183
		XLOC_007446	armadillo repeat-containing kinesin-like protein 2
		XLOC_011478	serine/arginine repetitive matrix protein 1
		XLOC_047627	transmembrane emp24 domain-containing protein p24delta4-like
		XLOC_018195	trigger factor-like isoform X1
		XLOC_052149	---NA---
		XLOC_035382	floral homeotic protein AGAMOUS
		XLOC_023874	leucine-rich repeat receptor-like serine/threonine-protein kinase BAM3 isoform X1
		XLOC_057613	PREDICTED: uncharacterized protein LOC107646692
		XLOC_034720	GATA transcription factor 12
		XLOC_037881	PREDICTED: uncharacterized protein LOC107632057
		XLOC_027170	auxin response factor 4
		XLOC_055887	F-box/kelch-repeat protein At3g23880-like
		XLOC_057381	uncharacterized hydrolase YugF-like
		XLOC_061517	protamine P1 family protein
		XLOC_063457	auxin-responsive protein IAA30
		XLOC_013934	copper transporter 1-like isoform X1
		XLOC_061404	growth-regulating factor 6-like isoform X1
		XLOC_020660	PREDICTED: uncharacterized protein LOC107645608
		XLOC_002283	DNA replication licensing factor MCM2
		XLOC_077826	molybdenum cofactor sulfurase
		XLOC_034980	inter-alpha-trypsin inhibitor heavy chain H3
		XLOC_020976	histone H3.v1-like
		XLOC_007602	PREDICTED: uncharacterized protein LOC107485444
		XLOC_028142	protein WALLS ARE THIN 1-like
		XLOC_063351	PREDICTED: uncharacterized protein LOC107645643
		XLOC_019761	beta-glucosidase 44-like
		XLOC_077936	hypothetical protein PHAVU_007G202400g
		XLOC_067767	trifunctional UDP-glucose 4,6-dehydratase/UDP-4-keto-6-deoxy-D-glucose 3,5-epimerase/UDP-4-keto-L-rhamnose-reductase RHM1-like
		XLOC_054755	---NA---
		XLOC_010712	putative disease resistance RPP13-like protein 3 isoform X1
		XLOC_051540	PREDICTED: uncharacterized protein LOC107615125
		XLOC_045957	receptor-like protein kinase HAIKU2
		XLOC_044305	glycerol-3-phosphate 2-O-acyltransferase 6-like
		XLOC_047067	filament-like plant protein
		XLOC_016378	PREDICTED: uncharacterized protein LOC107487456
		XLOC_050290	inositol-3-phosphate synthase
		XLOC_018280	RING-H2 finger protein ATL52-like
		XLOC_047427	BTB/POZ domain-containing protein At1g67900
		XLOC_031176	early light-induced protein, chloroplastic
		XLOC_076051	probable WRKY transcription factor 12
		XLOC_002519	pleiotropic drug resistance protein 3-like
		XLOC_062972	PREDICTED: uncharacterized protein LOC107495265
		XLOC_046053	peroxidase 39-like
		XLOC_018578	soyasapogenol B glucuronide galactosyltransferase-like
		XLOC_065219	hypothetical protein KK1_027281
		XLOC_001053	fasciclin-like arabinogalactan protein 1
		XLOC_048726	chaperone protein dnaJ 11, chloroplastic-like
		XLOC_010729	protein IQ-DOMAIN 14
		XLOC_040276	probable serine/threonine-protein kinase At1g54610 isoform X2
		XLOC_041428	squamosa promoter-binding-like protein 8
		XLOC_032265	pectin acetylesterase 12-like isoform X1
		XLOC_056314	mini zinc finger protein 2-like
		XLOC_037406	chaperone protein dnaJ 11, chloroplastic
		XLOC_065233	abscisic acid 8'-hydroxylase 4-like
		XLOC_034948	PREDICTED: uncharacterized protein LOC107471122
		XLOC_052466	proteoglycan 4-like
		XLOC_056933	tocopherol O-methyltransferase, chloroplastic-like
		XLOC_016277	putative disease resistance protein RGA4
		XLOC_066669	lectin alpha chain-like
		XLOC_047170	pentatricopeptide repeat-containing protein At4g39620, chloroplastic-like
		XLOC_044077	protein cornichon homolog 1-like isoform X2
		XLOC_026500	PREDICTED: LOW QUALITY PROTEIN: uncharacterized protein LOC107460092
		XLOC_004487	microtubule-associated protein RP/EB family member 1B
		XLOC_005038	protein LONGIFOLIA 1-like
		XLOC_061302	RNA polymerase II transcriptional coactivator KELP
		XLOC_046010	condensin complex subunit 2
		XLOC_019259	delta(8)-fatty-acid desaturase 2-like
		XLOC_045272	PLASMODESMATA CALLOSE-BINDING PROTEIN 3-like
		XLOC_050960	PREDICTED: uncharacterized protein LOC107482007
		XLOC_033439	galactose-binding lectin-like
		XLOC_051703	probable xyloglucan glycosyltransferase 5
		XLOC_069705	transcription factor MYB26-like isoform X2
		XLOC_013211	PREDICTED: uncharacterized protein LOC107493715
		XLOC_018530	PREDICTED: uncharacterized protein LOC107487650
		XLOC_023845	MOG interacting and ectopic P-granules protein 1-like
		XLOC_063164	zinc finger protein 8
		XLOC_028918	PREDICTED: uncharacterized protein LOC107461889 isoform X3
		XLOC_049425	uncharacterized serine-rich protein C215.13
		XLOC_080093	---NA---
		XLOC_047508	polyphenol oxidase, chloroplastic-like
		XLOC_026947	delta(8)-fatty-acid desaturase 1-like
		XLOC_016975	PREDICTED: pectinesterase-like
		XLOC_007564	---NA---
		XLOC_076073	PREDICTED: uncharacterized protein LOC107647152
		XLOC_067087	phragmoplast orienting kinesin-1
		XLOC_048912	polygalacturonase QRT2-like
		XLOC_005078	putative pentatricopeptide repeat-containing protein At5g52630
		XLOC_005119	U-box domain-containing protein 3-like
		XLOC_074154	putative pentatricopeptide repeat-containing protein At1g56570
		XLOC_054011	kinesin-like protein NACK2
		XLOC_028378	serine/arginine repetitive matrix protein 2
		XLOC_073581	putative disease resistance protein RGA1
		XLOC_013425	DELLA protein RGL3-like
		XLOC_077689	receptor protein kinase-like protein At4g34220
		XLOC_055948	probable endo-1,3(4)-beta-glucanase ARB_01444
		XLOC_062318	PREDICTED: uncharacterized protein LOC107605233 isoform X2
		XLOC_027617	probable serine/threonine-protein kinase DDB_G0286465
		XLOC_047310	protein CHUP1, chloroplastic-like isoform X2
		XLOC_078282	---NA---
		XLOC_036268	mini-chromosome maintenance complex-binding protein
		XLOC_073108	PREDICTED: uncharacterized protein LOC107623265
		XLOC_055462	PREDICTED: uncharacterized protein LOC107648634
		XLOC_066514	beta-glucosidase BoGH3B-like isoform X2
		XLOC_037957	uncharacterized mitochondrial protein AtMg00810-like
		XLOC_013251	B-cell receptor-associated protein 31-like
		XLOC_068095	U-box domain-containing protein 4-like
		XLOC_031074	cytochrome P450 77A3-like
		XLOC_054664	chloride channel protein CLC-f
		XLOC_025888	probable polyamine aminopropyl transferase
		XLOC_056486	histone H3.v1-like
		XLOC_043850	cysteine-rich repeat secretory protein 3-like
		XLOC_034961	transcription factor UPBEAT1-like
		XLOC_068044	UDP-glycosyltransferase 76F1-like isoform X3
		XLOC_066395	transcriptional regulator MIT1-like
		XLOC_027608	squamosa promoter-binding protein 1-like
		XLOC_080327	soyasaponin III rhamnosyltransferase-like
		XLOC_063206	zinc finger protein WIP2
		XLOC_014085	---NA---
		XLOC_065879	65-kDa microtubule-associated protein 1
		XLOC_061160	serine/threonine-protein kinase CDL1-like isoform X1
		XLOC_010335	PREDICTED: uncharacterized protein LOC107476879 isoform X1
		XLOC_034137	protein SMAX1-LIKE 7-like isoform X3
		XLOC_020005	protein MIZU-KUSSEI 1
		XLOC_035415	probable LRR receptor-like serine/threonine-protein kinase At5g45780
		XLOC_017167	hypothetical protein GLYMA_10G098000
		XLOC_024820	glutathione S-transferase 3-like
		XLOC_056590	LOB domain-containing protein 36-like
		XLOC_056260	receptor-like protein kinase FERONIA
		XLOC_079620	isoaspartyl peptidase/L-asparaginase-like
		XLOC_056241	developmental protein SEPALLATA 1-like isoform X1
		XLOC_013665	probable pre-mRNA-splicing factor ATP-dependent RNA helicase DEAH5 isoform X2
		XLOC_011717	187-kDa microtubule-associated protein AIR9
		XLOC_022649	cell division control protein 2 homolog D
		XLOC_056880	magnesium-chelatase subunit ChlD, chloroplastic
		XLOC_032197	PREDICTED: uncharacterized protein LOC107464841
		XLOC_044084	PREDICTED: uncharacterized protein LOC107478249 isoform X1
		XLOC_069020	protein CYPRO4
		XLOC_043396	PREDICTED: uncharacterized protein LOC107624762
		XLOC_054734	26S proteasome non-ATPase regulatory subunit 11 homolog
		XLOC_044722	gamma-tubulin complex component 4 homolog
		XLOC_015735	high mobility group B protein 6-like
		XLOC_033109	heavy metal-associated domain protein
		XLOC_021989	protein POLYCHOME
		XLOC_022713	fasciclin-like arabinogalactan protein 11
		XLOC_065134	kinesin-like protein FRA1
		XLOC_060137	intracellular protein transport protein USO1-like
		XLOC_044502	cytochrome P450 83B1-like
		XLOC_014563	serine/threonine-protein kinase TIO
		XLOC_026642	probable 6-phosphogluconolactonase 4, chloroplastic
		XLOC_060614	---NA---
		XLOC_051326	protein QUIRKY
		XLOC_006758	histone-lysine N-methyltransferase, H3 lysine-36 specific
		XLOC_004553	ultraviolet-B receptor UVR8-like
		XLOC_075400	cationic amino acid transporter 7, chloroplastic
		XLOC_054288	---NA---
		XLOC_073556	probable sulfate transporter 3.4
		XLOC_031105	white-brown-complex ABC transporter family protein
		XLOC_077123	Transposon Ty3-G Gag-Pol polyprotein
		XLOC_051911	PREDICTED: uncharacterized protein LOC107635908
		XLOC_011277	protein DETOXIFICATION 51-like
		XLOC_047156	APO protein 3, mitochondrial-like
		XLOC_039450	ATP synthase subunit gamma, chloroplastic-like
		XLOC_053459	gibberellin-regulated family protein
		XLOC_050480	glucan endo-1,3-beta-glucosidase 2-like
		XLOC_072412	PREDICTED: uncharacterized protein LOC107489259 isoform X1
		XLOC_048642	probable receptor-like serine/threonine-protein kinase At4g34500
		XLOC_030987	cysteine-rich repeat secretory protein 3-like
		XLOC_063326	BTB/POZ domain-containing protein At1g03010 isoform X3
		XLOC_049291	early nodulin-like protein 1
		XLOC_050991	probable DNA primase large subunit isoform X2
		XLOC_050200	PREDICTED: uncharacterized protein At4g08330, chloroplastic-like
		XLOC_045229	---NA---
		XLOC_047341	ribulose bisphosphate carboxylase/oxygenase activase, chloroplastic
		XLOC_014916	chitinase-like protein 2
		XLOC_026138	protein Iojap, chloroplastic
		XLOC_027256	PREDICTED: uncharacterized protein LOC107461876
		XLOC_053933	UDP-glycosyltransferase 83A1-like
		XLOC_042976	leucine-rich repeat receptor-like protein kinase PXC1
		XLOC_023648	PREDICTED: uncharacterized protein LOC107608162
		XLOC_060762	DNA-directed RNA polymerase IV subunit 1 isoform X2
		XLOC_061376	piriformospora indica-insensitive protein 2
		XLOC_053717	receptor-like kinase TMK4
		XLOC_077933	---NA---
		XLOC_038059	PREDICTED: uncharacterized protein LOC107618422
		XLOC_027213	Histone H2B.3
		XLOC_008253	sorting nexin 1
		XLOC_027800	probable xyloglucan glycosyltransferase 5
		XLOC_040359	kinesin-like protein KIF18B
		XLOC_075897	PREDICTED: uncharacterized protein LOC107616631
		XLOC_023708	cellulose synthase-like protein E1
		XLOC_035971	DNA replication complex GINS protein PSF3-like
		XLOC_034660	early nodulin-like protein 1
		XLOC_019033	---NA---
		XLOC_079067	PREDICTED: uncharacterized protein LOC107631879 isoform X1
		XLOC_072902	65-kDa microtubule-associated protein 5-like
		XLOC_061296	putative disease resistance RPP13-like protein 1
		XLOC_044354	PREDICTED: uncharacterized protein LOC107621000
		XLOC_021551	formin-like protein 5
		XLOC_010500	probable LRR receptor-like serine/threonine-protein kinase At2g16250
		XLOC_076439	---NA---
		XLOC_080716	4-hydroxyphenylpyruvate dioxygenase
		XLOC_005972	probable leucine-rich repeat receptor-like protein kinase At1g35710 isoform X1
		XLOC_072704	ATP-citrate synthase alpha chain protein 1-like
		XLOC_009657	serine/threonine-protein kinase CDL1-like
		XLOC_056104	---NA---
		XLOC_057935	kinesin-like protein NACK1
		XLOC_058275	leucine-rich repeat receptor-like serine/threonine-protein kinase At1g17230
		XLOC_069481	---NA---
		XLOC_081073	mini-chromosome maintenance complex-binding protein
		XLOC_025345	WEB family protein At2g40480
		XLOC_037665	caffeoyl-CoA O-methyltransferase 5-like
		XLOC_059686	kinase-interacting family protein-like isoform X2
		XLOC_004844	pescadillo homolog
		XLOC_067613	probable inactive receptor kinase At5g67200
		XLOC_060900	beta-amyrin 11-oxidase-like
		XLOC_029295	PREDICTED: uncharacterized protein LOC107640033
		XLOC_026857	PREDICTED: uncharacterized protein LOC107477620
		XLOC_010167	PREDICTED: uncharacterized protein LOC107481931
		XLOC_033641	---NA---
		XLOC_049356	receptor-like protein kinase THESEUS 1
		XLOC_039670	glucan endo-1,3-beta-glucosidase 12-like
		XLOC_067187	probable 6-phosphogluconolactonase 5, chloroplastic
		XLOC_040216	protein QUIRKY
		XLOC_017025	non-specific lipid-transfer protein-like protein At2g13820
		XLOC_018083	serine/threonine-protein phosphatase 7 long form homolog
		XLOC_077706	PREDICTED: uncharacterized protein LOC107616805 isoform X2
		XLOC_078126	pentatricopeptide repeat-containing protein At1g77360, mitochondrial-like
		XLOC_076814	PREDICTED: uncharacterized protein LOC107615638
		XLOC_014073	PREDICTED: patellin-6-like
		XLOC_029989	ethylene-responsive transcription factor TINY-like
		XLOC_007331	non-specific lipid-transfer protein 1-like
		XLOC_031316	origin of replication complex subunit 4
		XLOC_081186	U-box domain-containing protein 25-like
		XLOC_073945	MLP-like protein 43 isoform X1
		XLOC_003314	nucleobase-ascorbate transporter 11-like isoform X1
		XLOC_071646	factor of DNA methylation 4
		XLOC_053399	PREDICTED: uncharacterized protein LOC107620010
		XLOC_060789	dirigent protein 21-like
		XLOC_012190	ras-related protein RABA1f-like
		XLOC_022465	tyrosine/DOPA decarboxylase
		XLOC_013630	---NA---
		XLOC_004560	---NA---
		XLOC_033512	PGR5-like protein 1A, chloroplastic
		XLOC_077585	putative quinone oxidoreductase
		XLOC_074182	protein NRT1/ PTR FAMILY 4.6-like
		XLOC_074838	protein IFH1
		XLOC_054668	PREDICTED: uncharacterized protein LOC107483633
		XLOC_030015	F-box/FBD/LRR-repeat protein At4g26340-like
		XLOC_002514	probable receptor-like protein kinase At5g18500
		XLOC_077767	5'-AMP-activated serine/threonine-protein kinase catalytic subunit alpha
		XLOC_004192	ethylene-responsive transcription factor ERF016-like
		XLOC_076613	microtubule-binding protein TANGLED
		XLOC_033538	glucan endo-1,3-beta-glucosidase 4
		XLOC_040655	PREDICTED: uncharacterized protein LOC107639201
		XLOC_000508	putative lipase YOR059C
		XLOC_011149	cyclic nucleotide-gated ion channel 4-like
		XLOC_035143	B3 domain-containing protein At3g18960-like
		XLOC_035309	deSI-like protein At4g17486
		XLOC_059836	putative pentatricopeptide repeat-containing protein At1g12700, mitochondrial
		XLOC_068207	cytochrome P450 714C2-like
		XLOC_069723	PREDICTED: uncharacterized protein LOC107612914
		XLOC_073389	cytochrome P450 71A1-like
		XLOC_071054	protein ENHANCED DOWNY MILDEW 2-like
		XLOC_036321	hypothetical protein B456_004G277300
		XLOC_035443	GDSL esterase/lipase At1g28610-like
		XLOC_047911	PREDICTED: uncharacterized protein LOC107482293
		XLOC_032111	auxin-binding protein ABP19b-like
		XLOC_041541	serine/threonine-protein kinase Nek4
		XLOC_080241	PREDICTED: uncharacterized protein LOC107621928 isoform X1
		XLOC_029569	defensin-like protein 1
		XLOC_045236	GDSL esterase/lipase At1g74460-like
		XLOC_063899	---NA---
		XLOC_002497	pectin acetylesterase 10-like
		XLOC_012340	protein NSP-INTERACTING KINASE 3-like
		XLOC_022402	basic endochitinase-like
		XLOC_037196	cytosolic sulfotransferase 12-like
		XLOC_024020	PREDICTED: laccase-12-like
		XLOC_022542	PREDICTED: uncharacterized protein LOC107619695
[truncated: 2,384 more rows]

## Sheet: subset-II
Specially expressed transcripts of seed sample from subset-II
Seed_25	3762	XLOC_015790	PREDICTED: uncharacterized protein LOC107485519
		XLOC_006418	(+)-neomenthol dehydrogenase-like
		XLOC_041108	(+)-neomenthol dehydrogenase-like
		XLOC_079978	(3S,6E)-nerolidol synthase 1-like isoform X1
		XLOC_025247	(R)-specific enoyl-CoA hydratase
		XLOC_067844	(R)-specific enoyl-CoA hydratase
		XLOC_049176	(R,S)-reticuline 7-O-methyltransferase-like
		XLOC_010965	(R,S)-reticuline 7-O-methyltransferase-like
		XLOC_037946	14 kDa proline-rich protein DC2.15-like isoform X1
		XLOC_005497	1-acyl-sn-glycerol-3-phosphate acyltransferase 2-like isoform X1
		XLOC_025136	1-acyl-sn-glycerol-3-phosphate acyltransferase-like isoform X2
		XLOC_023972	1-aminocyclopropane-1-carboxylate oxidase
		XLOC_052663	1-aminocyclopropane-1-carboxylate oxidase homolog 12-like isoform X1
		XLOC_020079	1-aminocyclopropane-1-carboxylate oxidase homolog 1-like
		XLOC_026221	1-aminocyclopropane-1-carboxylate oxidase homolog 1-like
		XLOC_055013	1-aminocyclopropane-1-carboxylate oxidase homolog 1-like isoform X1
		XLOC_064271	1-aminocyclopropane-1-carboxylate oxidase homolog 1-like isoform X2
		XLOC_025308	1-aminocyclopropane-1-carboxylate oxidase-like
		XLOC_023968	1-aminocyclopropane-1-carboxylate oxidase-like
		XLOC_067906	1-aminocyclopropane-1-carboxylate oxidase-like
		XLOC_058474	1-aminocyclopropane-1-carboxylate synthase 3-like
		XLOC_001963	21 kDa protein-like
		XLOC_029121	21.7 kDa class VI heat shock protein
		XLOC_022456	26S protease regulatory subunit 7
		XLOC_032324	26S proteasome non-ATPase regulatory subunit 4 homolog
		XLOC_009875	2-alkenal reductase (NADP(+)-dependent)-like
		XLOC_009877	2-alkenal reductase (NADP(+)-dependent)-like
		XLOC_009876	2-alkenal reductase (NADP(+)-dependent)-like
		XLOC_047562	2-alkenal reductase (NADP(+)-dependent)-like
		XLOC_038539	2-C-methyl-D-erythritol 4-phosphate cytidylyltransferase, chloroplastic
		XLOC_075371	2-heptyl-3-hydroxy-4(1H)-quinolone synthase-like
		XLOC_033206	2-heptyl-3-hydroxy-4(1H)-quinolone synthase-like
		XLOC_063072	2-hydroxyacyl-CoA lyase
		XLOC_056967	2-hydroxyisoflavanone dehydratase-like
		XLOC_031214	2-hydroxyisoflavanone dehydratase-like
		XLOC_009599	2-hydroxyisoflavanone synthase-like
		XLOC_017867	2-methylene-furan-3-one reductase-like
		XLOC_059676	2-methylene-furan-3-one reductase-like
		XLOC_051756	2-oxoglutarate-dependent dioxygenase AOP3-like
		XLOC_015018	2-succinylbenzoate--CoA ligase, chloroplastic/peroxisomal isoform X2
		XLOC_045639	3,7-dimethylxanthine N-methyltransferase-like
		XLOC_062379	3,9-dihydroxypterocarpan 6A-monooxygenase-like
		XLOC_060276	3-hydroxyisobutyryl-CoA hydrolase 1-like isoform X2
		XLOC_077087	3-isopropylmalate dehydratase large subunit-like
		XLOC_032809	3-isopropylmalate dehydratase large subunit-like
		XLOC_031477	3-ketoacyl-CoA synthase 19
		XLOC_013310	3-ketoacyl-CoA synthase 8-like
		XLOC_044151	3-ketoacyl-CoA thiolase 2, peroxisomal-like isoform X2
		XLOC_065449	40S ribosomal protein S17-3-like
		XLOC_010688	4-coumarate--CoA ligase 2-like
		XLOC_048877	4-coumarate--CoA ligase 2-like
		XLOC_074935	4-coumarate--CoA ligase-like 5
		XLOC_032336	50S ribosomal protein L33-like
		XLOC_051314	5-methyltetrahydropteroyltriglutamate--homocysteine methyltransferase
		XLOC_014564	6-hydroxynicotinate 3-monooxygenase
		XLOC_028477	7-deoxyloganetin glucosyltransferase
		XLOC_062488	7-deoxyloganetin glucosyltransferase-like
		XLOC_065437	7-deoxyloganetin glucosyltransferase-like
		XLOC_010610	7-methylxanthosine synthase 1-like isoform X2
		XLOC_010609	7-methylxanthosine synthase 1-like isoform X3
		XLOC_006318	AAA-ATPase At2g46620-like
		XLOC_079670	AAA-ATPase At3g28580-like
		XLOC_059543	ABC transporter A family member 7-like
		XLOC_068965	ABC transporter A family member 7-like
		XLOC_070862	ABC transporter B family member 11-like
		XLOC_073310	ABC transporter B family member 11-like
		XLOC_034511	ABC transporter B family member 19-like
		XLOC_060412	ABC transporter C family member 10-like
		XLOC_067657	ABC transporter C family member 3
		XLOC_000643	ABC transporter C family member 3 isoform X1
		XLOC_023745	ABC transporter C family member 3-like
		XLOC_067658	ABC transporter C family member 3-like
		XLOC_000201	ABC transporter C family member 3-like
		XLOC_022032	ABC transporter G family member 15-like
		XLOC_017786	ABC transporter G family member 17-like
		XLOC_079798	ABC transporter G family member 22-like isoform X1
		XLOC_034999	ABC transporter G family member 22-like isoform X1
		XLOC_031635	ABC transporter G family member 24-like isoform X1
		XLOC_025926	ABC transporter G family member 29-like
		XLOC_079376	ABC transporter G family member 5-like
		XLOC_020291	ABC transporter G family member 6
		XLOC_068738	abscisic acid 8'-hydroxylase 2-like
		XLOC_058439	abscisic stress-ripening protein 2-like
		XLOC_018150	abscisic stress-ripening protein 2-like
		XLOC_020471	abscisic stress-ripening protein 2-like
		XLOC_036459	acetyltransferase NSI
		XLOC_009846	acidic endochitinase-like
		XLOC_058413	acidic endochitinase-like
		XLOC_018126	acidic endochitinase-like
		XLOC_065463	acidic mammalian chitinase-like
		XLOC_062467	acidic mammalian chitinase-like
		XLOC_040786	acidic mammalian chitinase-like
		XLOC_002154	acidic mammalian chitinase-like
		XLOC_003092	ACT domain-containing protein ACR4-like isoform X2
		XLOC_040296	acyl carrier protein 1
		XLOC_071356	acyl-coenzyme A thioesterase 13-like
		XLOC_055702	acyl-coenzyme A thioesterase 9, mitochondrial
		XLOC_009618	acyl-coenzyme A thioesterase 9, mitochondrial-like
		XLOC_075776	acyl-protein thioesterase 1
		XLOC_038444	adenine nucleotide alpha hydrolase superfamily protein
		XLOC_081096	adenine/guanine permease AZG1
		XLOC_036280	adenine/guanine permease AZG1
		XLOC_004166	adenylate isopentenyltransferase 5, chloroplastic
		XLOC_038678	adenylate isopentenyltransferase 5, chloroplastic
		XLOC_069752	ADP,ATP carrier protein 1, mitochondrial-like
		XLOC_027137	ADP,ATP carrier protein 1, mitochondrial-like
		XLOC_077685	ADP-ribosylation factor 1
		XLOC_031286	ADP-ribosylation factor 1
		XLOC_045935	agamous-like MADS-box protein AGL12 isoform X1
		XLOC_008193	agamous-like MADS-box protein AGL12 isoform X2
		XLOC_015675	alanine--glyoxylate aminotransferase 2 homolog 3, mitochondrial-like
		XLOC_066007	alcohol dehydrogenase-like 7
		XLOC_008732	aldehyde dehydrogenase family 2 member C4-like
		XLOC_046467	aldehyde dehydrogenase family 2 member C4-like
		XLOC_017625	aldehyde dehydrogenase family 2 member C4-like isoform X1
		XLOC_037545	aldehyde dehydrogenase family 3 member F1
		XLOC_011709	aldehyde dehydrogenase family 3 member F1-like isoform X1
		XLOC_073086	aldehyde dehydrogenase family 3 member I1, chloroplastic-like
		XLOC_052694	aldo-keto reductase family 4 member C9-like
		XLOC_042275	aldo-keto reductase family 4 member C9-like
		XLOC_005680	aldo-keto reductase family 4 member C9-like
		XLOC_000881	alkylated DNA repair protein alkB homolog 8
		XLOC_045396	alpha carbonic anhydrase 7-like
		XLOC_007718	alpha carbonic anhydrase 7-like isoform X2
		XLOC_037230	alpha-amylase/subtilisin inhibitor-like
		XLOC_052130	alpha-glucosidase isoform X1
		XLOC_007328	alpha-ketoglutarate-dependent dioxygenase abh1-like
		XLOC_054316	alpha-N-acetylglucosaminidase-like isoform X2
		XLOC_066093	alpha-soluble NSF attachment protein 2-like
		XLOC_047681	alternative oxidase 3, mitochondrial-like
		XLOC_010009	alternative oxidase 3, mitochondrial-like
		XLOC_031450	aluminum-activated malate transporter 12-like isoform X2
		XLOC_077548	aluminum-activated malate transporter 12-like isoform X2
		XLOC_033129	amino-acid permease BAT1 homolog
		XLOC_034482	AMP deaminase-like isoform X1
		XLOC_035153	ankyrin repeat and protein kinase domain-containing protein 1-like
		XLOC_051315	ankyrin repeat and protein kinase domain-containing protein 1-like
		XLOC_033608	ankyrin repeat domain-containing protein 13C
		XLOC_025608	ankyrin repeat domain-containing protein 2-like
		XLOC_045498	ankyrin repeat protein
		XLOC_071417	ankyrin repeat-containing protein At2g01680-like
		XLOC_035395	ankyrin repeat-containing protein At3g12360-like
		XLOC_026305	ankyrin repeat-containing protein At5g02620-like
		XLOC_070329	ankyrin repeat-containing protein At5g02620-like
		XLOC_028845	ankyrin repeat-containing protein At5g02620-like
		XLOC_067908	ankyrin repeat-containing protein At5g02620-like
		XLOC_027746	annexin D3
		XLOC_071095	annexin D3
		XLOC_072908	annexin D4
		XLOC_035240	annexin-like protein RJ4
		XLOC_042567	anthocyanidin 3-O-glucosyltransferase 5-like
		XLOC_043358	anthranilate N-methyltransferase-like
		XLOC_006345	anthranilate N-methyltransferase-like
		XLOC_006347	anthranilate N-methyltransferase-like
		XLOC_043359	anthranilate N-methyltransferase-like
		XLOC_079041	anthranilate synthase alpha subunit 1, chloroplastic isoform X1
		XLOC_007505	antifungal protein ginkbilobin-2-like
		XLOC_067846	AP-1 complex subunit sigma-2-like
		XLOC_017079	AP2 domain class transcription factor
		XLOC_058797	AP2 domain class transcription factor
		XLOC_073573	AP2-like ethylene-responsive transcription factor AIL7
		XLOC_014508	AP2-like ethylene-responsive transcription factor At1g16060
		XLOC_053437	AP2-like ethylene-responsive transcription factor At1g16060
		XLOC_081517	AP2-like ethylene-responsive transcription factor At1g79700
		XLOC_055800	aquaporin NIP2-1-like
		XLOC_007775	aquaporin TIP1-1-like
		XLOC_045456	aquaporin TIP1-1-like
		XLOC_061543	aquaporin TIP1-2-like
		XLOC_067271	arabinogalactan peptide 16-like
		XLOC_020839	arachin Ahy-3
		XLOC_052714	armadillo repeat-containing kinesin-like protein 3
		XLOC_075817	arogenate dehydratase/prephenate dehydratase 6, chloroplastic-like
		XLOC_053297	arogenate dehydrogenase 1, chloroplastic-like isoform X1
		XLOC_024452	aspartic proteinase CDR1-like
		XLOC_070754	aspartic proteinase CDR1-like
		XLOC_032627	aspartic proteinase-like protein 2 isoform X2
		XLOC_038222	aspartic proteinase-like protein 2 isoform X4
		XLOC_032783	AT-hook motif nuclear-localized protein 20-like
		XLOC_077058	AT-hook motif nuclear-localized protein 20-like
		XLOC_001556	AT-hook motif nuclear-localized protein 23-like
		XLOC_016135	ATP synthase subunit gamma, chloroplastic-like
		XLOC_021232	ATPase 9, plasma membrane-type
		XLOC_044624	autophagy-related protein 18b
		XLOC_075082	auxin response factor 16-like isoform X2
		XLOC_022736	auxin-induced protein 15A-like
		XLOC_000082	auxin-responsive protein IAA29-like
		XLOC_022754	auxin-responsive protein SAUR21-like
		XLOC_065625	auxin-responsive protein SAUR21-like
		XLOC_041300	auxin-responsive protein SAUR32-like
		XLOC_007644	auxin-responsive protein SAUR36
		XLOC_011556	auxin-responsive protein SAUR72-like
		XLOC_036535	auxin-responsive protein SAUR72-like
		XLOC_048063	B3 domain-containing protein LOC_Os12g40080-like isoform X1
		XLOC_020994	B3 domain-containing protein Os03g0120900-like
		XLOC_015250	B3 domain-containing protein Os06g0112300-like
		XLOC_036967	B3 domain-containing transcription factor VRN1
		XLOC_017189	B3 domain-containing transcription factor VRN1-like
		XLOC_074960	bark storage protein A-like
		XLOC_051886	basic 7S globulin 2-like
		XLOC_042703	basic 7S globulin-like
		XLOC_033866	basic form of pathogenesis-related protein 1-like
		XLOC_035566	basic form of pathogenesis-related protein 1-like
		XLOC_079991	basic form of pathogenesis-related protein 1-like
		XLOC_079998	basic form of pathogenesis-related protein 1-like
		XLOC_016468	basic leucine zipper 43-like
		XLOC_053581	basic leucine zipper 43-like
		XLOC_057478	basic leucine zipper 43-like
		XLOC_056221	basic leucine zipper 43-like
		XLOC_048251	basic proline-rich protein-like
		XLOC_008340	B-box type zinc finger protein
		XLOC_056985	beclin-1-like protein isoform X3
		XLOC_071678	BEL1-like homeodomain protein 9
		XLOC_074126	BES1/BZR1 homolog protein 2
		XLOC_078496	beta carbonic anhydrase 5, chloroplastic-like
		XLOC_022765	beta-1,4-mannan synthase
		XLOC_002217	beta-1,4-mannosyl-glycoprotein 4-beta-N-acetylglucosaminyltransferase
		XLOC_047210	beta-amyrin 28-oxidase-like isoform X1
		XLOC_069127	beta-barrel assembly-enhancing protease-like
		XLOC_006497	beta-carotene isomerase D27
		XLOC_065057	beta-fructofuranosidase, insoluble isoenzyme CWINV6-like
		XLOC_009335	beta-galactosidase 6-like
		XLOC_029403	beta-glucosidase 12-like
		XLOC_072959	beta-glucosidase 12-like
		XLOC_069743	beta-glucosidase 12-like
		XLOC_028674	beta-glucosidase 12-like isoform X1
		XLOC_066333	beta-glucosidase 12-like isoform X2
		XLOC_053387	beta-glucosidase 12-like isoform X2
		XLOC_010400	beta-glucosidase 13-like isoform X1
		XLOC_067281	beta-glucosidase 24-like
		XLOC_050660	beta-glucosidase 40
		XLOC_012478	beta-glucosidase 40
		XLOC_011242	beta-glucuronosyltransferase GlcAT14B-like
		XLOC_010041	bidirectional sugar transporter N3-like
		XLOC_047712	bidirectional sugar transporter N3-like
		XLOC_071379	bidirectional sugar transporter SWEET12-like
		XLOC_028012	bidirectional sugar transporter SWEET12-like
		XLOC_011854	bidirectional sugar transporter SWEET14-like
		XLOC_061142	bidirectional sugar transporter SWEET17-like
		XLOC_020806	bidirectional sugar transporter SWEET17-like
		XLOC_069095	bidirectional sugar transporter SWEET3
		XLOC_028345	bidirectional sugar transporter SWEET3
		XLOC_043149	bifunctional pinoresinol-lariciresinol reductase 2-like
		XLOC_041128	bifunctional pinoresinol-lariciresinol reductase 2-like
		XLOC_067968	biotin carboxyl carrier protein of acetyl-CoA carboxylase-like
		XLOC_045508	blue copper protein
		XLOC_041457	BON1-associated protein 2
		XLOC_006429	BON1-associated protein 2-like
		XLOC_014246	BON1-associated protein 2-like
		XLOC_053135	BON1-associated protein 2-like
		XLOC_014249	BON1-associated protein 2-like
		XLOC_053132	BON1-associated protein 2-like
		XLOC_019657	BON1-associated protein 2-like
		XLOC_006426	BON1-associated-like protein
		XLOC_071480	boron transporter 4-like
		XLOC_024530	Bowman birk trypsin inhibitor
		XLOC_032640	Bowman-Birk type proteinase inhibitor-like
		XLOC_026961	branched-chain-amino-acid aminotransferase 2, chloroplastic-like
		XLOC_050809	BRASSINOSTEROID INSENSITIVE 1-associated receptor kinase 1-like
		XLOC_055125	brassinosteroid LRR receptor kinase-like
		XLOC_067167	BRI1 kinase inhibitor 1-like
		XLOC_048381	BTB/POZ and TAZ domain-containing protein 1-like isoform X1
		XLOC_040798	BTB/POZ domain-containing protein At2g24240
		XLOC_002140	BTB/POZ domain-containing protein At2g24240
		XLOC_062907	BTB/POZ domain-containing protein NPY1
		XLOC_010485	BURP domain-containing protein 13-like
		XLOC_035043	BZIP transcription factor
		XLOC_079834	BZIP transcription factor
		XLOC_006216	CAAX prenyl protease 1 homolog isoform X2
		XLOC_033266	caffeoylshikimate esterase-like
		XLOC_011631	calcineurin B-like protein 7
		XLOC_080388	calcium ion-binding protein
		XLOC_070215	calcium/calmodulin-regulated receptor-like kinase 1
		XLOC_055911	calcium/calmodulin-regulated receptor-like kinase 2
		XLOC_015761	calcium-binding allergen Bet v 3-like
		XLOC_055402	calcium-binding allergen Bet v 3-like
		XLOC_011896	calcium-binding mitochondrial carrier protein SCaMC-1 isoform X1
		XLOC_035222	calcium-binding protein CML37-like
		XLOC_023264	calcium-binding protein CML39
		XLOC_064680	calcium-binding protein CML39
		XLOC_028995	calcium-binding protein PBP1-like
		XLOC_081669	calcium-dependent protein kinase 26
		XLOC_021156	calcium-dependent protein kinase 29
		XLOC_063005	calcium-dependent protein kinase 29
		XLOC_060708	calcium-transporting ATPase 12, plasma membrane-type-like
		XLOC_022529	calcium-transporting ATPase 12, plasma membrane-type-like isoform X1
		XLOC_053565	callose synthase 5-like isoform X2
		XLOC_061117	calmodulin-binding protein 60 F-like isoform X1
		XLOC_061118	calmodulin-binding protein 60 G-like isoform X1
		XLOC_024387	calmodulin-binding receptor-like cytoplasmic kinase 1 isoform X2
		XLOC_002912	calmodulin-binding receptor-like cytoplasmic kinase 2
		XLOC_041151	calmodulin-binding receptor-like cytoplasmic kinase 2
		XLOC_048540	calmodulin-domain kinase CDPK protein
		XLOC_060705	Calmodulin-like protein 11
		XLOC_022532	Calmodulin-like protein 11
		XLOC_007866	calmodulin-like protein 3
		XLOC_045564	calmodulin-like protein 3
		XLOC_016306	calvin cycle protein CP12-1, chloroplastic-like
		XLOC_050854	cannabidiolic acid synthase-like 2
		XLOC_024831	carbon catabolite repressor protein 4 homolog 6 isoform X2
		XLOC_006945	carboxyl-terminal-processing peptidase 3, chloroplastic isoform X2
		XLOC_009214	carboxy-terminal region remorin
		XLOC_040530	cardiolipin synthase (CMP-forming), mitochondrial-like
		XLOC_023431	casein kinase I-like
		XLOC_044859	casparian strip membrane protein 2-like
		XLOC_047547	casparian strip membrane protein 2-like
		XLOC_009860	casparian strip membrane protein 2-like
		XLOC_032777	CASP-like protein 5B3
		XLOC_027395	CASP-like protein N24
		XLOC_029035	CASP-like protein N24
		XLOC_057724	CASP-like protein N24
		XLOC_019862	CASP-like protein N24
		XLOC_035140	cation/calcium exchanger 2-like
		XLOC_036931	cationic amino acid transporter 1-like
		XLOC_048116	cationic amino acid transporter 1-like
		XLOC_014108	cationic peroxidase 1-like
		XLOC_010020	cationic peroxidase 2-like
		XLOC_035648	cationic peroxidase 2-like
		XLOC_034150	CBL-interacting protein kinase 2-like
		XLOC_078835	CBL-interacting protein kinase 2-like
		XLOC_005911	CBL-interacting protein kinase 2-like
		XLOC_037287	CBL-interacting serine/threonine-protein kinase 11
		XLOC_003000	CBL-interacting serine/threonine-protein kinase 11
		XLOC_003891	CBL-interacting serine/threonine-protein kinase 21
		XLOC_038965	CBL-interacting serine/threonine-protein kinase 21 isoform X1
		XLOC_008162	CBL-interacting serine/threonine-protein kinase 6
		XLOC_011843	CBS domain-containing protein CBSCBSPB1-like isoform X2
		XLOC_063752	CDPK-related kinase 3
		XLOC_038545	cellulase
		XLOC_037424	cellulose synthase-like protein E1
		XLOC_013462	chalcone synthase-like
		XLOC_053493	chaperone protein ClpB3, chloroplastic-like
		XLOC_081791	chaperone protein DnaJ
		XLOC_033929	chaperone protein dnaJ 20, chloroplastic-like
		XLOC_078530	chaperone protein dnaJ 20, chloroplastic-like
		XLOC_068917	chaperone protein DnaJ-like
		XLOC_014729	chitin elicitor receptor kinase 1-like
		XLOC_031027	chitinase-3-like protein 1 isoform X1
		XLOC_036835	chloride channel protein CLC-b-like
		XLOC_060269	chloride channel protein CLC-c-like
		XLOC_017375	chloride channel protein CLC-c-like
		XLOC_012623	chlorophyll a-b binding protein CP24, chloroplastic-like
		XLOC_019408	chlorophyll a-b binding protein CP26, chloroplastic
		XLOC_063091	Chlorophyllase 2
		XLOC_040879	choline monooxygenase, chloroplastic
		XLOC_008093	cinnamoyl-CoA reductase 1-like
		XLOC_008897	cinnamoyl-CoA reductase 1-like
		XLOC_045818	cinnamoyl-CoA reductase 1-like
		XLOC_053198	class E basic helix-loop-helix protein 22-like
		XLOC_030426	class II chitinase
		XLOC_053738	clathrin interactor 1-like
		XLOC_071946	CLAVATA3/ESR-related 40
		XLOC_027436	CLAVATA3/ESR-related 40
		XLOC_050657	CLE25 protein
		XLOC_028173	CO(2)-response secreted protease
		XLOC_078942	codeine O-demethylase-like
		XLOC_024050	codeine O-demethylase-like
		XLOC_066129	codeine O-demethylase-like
		XLOC_051580	conserved hypothetical protein
		XLOC_046835	conserved oligomeric Golgi complex subunit 6 isoform X1
		XLOC_012265	copia-like polyprotein
		XLOC_048553	copper transporter 1-like
		XLOC_010376	copper transporter 1-like
		XLOC_044834	copper-transporting ATPase PAA1, chloroplastic
		XLOC_053898	coumaroyl-CoA:anthocyanidin 3-O-glucoside-6''-O-coumaroyltransferase 1-like
		XLOC_055893	coumaroyl-CoA:anthocyanidin 3-O-glucoside-6''-O-coumaroyltransferase 1-like
		XLOC_071836	coumaroyl-CoA:anthocyanidin 3-O-glucoside-6''-O-coumaroyltransferase 2-like
		XLOC_014392	CRIB domain-containing protein RIC4
		XLOC_053314	CRIB domain-containing protein RIC4
		XLOC_047898	crocetin glucosyltransferase, chloroplastic-like
		XLOC_062810	CSC1-like protein RXW8
		XLOC_065076	CSC1-like protein RXW8
		XLOC_035253	CST complex subunit STN1
		XLOC_051329	cyclic dof factor 3-like
		XLOC_035135	cyclic dof factor 3-like
		XLOC_051034	cyclic dof factor 4-like
		XLOC_061294	cyclic nucleotide-gated ion channel 1
		XLOC_020957	cyclic nucleotide-gated ion channel 1
		XLOC_013621	cyclic pyranopterin monophosphate synthase, mitochondrial-like
		XLOC_014776	cystatin domain protein
		XLOC_013280	cysteine proteinase inhibitor 1-like
		XLOC_054356	Cysteine proteinase inhibitor 5
		XLOC_014773	cysteine proteinase inhibitor 5-like
		XLOC_054354	cysteine proteinase inhibitor 5-like
		XLOC_054349	cysteine proteinase inhibitor 5-like
		XLOC_051974	cysteine proteinase inhibitor 5-like
		XLOC_014775	cysteine proteinase inhibitor 5-like
		XLOC_014770	cysteine proteinase inhibitor 5-like
		XLOC_014772	cysteine proteinase inhibitor 5-like
		XLOC_054347	cysteine proteinase inhibitor 5-like
		XLOC_056343	cysteine proteinase inhibitor 5-like
		XLOC_016134	cysteine proteinase inhibitor 5-like
		XLOC_014778	cysteine proteinase inhibitor 5-like
		XLOC_056340	cysteine proteinase inhibitor 5-like
		XLOC_054341	cysteine proteinase inhibitor-like
		XLOC_054346	cysteine proteinase inhibitor-like
		XLOC_054343	cysteine proteinase inhibitor-like
		XLOC_014763	cysteine proteinase inhibitor-like
		XLOC_014793	cysteine proteinase inhibitor-like
		XLOC_054348	cysteine proteinase inhibitor-like
		XLOC_014771	cysteine proteinase inhibitor-like
		XLOC_016132	cysteine proteinase inhibitor-like
		XLOC_014764	cysteine proteinase inhibitor-like
		XLOC_014765	cysteine proteinase inhibitor-like
		XLOC_054344	cysteine proteinase inhibitor-like
		XLOC_054367	cysteine proteinase inhibitor-like
		XLOC_014768	cysteine proteinase inhibitor-like
		XLOC_018810	cysteine synthase-like isoform X1
		XLOC_056987	cysteine-rich receptor-like protein kinase 10
		XLOC_056989	cysteine-rich receptor-like protein kinase 10
		XLOC_019016	cysteine-rich receptor-like protein kinase 10
		XLOC_056988	cysteine-rich receptor-like protein kinase 15
		XLOC_032854	cysteine-rich receptor-like protein kinase 19
		XLOC_057030	cysteine-rich receptor-like protein kinase 2
		XLOC_031235	cysteine-rich receptor-like protein kinase 25
		XLOC_031227	cysteine-rich receptor-like protein kinase 25
		XLOC_077746	cysteine-rich receptor-like protein kinase 25
		XLOC_080104	cysteine-rich receptor-like protein kinase 41
		XLOC_060613	cytochrome oxidase subunit I (mitochondrion)
		XLOC_065053	cytochrome P450 711A1-like
		XLOC_048367	cytochrome P450 71A1-like
		XLOC_048366	cytochrome P450 71A1-like
		XLOC_048362	cytochrome P450 71A1-like
		XLOC_048365	cytochrome P450 71A1-like isoform X2
		XLOC_062043	cytochrome P450 71A9-like
		XLOC_004226	cytochrome P450 71D8-like
		XLOC_016570	cytochrome P450 71D8-like isoform X2
		XLOC_051155	cytochrome P450 71D9-like
		XLOC_004338	cytochrome P450 734A1
		XLOC_077481	cytochrome P450 76A1
		XLOC_045823	cytochrome P450 81E8-like
		XLOC_056549	cytochrome P450 81E8-like
		XLOC_010674	cytochrome P450 81E8-like
		XLOC_016492	cytochrome P450 81E8-like
		XLOC_019920	cytochrome P450 82A1-like
		XLOC_017903	cytochrome P450 82A3-like
		XLOC_018354	cytochrome P450 83B1-like
		XLOC_060655	cytochrome P450 83B1-like
		XLOC_007378	cytochrome P450 83B1-like
		XLOC_044498	cytochrome P450 83B1-like
		XLOC_044497	cytochrome P450 83B1-like
		XLOC_039478	cytochrome P450 84A1-like
		XLOC_000968	cytochrome P450 84A1-like
		XLOC_004652	cytochrome P450 86A8
		XLOC_011272	cytochrome P450 87A3-like
		XLOC_080750	cytochrome P450 90A1-like
		XLOC_028121	cytochrome P450 90D2
		XLOC_042155	cytochrome P450 93A3-like
		XLOC_041591	cytochrome P450 94A2-like
		XLOC_036437	cytochrome P450 CYP72A219-like
		XLOC_017649	cytochrome P450 CYP736A12-like
		XLOC_068981	cytochrome P450 CYP82D47-like
		XLOC_016512	cytochrome P450 CYP82D47-like
		XLOC_028250	cytochrome P450 CYP82D47-like
		XLOC_068984	cytochrome P450 CYP82D47-like
		XLOC_039026	cytokinin dehydrogenase 3-like
		XLOC_003832	cytokinin dehydrogenase 3-like
		XLOC_039029	cytokinin dehydrogenase 4-like isoform X1
		XLOC_045871	cytokinin dehydrogenase 6-like
		XLOC_008144	cytokinin dehydrogenase 6-like
		XLOC_081280	cytokinin dehydrogenase 7
		XLOC_032949	cytokinin hydroxylase-like
		XLOC_075616	cytokinin hydroxylase-like
		XLOC_063029	cytokinin riboside 5'-monophosphate phosphoribohydrolase LOG3-like
		XLOC_021133	cytokinin riboside 5'-monophosphate phosphoribohydrolase LOG3-like
		XLOC_069373	cytokinin riboside 5'-monophosphate phosphoribohydrolase LOG8
		XLOC_038905	DCN1-like protein 5
		XLOC_029436	DDT domain-containing protein DDR4
		XLOC_018045	deacetoxyvindoline 4-hydroxylase-like
		XLOC_060343	deacetoxyvindoline 4-hydroxylase-like
		XLOC_032505	deacetoxyvindoline 4-hydroxylase-like
		XLOC_079183	DEAD-box ATP-dependent RNA helicase 28
		XLOC_020064	dehydration-responsive element-binding protein 1C
		XLOC_038022	dehydration-responsive element-binding protein 1E-like
		XLOC_024980	dehydrodolichyl diphosphate syntase complex subunit NUS1-like isoform X2
		XLOC_003595	DENN domain and WD repeat-containing protein SCD1-like
		XLOC_009770	deoxynucleoside triphosphate triphosphohydrolase SAMHD1 homolog
		XLOC_047462	deoxynucleoside triphosphate triphosphohydrolase SAMHD1 homolog
		XLOC_014946	desiccation-related protein PCC13-62-like
		XLOC_008566	diacylglycerol kinase 5-like
		XLOC_027140	dicarboxylate transporter 1, chloroplastic-like
		XLOC_069757	dicarboxylate transporter 1, chloroplastic-like
		XLOC_013130	dihydroneopterin aldolase 2-like isoform X2
		XLOC_020509	dirigent protein 1-like
		XLOC_060786	dirigent protein 1-like
		XLOC_060784	dirigent protein 22-like
		XLOC_065546	DIS3-exonuclease-like protein
		XLOC_065902	disease resistance protein RFL1-like
		XLOC_037016	disease resistance protein RGA2-like
		XLOC_042716	disease resistance protein RML1B-like
		XLOC_045189	disease resistance protein RML1B-like
		XLOC_018308	disease resistance protein RPM1-like
		XLOC_018310	disease resistance protein RPM1-like
		XLOC_018309	disease resistance protein RPM1-like
		XLOC_053668	disease resistance protein RPP13-like
		XLOC_053663	disease resistance protein RPP13-like
		XLOC_008555	disease resistance protein RPP13-like
		XLOC_010543	disease resistance protein RPS4-like
		XLOC_080264	Disease resistance protein RPS5, putative
		XLOC_007989	disease resistance protein TAO1-like
		XLOC_031933	disease resistance protein TAO1-like
		XLOC_058636	disease resistance RPP8-like protein 3
		XLOC_018682	disease resistance RPP8-like protein 3
		XLOC_023694	DNA polymerase delta catalytic subunit-like
		XLOC_065067	DNA replication licensing factor MCM4
		XLOC_040780	DNA replication licensing factor MCM5-like
		XLOC_032628	DNA replication licensing factor MCM7
		XLOC_025953	DNA/RNA helicase, DEAD/DEAH box type, N-terminal
		XLOC_046840	DNA-directed RNA polymerases II, IV and V subunit 12
		XLOC_054536	dnaJ homolog subfamily C member 14
		XLOC_033731	dof zinc finger protein DOF1.5-like
		XLOC_080275	dof zinc finger protein DOF1.5-like
		XLOC_015394	dof zinc finger protein DOF2.4-like
		XLOC_065410	DUF1350 family protein
		XLOC_051190	DUF1645 family protein
		XLOC_024892	DUF21 domain-containing protein At4g33700-like
		XLOC_013977	DUF247 domain protein
		XLOC_054831	DUF247 domain protein
		XLOC_047254	DUF3527 domain protein
		XLOC_059105	dynamin-related protein 4C-like
		XLOC_011311	dynein light chain LC6, flagellar outer arm-like
		XLOC_026755	E3 ubiquitin ligase BIG BROTHER-related
		XLOC_063068	E3 ubiquitin protein ligase DRIP2-like
		XLOC_046682	E3 ubiquitin-protein ligase ATL4-like
		XLOC_063340	E3 ubiquitin-protein ligase BAH1-like
		XLOC_038178	E3 ubiquitin-protein ligase ORTHRUS 3-like
		XLOC_071755	E3 ubiquitin-protein ligase PUB23-like
		XLOC_044822	E3 ubiquitin-protein ligase PUB23-like
		XLOC_080488	E3 ubiquitin-protein ligase RGLG2 isoform X2
		XLOC_035688	E3 ubiquitin-protein ligase RING1-like
		XLOC_080349	E3 ubiquitin-protein ligase RING1-like
		XLOC_004911	E3 ubiquitin-protein ligase RNF144A-like
		XLOC_002135	early nodulin-16
		XLOC_040801	early nodulin-16-like
		XLOC_078801	early nodulin-70-like
		XLOC_034127	early nodulin-70-like
		XLOC_041979	EG45-like domain containing protein
		XLOC_073027	EG45-like domain containing protein
		XLOC_029475	EG45-like domain containing protein 2 isoform X1
		XLOC_010370	elongation factor 2-like
		XLOC_010458	endochitinase EP3
		XLOC_075434	endonuclease 2
		XLOC_033150	endonuclease 2
		XLOC_061549	enhanced ethylene response protein 5
		XLOC_071572	EPIDERMAL PATTERNING FACTOR-like protein 6 isoform X1
		XLOC_027111	EPIDERMAL PATTERNING FACTOR-like protein 6 isoform X2
		XLOC_010582	epimerase family protein SDR39U1 homolog, chloroplastic
		XLOC_002224	equilibrative nucleotide transporter 8-like
		XLOC_040711	equilibrative nucleotide transporter 8-like
		XLOC_009585	ethylene-responsive transcription factor 12-like
		XLOC_076349	ethylene-responsive transcription factor 13-like
		XLOC_041636	ethylene-responsive transcription factor 1B-like
		XLOC_005108	ethylene-responsive transcription factor 1B-like
		XLOC_058623	ethylene-responsive transcription factor 3-like
		XLOC_012989	ethylene-responsive transcription factor 4-like
		XLOC_034638	ethylene-responsive transcription factor ERF003-like
		XLOC_019121	ethylene-responsive transcription factor ERF022
		XLOC_056894	ethylene-responsive transcription factor ERF022-like
		XLOC_021367	ethylene-responsive transcription factor ERF024-like
		XLOC_064141	ethylene-responsive transcription factor ERF024-like
		XLOC_038020	ethylene-responsive transcription factor ERF027
		XLOC_031142	ethylene-responsive transcription factor ERF027-like
		XLOC_077832	ethylene-responsive transcription factor ERF027-like
		XLOC_001743	ethylene-responsive transcription factor ERF027-like
		XLOC_070037	ethylene-responsive transcription factor ERF054
		XLOC_027381	ethylene-responsive transcription factor ERF054
		XLOC_008415	ethylene-responsive transcription factor ERF054-like
		XLOC_046123	ethylene-responsive transcription factor ERF054-like
		XLOC_058778	ethylene-responsive transcription factor ERF061
		XLOC_017100	ethylene-responsive transcription factor ERF061
		XLOC_056292	ethylene-responsive transcription factor ERF073-like
		XLOC_080101	ethylene-responsive transcription factor ERF086-like
		XLOC_033746	ethylene-responsive transcription factor ERF091-like
		XLOC_043604	ethylene-responsive transcription factor ERF098-like
		XLOC_014477	ethylene-responsive transcription factor ERF098-like
		XLOC_053362	ethylene-responsive transcription factor ERF098-like
		XLOC_032839	ethylene-responsive transcription factor ERF106
		XLOC_047029	ethylene-responsive transcription factor ERF114-like
		XLOC_061999	ethylene-responsive transcription factor RAP2-11-like
		XLOC_021593	ethylene-responsive transcription factor RAP2-11-like isoform X1
		XLOC_035842	ethylene-responsive transcription factor RAP2-4-like isoform X1
		XLOC_036471	ethylene-responsive transcription factor TINY-like
		XLOC_043785	eukaryotic translation initiation factor 3 subunit A-like
		XLOC_070327	exocyst complex component EXO70A1
		XLOC_027100	exocyst complex component EXO70A1
		XLOC_024341	exocyst complex component EXO70B1-like
		XLOC_003834	exocyst complex component EXO70B1-like
		XLOC_068274	exocyst complex component EXO70B1-like
		XLOC_010331	exocyst complex component EXO70B1-like
		XLOC_036697	exocyst complex component EXO70B1-like
		XLOC_079634	exocyst complex component EXO70B1-like
		XLOC_037886	expansin-like B1
		XLOC_001619	expansin-like B1
		XLOC_033824	external alternative NAD(P)H-ubiquinone oxidoreductase B2, mitochondrial-like
		XLOC_009854	extracellular ribonuclease LE-like
		XLOC_047542	extracellular ribonuclease LE-like
		XLOC_073400	FAD-linked oxidoreductase
		XLOC_027821	fasciclin-like arabinogalactan protein 3
		XLOC_050202	fatty acid amide hydrolase-like
		XLOC_045339	fatty acyl-CoA reductase 3-like
		XLOC_045340	fatty acyl-CoA reductase 3-like
		XLOC_030084	FBD-associated F-box protein At5g44490-like
		XLOC_019596	F-box protein At1g22220-like
		XLOC_078624	F-box protein At1g67340-like
		XLOC_066518	F-box protein At1g70590
		XLOC_066249	F-box protein At2g26160-like
		XLOC_018587	F-box protein At5g67140
		XLOC_055985	F-box protein CPR30-like
		XLOC_053823	F-box protein CPR30-like
		XLOC_080267	F-box protein CPR30-like
		XLOC_033373	F-box protein SKIP19-like
		XLOC_020327	F-box protein SKIP23-like
		XLOC_073639	F-box/FBD/LRR-repeat protein At4g26340-like isoform X2
		XLOC_041514	F-box/kelch-repeat protein At1g30090
		XLOC_016882	F-box/kelch-repeat protein At1g30090
		XLOC_056171	F-box/kelch-repeat protein At3g06240-like
		XLOC_064442	F-box/kelch-repeat protein At3g06240-like
		XLOC_041035	F-box/kelch-repeat protein At3g06240-like
		XLOC_075859	F-box/kelch-repeat protein At3g23880-like
		XLOC_077448	F-box/kelch-repeat protein At3g23880-like
		XLOC_027860	F-box/kelch-repeat protein At3g23880-like
		XLOC_008815	F-box/kelch-repeat protein At3g23880-like
		XLOC_071421	F-box/kelch-repeat protein At3g23880-like
		XLOC_008816	F-box/kelch-repeat protein At3g23880-like
		XLOC_073194	F-box/kelch-repeat protein At3g23880-like
		XLOC_027864	F-box/kelch-repeat protein At3g23880-like
		XLOC_071255	F-box/kelch-repeat protein At3g23880-like
		XLOC_075331	F-box/kelch-repeat protein At3g23880-like
		XLOC_077447	F-box/kelch-repeat protein At3g23880-like
		XLOC_071256	F-box/kelch-repeat protein At3g23880-like
		XLOC_055993	F-box/kelch-repeat protein At3g23880-like isoform X1
		XLOC_051341	F-box/kelch-repeat protein At3g27150-like
		XLOC_035121	F-box/kelch-repeat protein At3g27150-like
		XLOC_058546	F-box/RNI-like superfamily protein isoform 4
		XLOC_071385	ferredoxin-dependent glutamate synthase, chloroplastic-like
		XLOC_070943	ferric reductase defective 3a
		XLOC_027648	ferric reductase defective 3a
		XLOC_015956	ferric reduction oxidase 2-like isoform X1
		XLOC_055605	ferric reduction oxidase 2-like isoform X1
		XLOC_054416	ferric reduction oxidase 7, chloroplastic-like
		XLOC_015628	ferritin, chloroplastic-like
		XLOC_004359	feruloyl CoA ortho-hydroxylase 1-like
		XLOC_056102	filaggrin-like isoform X1
		XLOC_042411	flagellar radial spoke protein 5 isoform X1
		XLOC_051229	flavin-containing monooxygenase FMO GS-OX-like 2
		XLOC_035241	flavin-containing monooxygenase FMO GS-OX-like 2
		XLOC_029665	flavin-containing monooxygenase FMO GS-OX-like 9 isoform X1
		XLOC_054476	flavin-dependent oxidoreductase FOX2-like
		XLOC_075662	flavin-dependent oxidoreductase FOX4-like
		XLOC_075660	flavin-dependent oxidoreductase FOX5-like
		XLOC_034228	flavonol synthase/flavanone 3-hydroxylase-like
		XLOC_056721	floral homeotic protein PMADS 1-like isoform X2
		XLOC_064917	flowering-promoting factor 1-like protein 2
		XLOC_000564	flowering-promoting factor 1-like protein 2
		XLOC_038737	flowering-promoting factor 1-like protein 3
		XLOC_065578	formin-like protein 14
		XLOC_024985	formin-like protein 2
		XLOC_065690	FRIGIDA-like protein 3 isoform X1
		XLOC_078700	FRIGIDA-like protein 3 isoform X1
		XLOC_001544	FRIGIDA-like protein 3 isoform X1
		XLOC_078542	fructose-1,6-bisphosphatase, cytosolic-like
		XLOC_056100	G patch domain-containing protein 8-like isoform X4
		XLOC_012064	gamma-glutamyl peptidase 5-like
		XLOC_080602	gamma-glutamyltranspeptidase 1-like isoform X1
		XLOC_035889	gamma-glutamyltranspeptidase 1-like isoform X2
		XLOC_069464	GATA transcription factor 16-like
		XLOC_072607	GATA transcription factor 5-like
		XLOC_027919	GATA transcription factor 7-like
		XLOC_074850	GATA zinc finger domain-containing protein 14
		XLOC_060767	GATA zinc finger domain-containing protein 14-like
		XLOC_020491	GATA zinc finger domain-containing protein 14-like
		XLOC_035672	G-box-binding factor 4-like isoform X3
		XLOC_041388	GDSL esterase/lipase 5
		XLOC_043408	GDSL esterase/lipase 5-like
		XLOC_048057	GDSL esterase/lipase 5-like
		XLOC_004915	GDSL esterase/lipase 5-like
		XLOC_006391	GDSL esterase/lipase 5-like
		XLOC_078467	GDSL esterase/lipase At1g28580-like
		XLOC_025855	GDSL esterase/lipase At1g28580-like
		XLOC_003329	GDSL esterase/lipase At1g28610-like
		XLOC_021150	GDSL esterase/lipase At1g73610-like
		XLOC_057804	GDSL esterase/lipase At2g03980-like
		XLOC_036811	GDSL esterase/lipase At5g33370-like
		XLOC_052819	GDSL esterase/lipase CPRD49-like
		XLOC_013992	GDSL esterase/lipase CPRD49-like
		XLOC_042167	GDSL esterase/lipase CPRD49-like isoform X2
		XLOC_033232	GEM-like protein 4
		XLOC_075339	GEM-like protein 4
		XLOC_033231	GEM-like protein 4
		XLOC_044598	geraniol 8-hydroxylase-like
		XLOC_058837	geraniol 8-hydroxylase-like
		XLOC_017042	geraniol 8-hydroxylase-like
		XLOC_044601	geraniol 8-hydroxylase-like
		XLOC_044595	geraniol 8-hydroxylase-like
		XLOC_063274	germin-like protein subfamily 1 member 17
		XLOC_015808	gibberellin 20 oxidase 1-D-like
		XLOC_031155	gibberellin 20 oxidase 1-like
		XLOC_031158	gibberellin 20 oxidase 1-like
		XLOC_077818	gibberellin 20 oxidase 1-like
		XLOC_074113	gibberellin 2-beta-dioxygenase 2 isoform X1
		XLOC_068343	gibberellin 2-beta-dioxygenase 8-like
		XLOC_056981	gibberellin 2-beta-dioxygenase 8-like
		XLOC_031718	gibberellin 3-beta-dioxygenase 1-like
		XLOC_071485	gibberellin 3-beta-dioxygenase 1-like
		XLOC_009447	glucan 1,3-beta-glucosidase A-like
		XLOC_015298	glucan endo-1,3-beta-glucosidase 14-like
		XLOC_059114	glucan endo-1,3-beta-glucosidase 4-like
		XLOC_013423	glucan endo-1,3-beta-glucosidase, basic isoform-like
		XLOC_045802	glucan endo-1,3-beta-glucosidase-like
		XLOC_008072	glucan endo-1,3-beta-glucosidase-like
		XLOC_045804	glucan endo-1,3-beta-glucosidase-like
		XLOC_045803	glucan endo-1,3-beta-glucosidase-like
		XLOC_008075	glucan endo-1,3-beta-glucosidase-like
		XLOC_008074	glucan endo-1,3-beta-glucosidase-like
		XLOC_045801	glucan endo-1,3-beta-glucosidase-like
		XLOC_008073	glucan endo-1,3-beta-glucosidase-like
		XLOC_032703	glucose-1-phosphate adenylyltransferase large subunit 1, chloroplastic isoform X2
		XLOC_040539	glucose-6-phosphate/phosphate translocator 1, chloroplastic-like
		XLOC_064654	glucuronoxylan 4-O-methyltransferase 1-like
		XLOC_054121	glutamate decarboxylase 4-like isoform X1
		XLOC_014594	glutamate decarboxylase 4-like isoform X1
		XLOC_027369	glutamate formimidoyltransferase-like isoform X1
		XLOC_076689	glutamate receptor 2.9-like
		XLOC_026089	glutamyl-tRNA reductase 1, chloroplastic-like
		XLOC_012126	glutamyl-tRNA reductase-binding protein, chloroplastic-like
		XLOC_051087	glutathione S-transferase U12-like
		XLOC_047497	glutathione S-transferase U17-like
		XLOC_069308	glutathione transferase GST 23-like
		XLOC_080105	glycerophosphodiester phosphodiesterase protein kinase domain-containing GDPDL2-like
		XLOC_065201	glycerophosphodiester phosphodiesterase protein kinase domain-containing GDPDL2-like
		XLOC_005270	glycine-rich cell wall structural protein-like
		XLOC_068474	glycine-rich domain-containing protein 1-like
		XLOC_028744	glycine-rich RNA-binding protein 4, mitochondrial-like
		XLOC_038731	glycosyltransferase family protein 64 protein C5
		XLOC_074829	golgin subfamily B member 1-like
		XLOC_053466	granule-bound starch synthase 2, chloroplastic/amyloplastic-like
		XLOC_049689	growth-regulating factor 6-like isoform X1
		XLOC_042480	GTP-binding protein BRASSINAZOLE INSENSITIVE PALE GREEN 2, chloroplastic-like
		XLOC_005539	G-type lectin S-receptor-like serine/threonine-protein kinase At1g11300
		XLOC_046150	G-type lectin S-receptor-like serine/threonine-protein kinase At2g19130 isoform X1
		XLOC_071822	G-type lectin S-receptor-like serine/threonine-protein kinase At4g03230
		XLOC_029000	G-type lectin S-receptor-like serine/threonine-protein kinase At4g03230
		XLOC_029143	G-type lectin S-receptor-like serine/threonine-protein kinase At4g27290
		XLOC_027891	G-type lectin S-receptor-like serine/threonine-protein kinase At4g27290
		XLOC_049341	G-type lectin S-receptor-like serine/threonine-protein kinase At4g27290
		XLOC_072073	G-type lectin S-receptor-like serine/threonine-protein kinase At4g27290
		XLOC_029164	G-type lectin S-receptor-like serine/threonine-protein kinase At4g27290
		XLOC_011140	G-type lectin S-receptor-like serine/threonine-protein kinase At4g27290
		XLOC_046274	G-type lectin S-receptor-like serine/threonine-protein kinase At4g27290
		XLOC_000537	G-type lectin S-receptor-like serine/threonine-protein kinase At4g27290
		XLOC_072086	G-type lectin S-receptor-like serine/threonine-protein kinase At4g27290
		XLOC_027885	G-type lectin S-receptor-like serine/threonine-protein kinase At4g27290 isoform X1
		XLOC_070239	G-type lectin S-receptor-like serine/threonine-protein kinase At4g27290 isoform X1
		XLOC_049340	G-type lectin S-receptor-like serine/threonine-protein kinase At4g27290 isoform X1
		XLOC_072043	G-type lectin S-receptor-like serine/threonine-protein kinase At4g27290 isoform X3
		XLOC_015162	G-type lectin S-receptor-like serine/threonine-protein kinase At5g24080
		XLOC_042856	G-type lectin S-receptor-like serine/threonine-protein kinase RKS1
		XLOC_012103	G-type lectin S-receptor-like serine/threonine-protein kinase RKS1
		XLOC_049618	G-type lectin S-receptor-like serine/threonine-protein kinase RLK1
		XLOC_016389	G-type lectin S-receptor-like serine/threonine-protein kinase RLK1
		XLOC_008952	guanine deaminase-like
		XLOC_047224	guanosine nucleotide diphosphate dissociation inhibitor At5g09550
		XLOC_018237	guanosine nucleotide diphosphate dissociation inhibitor At5g09550-like
		XLOC_009616	haloacid dehalogenase-like hydrolase domain-containing protein Sgpp
		XLOC_008757	heat shock 22 kDa protein, putative
		XLOC_073732	heat shock cognate 70 kDa protein-like
		XLOC_051331	Heat shock protein 60 isoform 2
		XLOC_009248	heat shock protein 90-1
		XLOC_022031	heat stress transcription factor B-3
		XLOC_019689	heat stress transcription factor C-1
		XLOC_026817	heavy metal-associated isoprenylated plant protein 26
		XLOC_067416	heavy metal-associated isoprenylated plant protein 26
		XLOC_033110	heavy metal-associated isoprenylated plant protein 26-like
		XLOC_051110	heavy metal-associated isoprenylated plant protein 26-like isoform X1
		XLOC_047939	heavy metal-associated isoprenylated plant protein 26-like isoform X1
		XLOC_027401	helix loop helix DNA-binding domain protein
		XLOC_004443	heparanase-like protein 2 isoform X1
		XLOC_080321	high affinity sulfate transporter 1-like
		XLOC_035650	high affinity sulfate transporter 2-like
		XLOC_045292	high-affinity nitrate transporter 3.1-like
		XLOC_011451	high-affinity nitrate transporter 3.1-like
		XLOC_013916	high-light-induced protein, chloroplastic
		XLOC_005393	histone deacetylase 5 isoform X1
		XLOC_018828	histone H2B
		XLOC_043300	histone-lysine N-methyltransferase ATX3-like isoform X3
		XLOC_069074	histone-lysine N-methyltransferase ATX4
		XLOC_062294	histone-lysine N-methyltransferase ATX5-like
		XLOC_019174	homeobox protein BEL1 homolog
		XLOC_056836	homeobox protein BEL1 homolog
		XLOC_011797	homeobox protein BEL1 homolog
		XLOC_050055	homeobox protein BEL1 homolog
		XLOC_075851	homeobox-leucine zipper protein GLABRA 2-like
		XLOC_028590	homeobox-leucine zipper protein HAT14-like
		XLOC_046538	homeobox-leucine zipper protein HAT22-like
		XLOC_055755	homeobox-leucine zipper protein HAT2-like isoform X1
		XLOC_016102	homeobox-leucine zipper protein HAT4-like isoform X1
		XLOC_065075	homeobox-leucine zipper protein HAT9-like
		XLOC_062811	homeobox-leucine zipper protein HAT9-like
		XLOC_054892	homeobox-leucine zipper protein HOX3-like
		XLOC_062578	homeotic protein knotted-1-like
		XLOC_009583	hybrid signal transduction histidine kinase B-like
		XLOC_063479	hydrophobic protein LTI6A-like
		XLOC_062265	hydroquinone glucosyltransferase-like
		XLOC_071102	hydroquinone glucosyltransferase-like
		XLOC_044953	hydroxyisourate hydrolase-like
		XLOC_044696	hydroxyisourate hydrolase-like isoform X2
		XLOC_053890	Hyoscyamine 6-dioxygenase
		XLOC_055903	hyoscyamine 6-dioxygenase-like
		XLOC_060583	hypothetical chloroplast RF2 (plastid)
		XLOC_080320	hypothetical protein 205D04_8
		XLOC_056472	hypothetical protein ARAX_ADH51I17-83F22-001
		XLOC_022370	hypothetical protein GLYMA_19G246700
		XLOC_064221	hypothetical protein GLYMA_U007200
		XLOC_046077	hypothetical protein glysoja_001305
		XLOC_061262	hypothetical protein glysoja_001721
		XLOC_004184	hypothetical protein glysoja_004507
		XLOC_038649	hypothetical protein glysoja_004507
		XLOC_006326	hypothetical protein glysoja_013112
		XLOC_060543	hypothetical protein glysoja_014757
		XLOC_003694	hypothetical protein glysoja_015786
		XLOC_038208	hypothetical protein glysoja_015786
		XLOC_054610	hypothetical protein glysoja_019763
		XLOC_013370	hypothetical protein glysoja_019763
		XLOC_045928	hypothetical protein glysoja_026330
		XLOC_045085	hypothetical protein glysoja_026468
		XLOC_075824	hypothetical protein glysoja_029231
		XLOC_031755	hypothetical protein glysoja_029231
		XLOC_074656	hypothetical protein glysoja_029979
		XLOC_045130	hypothetical protein glysoja_041954
		XLOC_051649	hypothetical protein glysoja_044789
		XLOC_065538	hypothetical protein KK1_001016
		XLOC_023514	hypothetical protein KK1_001016
		XLOC_018652	hypothetical protein KK1_013067
		XLOC_058277	hypothetical protein KK1_028762
		XLOC_069438	hypothetical protein KK1_049387, partial
		XLOC_033403	hypothetical protein LR48_Vigan02g190900
		XLOC_075101	hypothetical protein LR48_Vigan02g190900
		XLOC_052868	hypothetical protein LR48_Vigan03g083800
		XLOC_009296	hypothetical protein MANES_01G009800
		XLOC_051495	hypothetical protein MANES_05G183800, partial
		XLOC_012854	hypothetical protein MANES_05G183800, partial
		XLOC_064428	hypothetical protein MANES_08G114800
		XLOC_030127	hypothetical protein MANES_18G072700
		XLOC_031253	hypothetical protein MTR_1g106060
		XLOC_027284	hypothetical protein MTR_2g086870
		XLOC_069894	hypothetical protein MTR_2g086870
		XLOC_073313	hypothetical protein MTR_3g026785
		XLOC_026410	hypothetical protein MTR_3g026785
		XLOC_037862	hypothetical protein MTR_4g099310
		XLOC_012581	hypothetical protein MTR_8g089825
		XLOC_061080	hypothetical protein PHAVU_001G220700g
		XLOC_003293	hypothetical protein PHAVU_003G239800g
		XLOC_068369	hypothetical protein PHAVU_008G262500g
		XLOC_034519	hypothetical protein PHAVU_009G043300g
		XLOC_006386	hypothetical protein PHAVU_010G123800g
		XLOC_075147	hypothetical protein POPTR_0005s21830g, partial
		XLOC_045063	hypothetical protein TSUD_147890
		XLOC_038692	hypothetical protein TSUD_175090
		XLOC_045175	hypothetical protein TSUD_180360
		XLOC_027646	hypothetical protein TSUD_189020
		XLOC_045093	hypothetical protein TSUD_213420
		XLOC_065654	hypothetical protein TSUD_339070
		XLOC_020668	hypothetical protein TSUD_38000
		XLOC_054589	hypothetical protein VIGAN_02328900
		XLOC_033355	hypoxanthine-guanine phosphoribosyltransferase
		XLOC_012390	IAA-amino acid hydrolase ILR1-like 4
		XLOC_012394	IAA-amino acid hydrolase ILR1-like 4
		XLOC_031843	IAA-amino acid hydrolase ILR1-like 4 isoform X1
		XLOC_078999	immediate early response 3-interacting protein 1-like
		XLOC_012669	inactive tetrahydrocannabinolic acid synthase-like
		XLOC_049127	indole-3-acetic acid-amido synthetase GH3.6-like isoform X1
		XLOC_069686	inorganic pyrophosphatase 2-like
		XLOC_063831	inosine-5'-monophosphate dehydrogenase-like
		XLOC_009540	inositol 1,3,4-trisphosphate 5/6-kinase 4-like
		XLOC_034886	inositol hexakisphosphate and diphosphoinositol-pentakisphosphate kinase 2-like
		XLOC_079681	inositol hexakisphosphate and diphosphoinositol-pentakisphosphate kinase 2-like
		XLOC_081470	inositol-tetrakisphosphate 1-kinase 1-like isoform X1
		XLOC_072699	integrator complex subunit 7 homolog
		XLOC_028317	intracellular protein transport protein USO1
		XLOC_069063	intracellular protein transport protein USO1
		XLOC_028762	IQ domain-containing protein IQM5-like
		XLOC_069703	IQ domain-containing protein IQM5-like
		XLOC_047017	iron-sulfur assembly protein IscA, chloroplastic
		XLOC_007134	isochorismate synthase, chloroplastic-like isoform X1
		XLOC_073666	isocitrate dehydrogenase [NAD] catalytic subunit 5, mitochondrial-like
		XLOC_047791	isoflavone 2'-hydroxylase-like
		XLOC_010114	isoflavone 2'-hydroxylase-like
		XLOC_013573	isoflavone 2'-hydroxylase-like
		XLOC_012710	isoflavone 3'-hydroxylase-like
		XLOC_012186	isoflavone 4'-O-methyltransferase-like
		XLOC_053499	isoflavone 7-O-methyltransferase-like
		XLOC_056272	isoflavone 7-O-methyltransferase-like
		XLOC_031727	isoflavone 7-O-methyltransferase-like
		XLOC_000076	isoflavone 7-O-methyltransferase-like isoform X1
		XLOC_056685	isoflavone reductase-like
		XLOC_016627	isoflavone reductase-like
		XLOC_016625	isoflavone reductase-like protein
		XLOC_053659	isoflavone-7-O-methyltransferase 6-like
		XLOC_053662	isoleucine N-monooxygenase 2-like
		XLOC_027890	isoleucine N-monooxygenase 2-like
		XLOC_036997	isoliquiritigenin 2'-O-methyltransferase-like
		XLOC_059492	IST1 homolog
		XLOC_017979	IST1 homolog
		XLOC_075814	IST1-like protein
		XLOC_075711	IST1-like protein
		XLOC_061278	jasmonic acid-amido synthetase JAR1-like
		XLOC_055869	KHG/KDPG aldolase-like isoform X1
		XLOC_075483	kynurenine formamidase-like isoform X1
		XLOC_025411	laccase-4-like isoform X2
		XLOC_007142	L-Ala-D/L-amino acid epimerase-like isoform X2
		XLOC_048820	L-ascorbate oxidase homolog
		XLOC_066004	L-ascorbate oxidase-like
		XLOC_025871	L-ascorbate peroxidase T, chloroplastic-like isoform X1
		XLOC_077651	LEAF RUST 10 DISEASE-RESISTANCE LOCUS RECEPTOR-LIKE PROTEIN KINASE-like 1.1
		XLOC_077802	leucine-rich repeat extensin-like protein 6
		XLOC_044333	leucoanthocyanidin dioxygenase-like
		XLOC_007254	leucoanthocyanidin dioxygenase-like
		XLOC_052830	leucoanthocyanidin dioxygenase-like protein
		XLOC_015583	leucoanthocyanidin dioxygenase-like protein
		XLOC_055159	leucoanthocyanidin dioxygenase-like protein
		XLOC_007915	lignin-forming anionic peroxidase-like
		XLOC_050568	LIM domain-containing protein A-like
		XLOC_047277	linoleate 13S-lipoxygenase 3-1, chloroplastic-like
		XLOC_029518	lipase-like PAD4
		XLOC_017459	lisH domain and HEAT repeat-containing protein KIAA1468
		XLOC_021096	LOB domain-containing protein 16-like
		XLOC_031591	LOB domain-containing protein 1-like
		XLOC_023062	LOB domain-containing protein 20-like
		XLOC_060132	LOB domain-containing protein 25
		XLOC_017493	LOB domain-containing protein 25-like
		XLOC_077708	LOB domain-containing protein 38-like isoform X1
		XLOC_031264	LOB domain-containing protein 38-like isoform X1
		XLOC_077627	LOB domain-containing protein 40
		XLOC_031356	LOB domain-containing protein 40
		XLOC_013354	LOB domain-containing protein 4-like
		XLOC_052057	LOB domain-containing protein 4-like
		XLOC_008516	long-chain-alcohol oxidase FAO1-like
		XLOC_046216	long-chain-alcohol oxidase FAO1-like
		XLOC_011064	Long-chain-fatty-acid--AMP ligase FadD28
		XLOC_009525	LRR and NB-ARC domain disease resistance protein, putative
		XLOC_078299	LRR receptor-like kinase
		XLOC_074214	LRR receptor-like serine/threonine-protein kinase FLS2
		XLOC_035624	LRR receptor-like serine/threonine-protein kinase FLS2
		XLOC_080300	LRR receptor-like serine/threonine-protein kinase FLS2
		XLOC_020466	LRR receptor-like serine/threonine-protein kinase FLS2
		XLOC_040167	LRR receptor-like serine/threonine-protein kinase GSO1
		XLOC_045888	LRR receptor-like serine/threonine-protein kinase RCH1
		XLOC_048102	L-type lectin-domain containing receptor kinase S.4-like
		XLOC_051349	lysine histidine transporter 1-like
		XLOC_077231	lysine histidine transporter-like 6
		XLOC_031414	lysine histidine transporter-like 6
		XLOC_048844	lysine histidine transporter-like 8
		XLOC_077567	lysine-specific demethylase JMJ25-like
		XLOC_018974	lysM domain receptor-like kinase 3
		XLOC_057021	lysM domain receptor-like kinase 3
		XLOC_067117	lysM domain receptor-like kinase 4
		XLOC_039518	lysM domain receptor-like kinase 4
		XLOC_058590	lysM domain receptor-like kinase 4
		XLOC_006273	lysM domain receptor-like kinase 4
		XLOC_021738	M48 family peptidase
		XLOC_050687	MACPF domain-containing protein At1g14780 isoform X1
		XLOC_044396	macrophage migration inhibitory factor homolog
		XLOC_007304	macrophage migration inhibitory factor homolog
		XLOC_024691	MADS-box protein AGL24-like
		XLOC_000702	MADS-box protein AGL24-like
		XLOC_069331	MADS-box protein AGL24-like
		XLOC_035332	MADS-box protein GGM13
		XLOC_018236	MADS-box protein JOINTLESS
		XLOC_047223	MADS-box protein JOINTLESS-like
		XLOC_044610	MADS-box protein SOC1 isoform X1
		XLOC_007475	MADS-box protein SOC1 isoform X2
		XLOC_055452	MADS-box protein SOC1-like
		XLOC_015813	MADS-box protein SOC1-like
		XLOC_035619	MADS-box protein SVP-like isoform X1
		XLOC_080294	MADS-box protein SVP-like isoform X1
		XLOC_080037	MADS-box transcription factor 23-like
		XLOC_067520	MADS-box transcription factor 23-like isoform X1
		XLOC_018255	MADS-box transcription factor 27 isoform X3
		XLOC_033740	magnesium-chelatase subunit ChlI, chloroplastic-like
		XLOC_014890	major allergen Pru ar 1-like
		XLOC_056268	malonyl-CoA:anthocyanidin 5-O-glucoside-6''-O-malonyltransferase-like
		XLOC_027353	malonyl-coenzyme A:anthocyanin 3-O-glucoside-6''-O-malonyltransferase-like
		XLOC_069984	malonyl-coenzyme A:anthocyanin 3-O-glucoside-6''-O-malonyltransferase-like
		XLOC_040044	manganese-dependent ADP-ribose/CDP-alcohol diphosphatase
		XLOC_077192	mannose/glucose-specific lectin Cramoll-like
		XLOC_037362	mannose-binding lectin superfamily protein
		XLOC_032653	mannose-specific lectin alpha chain-like
		XLOC_032406	mannosylglycoprotein endo-beta-mannosidase-like
		XLOC_065477	MAP kinase kinase kinase mkh1-like isoform X1
		XLOC_062719	MAP3K epsilon protein kinase 1-like
		XLOC_022085	MATH domain and coiled-coil domain-containing protein At3g58270-like
		XLOC_028216	mediator-associated protein 1
		XLOC_000660	meiotic recombination protein SPO11-1
		XLOC_076202	membrane protein of ER body 1-like
		XLOC_032064	membrane protein of ER body 1-like
		XLOC_066559	membrane protein of ER body-like protein isoform X3
		XLOC_033917	metacaspase-3-like isoform X1
		XLOC_013159	metallothiol transferase FosB 1-like
		XLOC_042237	metallothionein-like protein 2 isoform X1
		XLOC_069041	metal-nicotianamine transporter YSL3
		XLOC_068178	microsomal glutathione S-transferase 3-like
		XLOC_051996	microtubule-associated protein 70-5 isoform X1
		XLOC_013293	microtubule-associated protein 70-5 isoform X2
		XLOC_038357	mini zinc finger protein 3 isoform X1
		XLOC_004474	mini zinc finger protein 3 isoform X1
		XLOC_028079	mini zinc finger protein 3-like
		XLOC_045233	mini zinc finger protein 3-like
		XLOC_029698	mini zinc finger protein 3-like
		XLOC_029965	mitochondrial arginine transporter BAC2-like
		XLOC_010464	mitochondrial division protein 1-like
		XLOC_048613	mitochondrial division protein 1-like
		XLOC_078354	mitochondrial import inner membrane translocase subunit TIM17-3-like
		XLOC_034918	mitochondrial phosphate carrier protein 2, mitochondrial-like
		XLOC_079709	mitochondrial phosphate carrier protein 2, mitochondrial-like
		XLOC_047423	mitochondrial uncoupling protein 5-like
		XLOC_009730	mitochondrial uncoupling protein 5-like
		XLOC_058551	mitogen-activated protein kinase kinase kinase A-like
		XLOC_047505	mitotic checkpoint serine/threonine-protein kinase BUB1-like isoform X2
		XLOC_054160	MLO-like protein 4
		XLOC_014622	MLO-like protein 4
		XLOC_072839	MLP-like protein 34 isoform X2
		XLOC_030236	MLP-like protein 43
		XLOC_071205	molybdate transporter 1
		XLOC_027835	molybdate transporter 1
		XLOC_000117	molybdate transporter 1-like
		XLOC_062402	molybdate transporter 1-like
		XLOC_006205	monosaccharide-sensing protein 2-like
		XLOC_060943	monothiol glutaredoxin-S1-like
		XLOC_011031	monothiol glutaredoxin-S9-like
		XLOC_075765	multicystatin-like isoform X2
		XLOC_031756	multicystatin-like isoform X2
		XLOC_010890	MYB transcription factor MYB73
		XLOC_049094	MYB transcription factor MYB73
		XLOC_019598	myb-like protein I
		XLOC_014711	MYB-like transcription factor ETC3
		XLOC_020911	myb-related protein Myb4-like
		XLOC_069980	myb-related protein Myb4-like
		XLOC_061224	myb-related protein Myb4-like isoform X1
		XLOC_049911	myo-inositol oxygenase
		XLOC_009059	myo-inositol oxygenase
		XLOC_025082	myosin heavy chain, cardiac muscle isoform-like
		XLOC_019349	myosin-11-like isoform X2
		XLOC_000655	myosin-4-like isoform X1
		XLOC_038933	myosin-binding protein 7-like
		XLOC_003922	myosin-binding protein 7-like
		XLOC_049907	myosin-binding protein 7-like isoform X1
		XLOC_058917	---NA---
		XLOC_060620	---NA---
		XLOC_040989	---NA---
		XLOC_064017	---NA---
		XLOC_081543	---NA---
		XLOC_049214	---NA---
		XLOC_007579	---NA---
		XLOC_041549	---NA---
		XLOC_056323	---NA---
		XLOC_026396	---NA---
		XLOC_007568	---NA---
		XLOC_016123	---NA---
		XLOC_010297	---NA---
		XLOC_067795	---NA---
		XLOC_044512	---NA---
		XLOC_050571	---NA---
		XLOC_060569	---NA---
		XLOC_075829	---NA---
		XLOC_023486	---NA---
		XLOC_060550	---NA---
		XLOC_081776	---NA---
		XLOC_045213	---NA---
		XLOC_068239	---NA---
		XLOC_007149	---NA---
		XLOC_080836	---NA---
		XLOC_063634	---NA---
		XLOC_027751	---NA---
		XLOC_073831	---NA---
		XLOC_077888	---NA---
		XLOC_011348	---NA---
		XLOC_029800	---NA---
		XLOC_036154	---NA---
		XLOC_053613	---NA---
		XLOC_065018	---NA---
		XLOC_046618	---NA---
		XLOC_030200	---NA---
		XLOC_040940	---NA---
		XLOC_012962	---NA---
		XLOC_000601	---NA---
		XLOC_008597	---NA---
		XLOC_014774	---NA---
		XLOC_013559	---NA---
		XLOC_062913	---NA---
		XLOC_049804	---NA---
		XLOC_040322	---NA---
		XLOC_073343	---NA---
		XLOC_073603	---NA---
		XLOC_058599	---NA---
		XLOC_035912	---NA---
		XLOC_010966	---NA---
		XLOC_046601	---NA---
		XLOC_010296	---NA---
		XLOC_065542	---NA---
		XLOC_071017	---NA---
		XLOC_056725	---NA---
		XLOC_045211	---NA---
		XLOC_039333	---NA---
		XLOC_001533	---NA---
		XLOC_011274	---NA---
		XLOC_047972	---NA---
		XLOC_032953	---NA---
		XLOC_026431	---NA---
		XLOC_013683	---NA---
		XLOC_045125	---NA---
		XLOC_033576	---NA---
		XLOC_060474	---NA---
		XLOC_065752	---NA---
		XLOC_030201	---NA---
		XLOC_071100	---NA---
		XLOC_051436	---NA---
		XLOC_070003	---NA---
		XLOC_070101	---NA---
		XLOC_073228	---NA---
		XLOC_031762	---NA---
		XLOC_023596	---NA---
		XLOC_031751	---NA---
		XLOC_037025	---NA---
		XLOC_059674	---NA---
		XLOC_012795	---NA---
		XLOC_018740	---NA---
		XLOC_040981	---NA---
		XLOC_023355	---NA---
		XLOC_044832	---NA---
		XLOC_042245	---NA---
		XLOC_045964	---NA---
		XLOC_065710	---NA---
		XLOC_019246	---NA---
		XLOC_031763	---NA---
		XLOC_060473	---NA---
		XLOC_035915	---NA---
		XLOC_037769	---NA---
		XLOC_074627	---NA---
		XLOC_016126	---NA---
		XLOC_077897	---NA---
		XLOC_068708	---NA---
		XLOC_007585	---NA---
		XLOC_051518	---NA---
		XLOC_040947	---NA---
		XLOC_007583	---NA---
		XLOC_009436	---NA---
		XLOC_061811	---NA---
		XLOC_003930	---NA---
		XLOC_081840	---NA---
		XLOC_073363	---NA---
		XLOC_007573	---NA---
		XLOC_068060	---NA---
		XLOC_078743	---NA---
		XLOC_021144	---NA---
		XLOC_033330	---NA---
		XLOC_069473	---NA---
		XLOC_056342	---NA---
		XLOC_045170	---NA---
		XLOC_046694	---NA---
		XLOC_015511	---NA---
		XLOC_020403	---NA---
		XLOC_052758	---NA---
		XLOC_061755	---NA---
		XLOC_002879	---NA---
		XLOC_067237	---NA---
		XLOC_081570	---NA---
		XLOC_045217	---NA---
		XLOC_017972	---NA---
		XLOC_077896	---NA---
		XLOC_004540	---NA---
		XLOC_031750	---NA---
		XLOC_009784	---NA---
		XLOC_011014	---NA---
		XLOC_042906	---NA---
		XLOC_051569	---NA---
		XLOC_029438	---NA---
		XLOC_011850	---NA---
		XLOC_030667	---NA---
		XLOC_031754	---NA---
		XLOC_041898	---NA---
		XLOC_063063	---NA---
		XLOC_012990	---NA---
		XLOC_056488	---NA---
		XLOC_075834	---NA---
		XLOC_062182	---NA---
		XLOC_009472	---NA---
		XLOC_004558	---NA---
		XLOC_045222	---NA---
		XLOC_029946	---NA---
		XLOC_004551	---NA---
		XLOC_081704	---NA---
		XLOC_065709	---NA---
		XLOC_075833	---NA---
		XLOC_047346	---NA---
		XLOC_004637	---NA---
		XLOC_004519	---NA---
		XLOC_069456	---NA---
		XLOC_012934	---NA---
		XLOC_045116	---NA---
		XLOC_045077	---NA---
		XLOC_069565	---NA---
		XLOC_057557	---NA---
		XLOC_030202	---NA---
		XLOC_004572	---NA---
		XLOC_030826	---NA---
		XLOC_027700	---NA---
		XLOC_060559	---NA---
		XLOC_014142	---NA---
		XLOC_011591	---NA---
		XLOC_034631	---NA---
		XLOC_063740	---NA---
		XLOC_042921	---NA---
		XLOC_065608	---NA---
		XLOC_074039	---NA---
		XLOC_013003	---NA---
		XLOC_029954	---NA---
		XLOC_028571	---NA---
		XLOC_074648	---NA---
		XLOC_030297	---NA---
		XLOC_073356	---NA---
		XLOC_057108	---NA---
		XLOC_059430	---NA---
		XLOC_042805	---NA---
		XLOC_029784	---NA---
		XLOC_048463	---NA---
		XLOC_080008	---NA---
		XLOC_002878	---NA---
		XLOC_054727	---NA---
		XLOC_024323	---NA---
		XLOC_075837	---NA---
		XLOC_010294	---NA---
		XLOC_025342	---NA---
		XLOC_031752	---NA---
		XLOC_041271	---NA---
		XLOC_069478	---NA---
		XLOC_029718	---NA---
		XLOC_016030	---NA---
		XLOC_029124	---NA---
		XLOC_037127	---NA---
		XLOC_029960	---NA---
		XLOC_048462	---NA---
		XLOC_076238	---NA---
		XLOC_010704	---NA---
		XLOC_051577	---NA---
		XLOC_056396	---NA---
		XLOC_026419	---NA---
		XLOC_016146	---NA---
		XLOC_039330	---NA---
		XLOC_042907	---NA---
		XLOC_056327	---NA---
		XLOC_018868	---NA---
		XLOC_045145	---NA---
		XLOC_029959	---NA---
		XLOC_069372	---NA---
		XLOC_035888	---NA---
		XLOC_000105	---NA---
		XLOC_064676	---NA---
		XLOC_012683	---NA---
		XLOC_041024	---NA---
		XLOC_074206	---NA---
		XLOC_056158	---NA---
		XLOC_072814	---NA---
		XLOC_004550	---NA---
		XLOC_001543	---NA---
		XLOC_033619	---NA---
		XLOC_069233	---NA---
		XLOC_032096	---NA---
		XLOC_056422	---NA---
		XLOC_073569	---NA---
		XLOC_044830	---NA---
		XLOC_075823	---NA---
		XLOC_009470	---NA---
		XLOC_073357	---NA---
		XLOC_045788	---NA---
		XLOC_065676	---NA---
		XLOC_078950	---NA---
		XLOC_007642	---NA---
		XLOC_048464	---NA---
		XLOC_058037	---NA---
		XLOC_081758	---NA---
		XLOC_007581	---NA---
		XLOC_050124	---NA---
		XLOC_053772	---NA---
		XLOC_056717	---NA---
		XLOC_073577	---NA---
		XLOC_078028	---NA---
		XLOC_020367	---NA---
		XLOC_076862	---NA---
		XLOC_012790	---NA---
		XLOC_037104	---NA---
		XLOC_030788	---NA---
		XLOC_033490	---NA---
		XLOC_077887	---NA---
		XLOC_050570	---NA---
		XLOC_023598	---NA---
		XLOC_078458	---NA---
		XLOC_033563	---NA---
		XLOC_033600	---NA---
		XLOC_069361	---NA---
		XLOC_056386	---NA---
		XLOC_059527	---NA---
		XLOC_075826	---NA---
		XLOC_057582	---NA---
		XLOC_041172	---NA---
		XLOC_069566	---NA---
		XLOC_012909	---NA---
		XLOC_031749	---NA---
		XLOC_044172	---NA---
		XLOC_001073	---NA---
		XLOC_031775	---NA---
		XLOC_055082	---NA---
		XLOC_045179	---NA---
		XLOC_009645	---NA---
		XLOC_077980	---NA---
		XLOC_031757	---NA---
		XLOC_068429	---NA---
		XLOC_073830	---NA---
		XLOC_028753	---NA---
		XLOC_068252	---NA---
		XLOC_075311	---NA---
		XLOC_080902	---NA---
		XLOC_040996	---NA---
		XLOC_045167	---NA---
		XLOC_022420	---NA---
		XLOC_063334	---NA---
		XLOC_062951	---NA---
		XLOC_006968	---NA---
		XLOC_030203	---NA---
		XLOC_045098	---NA---
		XLOC_042912	---NA---
		XLOC_030467	---NA---
		XLOC_037098	---NA---
		XLOC_004724	---NA---
		XLOC_002033	---NA---
		XLOC_041173	---NA---
		XLOC_005021	---NA---
		XLOC_005345	---NA---
		XLOC_029951	---NA---
		XLOC_003143	---NA---
		XLOC_026439	---NA---
		XLOC_005602	---NA---
		XLOC_027563	---NA---
		XLOC_078051	---NA---
		XLOC_069510	---NA---
		XLOC_004626	---NA---
		XLOC_028888	---NA---
		XLOC_068677	---NA---
		XLOC_036912	---NA---
		XLOC_021655	---NA---
		XLOC_022757	---NA---
		XLOC_008984	---NA---
		XLOC_050457	---NA---
		XLOC_065574	---NA---
		XLOC_042910	---NA---
		XLOC_000531	---NA---
		XLOC_035448	---NA---
		XLOC_050315	---NA---
		XLOC_023811	---NA---
		XLOC_012794	---NA---
		XLOC_022306	---NA---
		XLOC_070848	---NA---
		XLOC_081834	---NA---
		XLOC_051591	---NA---
		XLOC_016458	---NA---
		XLOC_026342	---NA---
		XLOC_007354	---NA---
		XLOC_047177	---NA---
		XLOC_019828	---NA---
		XLOC_052817	---NA---
		XLOC_056387	---NA---
		XLOC_012963	---NA---
		XLOC_075819	---NA---
		XLOC_015140	---NA---
		XLOC_045180	---NA---
		XLOC_028430	---NA---
		XLOC_007584	---NA---
		XLOC_007586	---NA---
		XLOC_032099	---NA---
		XLOC_071099	---NA---
		XLOC_031759	---NA---
		XLOC_002109	---NA---
		XLOC_029952	---NA---
		XLOC_042911	---NA---
		XLOC_049032	---NA---
		XLOC_029734	---NA---
		XLOC_004552	---NA---
		XLOC_045136	---NA---
		XLOC_049612	---NA---
		XLOC_044469	---NA---
		XLOC_050316	---NA---
		XLOC_029947	---NA---
		XLOC_077798	---NA---
		XLOC_045084	---NA---
		XLOC_075816	---NA---
		XLOC_050492	---NA---
		XLOC_033918	---NA---
		XLOC_021587	---NA---
		XLOC_044472	---NA---
		XLOC_007358	---NA---
		XLOC_002277	---NA---
		XLOC_027438	---NA---
		XLOC_051575	---NA---
		XLOC_023474	---NA---
		XLOC_076860	---NA---
		XLOC_075831	---NA---
		XLOC_029776	---NA---
		XLOC_031753	---NA---
		XLOC_075821	---NA---
		XLOC_079530	---NA---
		XLOC_029722	---NA---
		XLOC_040954	---NA---
		XLOC_027808	---NA---
		XLOC_078789	---NA---
		XLOC_023554	---NA---
		XLOC_064472	---NA---
		XLOC_040937	---NA---
		XLOC_051510	---NA---
		XLOC_005076	---NA---
		XLOC_042919	---NA---
		XLOC_021582	---NA---
		XLOC_039328	---NA---
		XLOC_009469	---NA---
		XLOC_076237	---NA---
		XLOC_077889	---NA---
		XLOC_045181	---NA---
		XLOC_010298	---NA---
		XLOC_033639	---NA---
		XLOC_020464	---NA---
		XLOC_076770	---NA---
		XLOC_041998	---NA---
		XLOC_037773	---NA---
		XLOC_027437	---NA---
		XLOC_041716	---NA---
		XLOC_066853	---NA---
		XLOC_031645	---NA---
		XLOC_045126	---NA---
		XLOC_023511	---NA---
		XLOC_018994	---NA---
		XLOC_075427	---NA---
		XLOC_073567	---NA---
		XLOC_062892	---NA---
		XLOC_007646	---NA---
		XLOC_034865	---NA---
		XLOC_020452	---NA---
		XLOC_012961	---NA---
		XLOC_081782	---NA---
		XLOC_010454	---NA---
		XLOC_005208	---NA---
		XLOC_045310	---NA---
		XLOC_026395	---NA---
		XLOC_026335	---NA---
		XLOC_007352	---NA---
		XLOC_020449	---NA---
		XLOC_039253	---NA---
		XLOC_069450	---NA---
		XLOC_081789	---NA---
		XLOC_023601	---NA---
		XLOC_073832	---NA---
		XLOC_012994	---NA---
		XLOC_026283	---NA---
		XLOC_023112	---NA---
		XLOC_046323	---NA---
		XLOC_023491	---NA---
		XLOC_065776	---NA---
		XLOC_012914	---NA---
		XLOC_033568	---NA---
		XLOC_006645	---NA---
		XLOC_031767	---NA---
		XLOC_073285	---NA---
		XLOC_069487	---NA---
		XLOC_037029	---NA---
		XLOC_011696	---NA---
		XLOC_013710	---NA---
		XLOC_007035	---NA---
		XLOC_026380	---NA---
		XLOC_040943	---NA---
		XLOC_075268	---NA---
		XLOC_028680	---NA---
		XLOC_065707	---NA---
		XLOC_077386	---NA---
		XLOC_029949	---NA---
		XLOC_065622	---NA---
		XLOC_004627	---NA---
		XLOC_061537	---NA---
		XLOC_045212	---NA---
		XLOC_081783	---NA---
		XLOC_012055	---NA---
		XLOC_020341	---NA---
		XLOC_060617	---NA---
		XLOC_045390	---NA---
		XLOC_039332	---NA---
		XLOC_009480	---NA---
		XLOC_078963	---NA---
		XLOC_041034	---NA---
		XLOC_051079	---NA---
		XLOC_023600	---NA---
		XLOC_033577	---NA---
		XLOC_022619	---NA---
		XLOC_026324	---NA---
		XLOC_037019	---NA---
		XLOC_031764	---NA---
		XLOC_069442	---NA---
		XLOC_007356	---NA---
		XLOC_007619	---NA---
		XLOC_051481	---NA---
		XLOC_015484	---NA---
		XLOC_075820	---NA---
		XLOC_069572	---NA---
		XLOC_061521	---NA---
		XLOC_060472	---NA---
		XLOC_073578	---NA---
		XLOC_064806	---NA---
		XLOC_023483	---NA---
		XLOC_070757	---NA---
		XLOC_004624	---NA---
		XLOC_026376	---NA---
		XLOC_051424	---NA---
		XLOC_007351	---NA---
		XLOC_075847	---NA---
		XLOC_037118	---NA---
		XLOC_020709	---NA---
		XLOC_023356	---NA---
		XLOC_023810	---NA---
		XLOC_056341	---NA---
		XLOC_075827	---NA---
		XLOC_016231	---NA---
		XLOC_023597	---NA---
		XLOC_023035	---NA---
		XLOC_007614	---NA---
		XLOC_080859	---NA---
		XLOC_051638	---NA---
		XLOC_037043	---NA---
		XLOC_031148	---NA---
		XLOC_061993	---NA---
		XLOC_081756	---NA---
		XLOC_060533	---NA---
		XLOC_073571	---NA---
		XLOC_009213	---NA---
		XLOC_037171	---NA---
		XLOC_020490	---NA---
		XLOC_044468	---NA---
		XLOC_026412	---NA---
		XLOC_004617	---NA---
		XLOC_073272	---NA---
		XLOC_012983	---NA---
		XLOC_031776	---NA---
		XLOC_054862	---NA---
		XLOC_029824	---NA---
		XLOC_050978	---NA---
		XLOC_050319	---NA---
		XLOC_002875	---NA---
		XLOC_029736	---NA---
		XLOC_008643	---NA---
		XLOC_004723	---NA---
		XLOC_033530	---NA---
		XLOC_078030	---NA---
		XLOC_012977	---NA---
		XLOC_026424	---NA---
		XLOC_029950	---NA---
		XLOC_038069	---NA---
		XLOC_030353	---NA---
		XLOC_060606	---NA---
		XLOC_033509	---NA---
		XLOC_062511	---NA---
		XLOC_007360	---NA---
		XLOC_033529	---NA---
		XLOC_035805	---NA---
		XLOC_054976	---NA---
		XLOC_075267	---NA---
		XLOC_065732	---NA---
		XLOC_078023	---NA---
		XLOC_012931	---NA---
		XLOC_000884	---NA---
		XLOC_040939	---NA---
		XLOC_073303	---NA---
		XLOC_001077	---NA---
		XLOC_044478	---NA---
		XLOC_004625	---NA---
		XLOC_026464	---NA---
		XLOC_066272	---NA---
		XLOC_038038	---NA---
		XLOC_010404	---NA---
		XLOC_032093	---NA---
		XLOC_023599	---NA---
		XLOC_023549	---NA---
		XLOC_044829	---NA---
		XLOC_000603	---NA---
		XLOC_065708	---NA---
		XLOC_004582	---NA---
		XLOC_061369	---NA---
		XLOC_058556	---NA---
		XLOC_023114	---NA---
		XLOC_045082	---NA---
		XLOC_024765	---NA---
		XLOC_037709	---NA---
		XLOC_009467	---NA---
		XLOC_056444	---NA---
		XLOC_016240	---NA---
		XLOC_031760	---NA---
		XLOC_081801	---NA---
		XLOC_072838	---NA---
		XLOC_074020	---NA---
		XLOC_000048	---NA---
		XLOC_076879	---NA---
		XLOC_059155	---NA---
		XLOC_026400	---NA---
		XLOC_051078	---NA---
		XLOC_033487	---NA---
		XLOC_076007	---NA---
		XLOC_026042	---NA---
		XLOC_026411	---NA---
		XLOC_042908	---NA---
		XLOC_059505	---NA---
		XLOC_040938	---NA---
		XLOC_008455	---NA---
		XLOC_021765	---NA---
		XLOC_046646	---NA---
		XLOC_026899	---NA---
		XLOC_068954	---NA---
		XLOC_056492	---NA---
		XLOC_040985	---NA---
		XLOC_024145	---NA---
		XLOC_020837	---NA---
		XLOC_000200	---NA---
		XLOC_034042	---NA---
		XLOC_051640	---NA---
		XLOC_049554	---NA---
		XLOC_008528	---NA---
		XLOC_051425	---NA---
		XLOC_050328	---NA---
		XLOC_080295	---NA---
		XLOC_080208	---NA---
		XLOC_029948	---NA---
		XLOC_012984	---NA---
		XLOC_065738	---NA---
		XLOC_065766	---NA---
		XLOC_042909	---NA---
		XLOC_051586	---NA---
		XLOC_073568	---NA---
		XLOC_004616	---NA---
		XLOC_012365	---NA---
		XLOC_029746	---NA---
		XLOC_073325	---NA---
		XLOC_007242	---NA---
		XLOC_021581	---NA---
		XLOC_013409	---NA---
		XLOC_057104	---NA---
		XLOC_002560	---NA---
		XLOC_012995	---NA---
		XLOC_047212	---NA---
		XLOC_060545	---NA---
		XLOC_066694	---NA---
		XLOC_047971	---NA---
		XLOC_014836	---NA---
		XLOC_065599	---NA---
		XLOC_048190	NAC domain-containing protein 100 isoform X2
		XLOC_004463	NAC domain-containing protein 100-like
		XLOC_053472	NAC domain-containing protein 100-like isoform X1
		XLOC_056299	NAC domain-containing protein 100-like isoform X1
		XLOC_081198	NAC domain-containing protein 104-like isoform X2
		XLOC_047297	NAC domain-containing protein 10-like
		XLOC_009596	NAC domain-containing protein 10-like
		XLOC_024800	NAC domain-containing protein 21/22
		XLOC_075123	NAC domain-containing protein 30
		XLOC_053696	NAC domain-containing protein 43
		XLOC_036365	NAC domain-containing protein 55-like isoform X2
		XLOC_073174	NAC domain-containing protein 83
		XLOC_027271	NAC domain-containing protein 90
		XLOC_069882	NAC domain-containing protein 90
		XLOC_061792	NAC domain-containing protein 90
		XLOC_021416	NAC domain-containing protein 90
		XLOC_050367	NAC transcription factor 25-like
		XLOC_012140	NAC transcription factor 25-like
		XLOC_022709	NAC transcription factor 29-like
		XLOC_063974	NAC transcription factor 29-like
		XLOC_048631	NAD(P)H:quinone oxidoreductase, type IV protein
		XLOC_023658	NAD(P)H-dependent 6'-deoxychalcone synthase-like
		XLOC_062496	NAD(P)H-dependent 6'-deoxychalcone synthase-like
		XLOC_065833	NAD(P)H-dependent 6'-deoxychalcone synthase-like
		XLOC_023656	NAD(P)H-dependent 6'-deoxychalcone synthase-like
		XLOC_049589	NAD(P)H-dependent 6'-deoxychalcone synthase-like
		XLOC_011381	NAD(P)H-dependent 6'-deoxychalcone synthase-like
		XLOC_023661	NAD(P)H-dependent 6'-deoxychalcone synthase-like
		XLOC_023662	NAD(P)H-dependent 6'-deoxychalcone synthase-like
		XLOC_051248	NADPH:quinone oxidoreductase-like
		XLOC_029310	naringenin 8-dimethylallyltransferase 2, chloroplastic-like
		XLOC_071092	naringenin 8-dimethylallyltransferase 2, chloroplastic-like
		XLOC_029309	naringenin 8-dimethylallyltransferase 2, chloroplastic-like
		XLOC_072829	naringenin 8-dimethylallyltransferase 2, chloroplastic-like
		XLOC_002801	naringenin 8-dimethylallyltransferase 2, chloroplastic-like isoform X1
		XLOC_072816	naringenin 8-dimethylallyltransferase 2, chloroplastic-like isoform X1
		XLOC_016265	NB-ARC domain disease resistance protein
		XLOC_042360	NBS-LRR type disease resistance protein
		XLOC_061891	NBS-LRR type disease resistance protein
		XLOC_040758	NEDD8 ultimate buster 1-like
		XLOC_010314	NEDD8-specific protease 1
		XLOC_026346	nematode resistance protein-like HSPRO1
		XLOC_026345	nematode resistance protein-like HSPRO2
		XLOC_063508	nicotianamine synthase
		XLOC_076520	nicotianamine synthase-like
		XLOC_052526	nifU-like protein 3, chloroplastic
		XLOC_030295	nodulation-signaling pathway 1 protein
		XLOC_073995	nodulation-signaling pathway 1 protein
		XLOC_015622	nodulation-signaling pathway 2 protein-like
		XLOC_001071	Nodule Cysteine-Rich (NCR) secreted peptide
		XLOC_067642	nodule inception protein
		XLOC_048287	nodule inception protein
		XLOC_069229	nodulin MtN21/EamA-like transporter family protein
		XLOC_071031	nonexpressor of pathogenesis-related protein 1
		XLOC_010470	non-legume hemoglobin-like
		XLOC_010469	non-legume hemoglobin-like
		XLOC_012796	non-legume hemoglobin-like
		XLOC_048617	non-legume hemoglobin-like
		XLOC_048618	non-legume hemoglobin-like isoform X1
		XLOC_071270	non-lysosomal glucosylceramidase
		XLOC_037277	non-specific lipid-transfer protein 1-like
		XLOC_003009	non-specific lipid-transfer protein 1-like
		XLOC_060163	non-specific lipid-transfer protein 2-like
		XLOC_031997	non-specific phospholipase C3-like
		XLOC_072191	nuclear export mediator factor Nemf
		XLOC_019746	nuclear poly(A) polymerase 1-like
		XLOC_057880	nuclear poly(A) polymerase 1-like isoform X1
		XLOC_042893	nuclear transcription factor Y subunit A-10-like isoform X1
		XLOC_044813	nuclear transcription factor Y subunit A-10-like isoform X1
		XLOC_040605	nuclear transcription factor Y subunit B-5-like
		XLOC_030585	nuclear transcription factor Y subunit C-3-like
		XLOC_072987	nucleolar and coiled-body phosphoprotein 1
		XLOC_029425	nucleolar and coiled-body phosphoprotein 1
		XLOC_037428	nudix hydrolase 10-like
		XLOC_064549	nudix hydrolase 13, mitochondrial
		XLOC_035449	nudix hydrolase 15, mitochondrial-like
		XLOC_025505	nudix hydrolase 18, mitochondrial-like isoform X1
		XLOC_058453	nudix hydrolase 2-like
		XLOC_031650	nudix hydrolase 2-like
		XLOC_049202	O-acyltransferase WSD1-like
		XLOC_011001	O-acyltransferase WSD1-like
		XLOC_041117	O-glucosyltransferase rumi homolog isoform X1
		XLOC_067711	oligopeptide transporter 1-like
		XLOC_073232	orf176 (mitochondrion)
		XLOC_036220	organic cation/carnitine transporter 1-like
		XLOC_071644	oxysterol-binding protein-related protein 3C
		XLOC_054781	oxysterol-binding protein-related protein 4C-like
		XLOC_004360	palmitoyl-acyl carrier protein thioesterase, chloroplastic-like
		XLOC_049630	palmitoyl-acyl carrier protein thioesterase, chloroplastic-like
		XLOC_040101	pantothenate kinase 2-like
		XLOC_058558	patatin-like protein 1
		XLOC_018598	patatin-like protein 1
		XLOC_020315	patatin-like protein 2 isoform X1
		XLOC_073422	patatin-like protein 6
		XLOC_073376	pathogenesis-related leaf protein 6-like
		XLOC_027895	pathogenesis-related leaf protein 6-like
		XLOC_073375	pathogenesis-related leaf protein 6-like
		XLOC_029817	pathogenesis-related leaf protein 6-like
		XLOC_027896	pathogenesis-related leaf protein 6-like
		XLOC_073135	pathogenesis-related leaf protein 6-like
		XLOC_035572	pathogenesis-related protein 1A-like
		XLOC_037028	pathogenesis-related protein 1A-like
		XLOC_033863	pathogenesis-related protein 1A-like
		XLOC_080003	pathogenesis-related protein 1A-like
		XLOC_078184	pathogenesis-related protein 1A-like
		XLOC_078179	pathogenesis-related protein 1A-like
		XLOC_078183	pathogenesis-related protein 1A-like
		XLOC_033861	pathogenesis-related protein 1A-like
		XLOC_033864	pathogenesis-related protein 1A-like
		XLOC_033867	pathogenesis-related protein 1A-like
		XLOC_048755	pathogenesis-related protein 1B-like
		XLOC_078186	pathogenesis-related protein 1B-like
		XLOC_048753	pathogenesis-related protein 1B-like
		XLOC_035565	pathogenesis-related protein 1B-like
		XLOC_048756	pathogenesis-related protein 1B-like
		XLOC_079997	pathogenesis-related protein 1B-like
		XLOC_081757	pathogenesis-related protein 1B-like
		XLOC_048758	pathogenesis-related protein 1B-like
		XLOC_007936	pathogenesis-related protein 1B-like
		XLOC_007934	pathogenesis-related protein 1B-like
		XLOC_026126	pathogenesis-related protein 1B-like
		XLOC_070741	pathogenesis-related protein 1B-like
		XLOC_035578	pathogenesis-related protein 1C-like
		XLOC_080014	pathogenesis-related protein 1C-like
		XLOC_079993	pathogenesis-related protein 1-like
		XLOC_005020	pathogenesis-related protein 1-like
		XLOC_035559	pathogenesis-related protein 1-like
		XLOC_048757	pathogenesis-related protein 1-like
		XLOC_041538	pathogenesis-related protein 1-like
		XLOC_007935	pathogenesis-related protein 1-like
		XLOC_005019	pathogenesis-related protein 1-like
		XLOC_041539	pathogenesis-related protein 1-like
		XLOC_053730	pathogenesis-related protein 1-like
		XLOC_079994	pathogenesis-related protein 1-like
		XLOC_077754	pathogenesis-related protein 1-like
		XLOC_035574	pathogenesis-related protein 1-like
		XLOC_037027	pathogenesis-related protein 1-like
		XLOC_053733	pathogenesis-related protein 1-like
		XLOC_005024	pathogenesis-related protein 1-like
		XLOC_041537	pathogenesis-related protein 1-like
		XLOC_079996	pathogenesis-related protein 1-like
		XLOC_048754	pathogenesis-related protein 1-like
		XLOC_053729	pathogenesis-related protein 1-like
		XLOC_005022	pathogenesis-related protein 1-like
		XLOC_035563	pathogenesis-related protein 1-like
		XLOC_080007	pathogenesis-related protein 1-like
		XLOC_053732	pathogenesis-related protein 1-like
		XLOC_079988	pathogenesis-related protein 1-like
		XLOC_031220	pathogenesis-related protein 1-like
		XLOC_043230	pathogenesis-related protein 5-like
		XLOC_035569	pathogenesis-related protein PR-1 type-like
		XLOC_079999	pathogenesis-related protein PR-1 type-like
		XLOC_074516	pathogenesis-related protein PR-4-like
		XLOC_030695	pathogenesis-related protein PR-4-like
		XLOC_030694	pathogenesis-related protein PR-4-like
		XLOC_000534	pathogenesis-related protein PRB1-3-like
		XLOC_035561	pathogenesis-related protein PRB1-3-like
		XLOC_027893	pathogenesis-related protein PRB1-3-like
		XLOC_079992	pathogenesis-related protein PRB1-3-like
		XLOC_025828	pathogenesis-related protein PRB1-3-like
		XLOC_000533	pathogenesis-related protein PRB1-3-like
		XLOC_000535	pathogenesis-related protein PRB1-3-like
		XLOC_079989	pathogenesis-related protein PRB1-3-like
		XLOC_079990	pathogenesis-related protein PRB1-3-like
		XLOC_080001	pathogenesis-related protein PRB1-3-like
		XLOC_080004	pathogenesis-related protein PRB1-3-like
		XLOC_035560	pathogenesis-related protein PRB1-3-like
		XLOC_078180	pathogenesis-related protein PRB1-3-like
		XLOC_035570	pathogenesis-related protein PRB1-3-like
		XLOC_080002	pathogenesis-related protein PRB1-3-like
		XLOC_035571	pathogenesis-related protein PRB1-3-like
		XLOC_027894	pathogenesis-related protein PRB1-3-like
		XLOC_070439	pathogen-related protein-like
		XLOC_028357	pathogen-related protein-like
		XLOC_069108	pathogen-related protein-like
		XLOC_026269	pathogen-related protein-like
		XLOC_020759	pectin acetylesterase 12-like isoform X2
		XLOC_044511	pectinesterase 2-like
		XLOC_007388	pectinesterase 2-like
		XLOC_051671	pectinesterase/pectinesterase inhibitor PPE8B-like
		XLOC_017793	pentatricopeptide repeat-containing protein At1g62670, mitochondrial-like
		XLOC_017790	pentatricopeptide repeat-containing protein At1g62930, chloroplastic-like
		XLOC_008330	pentatricopeptide repeat-containing protein At1g62930, chloroplastic-like
		XLOC_026327	pentatricopeptide repeat-containing protein At1g80270, mitochondrial-like
		XLOC_053963	pentatricopeptide repeat-containing protein At1g80880, mitochondrial
		XLOC_047558	pentatricopeptide repeat-containing protein At2g03380, mitochondrial
		XLOC_081724	pentatricopeptide repeat-containing protein At2g15690-like
		XLOC_017542	pentatricopeptide repeat-containing protein At2g15690-like
		XLOC_020375	pentatricopeptide repeat-containing protein At2g36980, mitochondrial-like
		XLOC_035562	pentatricopeptide repeat-containing protein At2g40240, mitochondrial
		XLOC_001588	pentatricopeptide repeat-containing protein At3g13880-like
		XLOC_015785	pentatricopeptide repeat-containing protein At3g16610
		XLOC_068938	pentatricopeptide repeat-containing protein At3g22470, mitochondrial-like
		XLOC_000458	pentatricopeptide repeat-containing protein At3g29230-like
		XLOC_038360	pentatricopeptide repeat-containing protein At3g47530
		XLOC_018482	pentatricopeptide repeat-containing protein At3g57430, chloroplastic-like isoform X1
		XLOC_064901	pentatricopeptide repeat-containing protein At5g10690
		XLOC_044373	pentatricopeptide repeat-containing protein At5g18950-like
		XLOC_075916	pentatricopeptide repeat-containing protein At5g19020, mitochondrial-like
		XLOC_006510	pentatricopeptide repeat-containing protein At5g27460
		XLOC_035664	pentatricopeptide repeat-containing protein At5g61400-like
		XLOC_060252	peptide chain release factor 1
		XLOC_031145	peptidoglycan-binding LysM domain protein
		XLOC_049369	peptidyl-prolyl cis-trans isomerase FKBP62-like
		XLOC_046264	peptidyl-prolyl cis-trans isomerase FKBP65-like
		XLOC_018602	peroxidase 10
		XLOC_058562	peroxidase 10
		XLOC_043097	peroxidase 21
		XLOC_002532	peroxidase 25
		XLOC_051529	peroxidase 25
		XLOC_023032	peroxidase 44-like
		XLOC_048211	peroxidase 44-like
		XLOC_062380	peroxidase 45-like
		XLOC_017380	peroxidase 47-like isoform X2
		XLOC_062131	peroxidase 55
		XLOC_076421	peroxidase 5-like
		XLOC_016650	peroxidase 72
		XLOC_002010	peroxidase N-like
		XLOC_040901	peroxidase N-like
		XLOC_078340	peroxisomal (S)-2-hydroxy-acid oxidase-like
		XLOC_021437	peroxisomal nicotinamide adenine dinucleotide carrier-like isoform X2
		XLOC_010190	peroxisome biogenesis factor 10-like
		XLOC_069773	peroxisome biogenesis protein 19-1-like isoform X1
		XLOC_028734	PGR5-like protein 1A, putative
		XLOC_057338	PHD finger protein MALE STERILITY 1
		XLOC_016626	phenylcoumaran benzylic ether reductase-like protein Fi1
		XLOC_056684	phenylcoumaran benzylic ether reductase-like protein Fi1
		XLOC_014777	phloem filament protein PP1
		XLOC_076993	phosphatase 2C-like protein 44
		XLOC_032718	phosphatase 2C-like protein 44
		XLOC_018001	phosphate transporter PHO1 homolog 1
		XLOC_032724	phosphate transporter PHO1-like
		XLOC_006790	phosphate transporter PHO1-like
		XLOC_076997	phosphate transporter PHO1-like
		XLOC_043882	phosphate transporter PHO1-like
		XLOC_016131	phosphatidate cytidylyltransferase 1-like
		XLOC_070511	phosphatidylinositol 4-kinase alpha 1-like
		XLOC_064567	phosphatidylinositol 4-phosphate 5-kinase 1-like
		XLOC_035696	phosphatidylinositol 4-phosphate 5-kinase 7-like
		XLOC_012151	phosphatidylinositol N-acetylglucosaminyltransferase subunit A-like
		XLOC_024600	phosphatidylinositol/phosphatidylcholine transfer protein SFH6
		XLOC_068655	phosphatidylinositol/phosphatidylcholine transfer protein SFH6-like
		XLOC_028122	phosphatidylinositol/phosphatidylcholine transfer protein SFH6-like
		XLOC_059450	phosphoenolpyruvate carboxylase 4
		XLOC_032503	phosphoglucan, water dikinase, chloroplastic
		XLOC_074374	phosphoglycerate mutase-like protein AT74
		XLOC_080735	phosphoinositide phospholipase C 6-like isoform X2
		XLOC_063070	phospholipase A1-Igamma2, chloroplastic-like isoform X1
		XLOC_021080	phospholipase A1-Igamma2, chloroplastic-like isoform X2
		XLOC_047856	phospholipase A1-Igamma3, chloroplastic
		XLOC_033734	phospholipase A1-IIgamma
		XLOC_080269	phospholipase A1-IIgamma
		XLOC_070902	phospholipase D alpha 1-like
		XLOC_027624	phospholipase D alpha 1-like
		XLOC_039058	phospholipase D alpha 1-like
		XLOC_026546	phospholipase D delta-like
		XLOC_068837	phospholipase D delta-like
		XLOC_004088	phospholipase D zeta 1
		XLOC_002313	phospholipase D zeta 1
		XLOC_048174	phospholipid-transporting ATPase 1-like
		XLOC_036886	phospholipid-transporting ATPase 1-like
		XLOC_054342	phosphomevalonate kinase-like
		XLOC_075717	photosynthetic NDH subunit of subcomplex B 1, chloroplastic
		XLOC_022117	phytochrome A-associated F-box protein-like
		XLOC_065947	phytoene synthase 2, chloroplastic-like
		XLOC_018541	phytosulfokines 3-like
		XLOC_026972	phytosulfokines 3-like
		XLOC_028605	phytosulfokines 3-like
		XLOC_067578	phytosulfokines 3-like
		XLOC_026970	phytosulfokines 3-like
		XLOC_056514	phytosulfokines 3-like
		XLOC_028607	phytosulfokines 3-like
		XLOC_067579	phytosulfokines 3-like
		XLOC_042729	piezo-type mechanosensitive ion channel homolog isoform X2
		XLOC_007955	PI-PLC X-box domain-containing protein DDB_G0293730-like
		XLOC_048727	PI-PLC X-box domain-containing protein DDB_G0293730-like
		XLOC_072442	plant intracellular Ras-group-related LRR protein 6
		XLOC_069640	pleiotropic drug resistance protein 1-like
		XLOC_032898	pleiotropic drug resistance protein 2-like
		XLOC_051684	pollen receptor-like kinase 3
		XLOC_062606	pollen-specific protein SF21
		XLOC_079042	polyamine-modulated factor 1-binding protein 1-like isoform X1
		XLOC_013455	polygalacturonase At1g48100-like
		XLOC_047726	polygalacturonase inhibitor 2-like
		XLOC_010058	polygalacturonase inhibitor 2-like
		XLOC_056596	polyneuridine-aldehyde esterase-like
		XLOC_016544	polyneuridine-aldehyde esterase-like
		XLOC_078371	Polynucleotidyl transferase
		XLOC_051416	Polynucleotidyl transferase, putative
		XLOC_033796	polyphenol oxidase, chloroplastic-like
		XLOC_053452	polyvinylalcohol dehydrogenase-like
		XLOC_024186	potassium channel SKOR
		XLOC_066286	potassium channel SKOR
		XLOC_009933	potassium transporter 1-like isoform X1
		XLOC_047616	potassium transporter 25-like
		XLOC_063330	potassium transporter 5-like
		XLOC_022107	potassium transporter-like protein
		XLOC_055725	PRA1 family protein F2
		XLOC_065230	PREDICTED: alpha-amylase-like
		XLOC_013482	PREDICTED: alpha-glucosidase-like
		XLOC_054317	PREDICTED: alpha-N-acetylglucosaminidase-like
		XLOC_061907	PREDICTED: cullin-1-like
		XLOC_002336	PREDICTED: cullin-1-like
		XLOC_026989	PREDICTED: cyclin-D5-1-like
		XLOC_049409	PREDICTED: expansin-A12
		XLOC_029891	PREDICTED: extensin-like
		XLOC_007546	PREDICTED: glutaredoxin-C11-like
		XLOC_005515	PREDICTED: involucrin-like
		XLOC_007176	PREDICTED: laccase-7
		XLOC_044254	PREDICTED: laccase-7-like
		XLOC_049119	PREDICTED: LOW QUALITY PROTEIN: beta-amylase-like
		XLOC_077342	PREDICTED: LOW QUALITY PROTEIN: uncharacterized protein LOC103851737
		XLOC_080977	PREDICTED: LOW QUALITY PROTEIN: uncharacterized protein LOC105117228
		XLOC_016343	PREDICTED: LOW QUALITY PROTEIN: uncharacterized protein LOC107487292
		XLOC_003996	PREDICTED: mavicyanin-like
		XLOC_031205	PREDICTED: mavicyanin-like
		XLOC_077770	PREDICTED: mavicyanin-like
		XLOC_076308	PREDICTED: membrin-11-like, partial
		XLOC_022986	PREDICTED: metacaspase-9
		XLOC_058187	PREDICTED: miraculin-like
		XLOC_019489	PREDICTED: miraculin-like
		XLOC_058184	PREDICTED: miraculin-like
		XLOC_058186	PREDICTED: miraculin-like
		XLOC_035392	PREDICTED: nodulin-26-like
		XLOC_043608	PREDICTED: patellin-4-like
		XLOC_006567	PREDICTED: patellin-4-like
		XLOC_054609	PREDICTED: polygalacturonase-like
		XLOC_061453	PREDICTED: putative uncharacterized protein DDB_G0280555 isoform X2
		XLOC_047996	PREDICTED: seipin-2-like
		XLOC_017569	PREDICTED: serpin-ZX-like
		XLOC_035018	PREDICTED: syntaxin-121-like
		XLOC_024155	PREDICTED: uncharacterized protein At1g66480
		XLOC_054901	PREDICTED: uncharacterized protein At1g66480-like
		XLOC_013758	PREDICTED: uncharacterized protein At1g66480-like
		XLOC_011590	PREDICTED: uncharacterized protein At3g06530
		XLOC_027998	PREDICTED: uncharacterized protein At4g14100-like
		XLOC_064673	PREDICTED: uncharacterized protein At4g15970-like
		XLOC_023259	PREDICTED: uncharacterized protein At4g15970-like
		XLOC_035470	PREDICTED: uncharacterized protein At4g28440 isoform X1
		XLOC_063659	PREDICTED: uncharacterized protein At4g37920, chloroplastic
		XLOC_007294	PREDICTED: uncharacterized protein At5g01610
		XLOC_044386	PREDICTED: uncharacterized protein At5g01610
		XLOC_043777	PREDICTED: uncharacterized protein At5g05190-like
		XLOC_007670	PREDICTED: uncharacterized protein At5g22580-like isoform X1
		XLOC_030437	PREDICTED: uncharacterized protein C24B11.05
[truncated: 1,763 more rows]

## Sheet: subset-III
Specially expressed transcripts of seed sample from subset-III
Pre-soaked seed	2360	XLOC_062183	cell division control protein 2 homolog C
		XLOC_048765	PREDICTED: uncharacterized protein LOC107477177 isoform X2
		XLOC_041464	(+)-neomenthol dehydrogenase-like isoform X1
		XLOC_040459	PREDICTED: uncharacterized protein LOC107613270
		XLOC_050948	hypothetical protein ARAX_ADH51I17-83F22-001
		XLOC_020136	PREDICTED: uncharacterized protein PAM68-like
		XLOC_068757	---NA---
		XLOC_023031	WUSCHEL-related homeobox 11-like
		XLOC_074321	PREDICTED: uncharacterized protein LOC107479749
		XLOC_029556	putative pentatricopeptide repeat-containing protein At5g08490
		XLOC_048167	---NA---
		XLOC_070551	---NA---
		XLOC_073038	F-box/kelch-repeat protein At3g23880-like
		XLOC_021284	uncharacterized mitochondrial protein AtMg01280-like
		XLOC_077093	isocitrate dehydrogenase [NADP]
		XLOC_019482	PREDICTED: miraculin-like
		XLOC_059220	Ureide permease 1
		XLOC_072104	PREDICTED: uncharacterized protein LOC107484177
		XLOC_076762	PREDICTED: uncharacterized protein LOC107639710
		XLOC_080085	probably inactive leucine-rich repeat receptor-like protein kinase At2g25790 isoform X2
		XLOC_076538	PREDICTED: uncharacterized protein LOC107604729 isoform X1
		XLOC_059913	histidinol dehydrogenase, chloroplastic-like
		XLOC_037818	probable purine permease 11 isoform X1
		XLOC_020756	phytochrome A-like
		XLOC_064629	scarecrow-like protein 23
		XLOC_027075	AT-hook motif nuclear-localized protein 3-like
		XLOC_029985	putative pentatricopeptide repeat-containing protein At1g69350, mitochondrial
		XLOC_015718	PREDICTED: uncharacterized protein LOC107464590
		XLOC_023206	B3 domain-containing transcription factor FUS3-like
		XLOC_071257	F-box/kelch-repeat protein At3g23880-like
		XLOC_032550	PREDICTED: uncharacterized protein LOC107465773
		XLOC_075352	serine/threonine-protein kinase STY46-like
		XLOC_051539	PREDICTED: uncharacterized protein LOC107614011
		XLOC_034761	pentatricopeptide repeat-containing protein At5g06540-like isoform X1
		XLOC_066905	PREDICTED: uncharacterized protein LOC107639491 isoform X1
		XLOC_043561	---NA---
		XLOC_051504	---NA---
		XLOC_041399	PREDICTED: uncharacterized protein LOC107622709 isoform X1
		XLOC_061554	30S ribosomal protein S13, chloroplastic-like
		XLOC_011741	CDPK-related kinase 5-like
		XLOC_072530	uridine kinase-like protein 1, chloroplastic
		XLOC_016237	---NA---
		XLOC_051623	hypothetical protein CISIN_1g020461mg
		XLOC_001680	ribosomal protein S12, mitochondrial
		XLOC_010749	putative amidase C869.01
		XLOC_050045	PREDICTED: uncharacterized protein LOC107634566 isoform X1
		XLOC_058216	putative pentatricopeptide repeat-containing protein At1g12700, mitochondrial isoform X1
		XLOC_037890	putative glycerol-3-phosphate transporter 4
		XLOC_068595	protein transport protein sec31-like
		XLOC_030780	---NA---
		XLOC_058468	50S ribosomal protein L2
		XLOC_005068	cytochrome P450 94A2-like
		XLOC_023988	glycine-rich protein-like
		XLOC_027767	PREDICTED: uncharacterized protein LOC107463010 isoform X2
		XLOC_007648	---NA---
		XLOC_066154	transcription factor GTE12-like
		XLOC_075071	PREDICTED: uncharacterized protein LOC107604781
		XLOC_029725	---NA---
		XLOC_056417	---NA---
		XLOC_067633	protein transport protein sec31-like
		XLOC_031889	uncharacterized mitochondrial protein AtMg00810-like
		XLOC_029775	---NA---
		XLOC_011610	probable choline kinase 2
		XLOC_036862	zinc finger CCCH domain-containing protein 48-like
		XLOC_012889	hypothetical protein KK1_031644
		XLOC_023302	aldose reductase
		XLOC_023858	putative methyltransferase NSUN6 isoform X2
		XLOC_064070	PREDICTED: uncharacterized protein LOC107648797
		XLOC_045970	pentatricopeptide repeat-containing protein At3g09040, mitochondrial-like
		XLOC_073668	50S ribosomal protein L18-like
		XLOC_016272	putative disease resistance protein RGA4
		XLOC_012822	---NA---
		XLOC_072422	peroxisomal (S)-2-hydroxy-acid oxidase GLO1 isoform X1
		XLOC_026250	probable leucine-rich repeat receptor-like serine/threonine-protein kinase At3g14840 isoform X5
		XLOC_057896	---NA---
		XLOC_067478	bifunctional pinoresinol-lariciresinol reductase 2-like
		XLOC_000095	mitochondrial import inner membrane translocase subunit TIM17-2-like
		XLOC_054953	PREDICTED: uncharacterized protein LOC107623408 isoform X1
		XLOC_022469	PREDICTED: uncharacterized protein LOC107491709
		XLOC_051611	PREDICTED: uncharacterized protein LOC107647217
		XLOC_012392	gibberellin-regulated family protein
		XLOC_063757	---NA---
		XLOC_009153	preprotein translocase subunit SECY, chloroplastic isoform X2
		XLOC_030976	ribosomal protein subunit L5 (mitochondrion)
		XLOC_069171	histone-lysine N-methyltransferase ASHH2
		XLOC_012455	zinc-finger homeodomain protein 8-like
		XLOC_073489	mediator of RNA polymerase II transcription subunit 15a-like
		XLOC_036362	cation/H(+) antiporter 15-like
		XLOC_002712	mitogen-activated protein kinase kinase kinase YODA-like
		XLOC_018077	deacetoxyvindoline 4-hydroxylase-like
		XLOC_035385	protein NRT1/ PTR FAMILY 4.5-like
		XLOC_049297	pre-mRNA-processing factor 39
		XLOC_076784	cytochrome b6/f complex subunit V (chloroplast)
		XLOC_075036	PREDICTED: uncharacterized protein LOC107475361
		XLOC_037113	---NA---
		XLOC_060637	expansin-A11-like
		XLOC_069539	hypothetical protein AT2G07655
		XLOC_006584	protein CHROMATIN REMODELING 8
		XLOC_073298	---NA---
		XLOC_000329	hypothetical protein GLYMA_13G012300
		XLOC_005600	---NA---
		XLOC_014374	wall-associated receptor kinase-like 1
		XLOC_060535	---NA---
		XLOC_035330	abscisic acid 8'-hydroxylase 2
		XLOC_077531	2-oxoglutarate dehydrogenase, mitochondrial-like
		XLOC_045649	B-box zinc finger protein 20 isoform X1
		XLOC_065982	pentatricopeptide repeat-containing protein At1g80270, mitochondrial-like
		XLOC_001844	---NA---
		XLOC_021870	methionine adenosyltransferase 2 subunit beta
		XLOC_056580	Rhg4-like receptor kinase I
		XLOC_046797	hypothetical chloroplast RF19 (chloroplast)
		XLOC_075054	aldehyde dehydrogenase family 3 member F1-like
		XLOC_048200	PREDICTED: uncharacterized protein LOC107621830
		XLOC_065789	protein transport protein sec31-like
		XLOC_024087	---NA---
		XLOC_012507	disease resistance protein TAO1-like
		XLOC_041267	---NA---
		XLOC_006483	hypothetical chloroplast RF19 (chloroplast)
		XLOC_016869	---NA---
		XLOC_044182	WD repeat-containing protein 44
		XLOC_044350	lea protein 1
		XLOC_023602	---NA---
		XLOC_053272	---NA---
		XLOC_006836	cytochrome P450 77A3-like
		XLOC_070830	PREDICTED: uncharacterized protein LOC106795708
		XLOC_028176	PREDICTED: expansin-A11-like
		XLOC_008141	probable aquaporin TIP5-1
		XLOC_007269	protein SLE2-like
		XLOC_077075	---NA---
		XLOC_036802	ribulose bisphosphate carboxylase small chain 1, chloroplastic-like
		XLOC_034524	PREDICTED: uncharacterized protein LOC107611280
		XLOC_002008	heat shock cognate 70 kDa protein-like
		XLOC_031977	putative F-box/FBD/LRR-repeat protein At1g66290
		XLOC_050406	PREDICTED: uncharacterized protein LOC107634678 isoform X1
		XLOC_081856	orf159 (mitochondrion)
		XLOC_024071	PREDICTED: uncharacterized protein LOC107457694
		XLOC_019479	PREDICTED: miraculin-like
		XLOC_036799	RHOMBOID-like protein 9, chloroplastic isoform X2
		XLOC_068093	little protein 1
		XLOC_012599	ABC transporter D family member 1-like isoform X1
		XLOC_005814	PREDICTED: uncharacterized protein LOC107624253 isoform X1
		XLOC_011493	galactinol--sucrose galactosyltransferase-like
		XLOC_056699	PREDICTED: uncharacterized protein LOC107628956
		XLOC_009257	pentatricopeptide repeat-containing protein At2g27610
		XLOC_039322	Glycine-rich protein / oleosin, putative
		XLOC_020355	---NA---
		XLOC_026493	dehydration-responsive element-binding protein 2D-like
		XLOC_053806	F-box/kelch-repeat protein At3g06240-like isoform X2
		XLOC_018799	pentatricopeptide repeat-containing protein At2g02750
		XLOC_004598	---NA---
		XLOC_042289	DEAD-box ATP-dependent RNA helicase 10
		XLOC_031256	PREDICTED: uncharacterized protein LOC107467160
		XLOC_077084	pentatricopeptide repeat-containing protein At1g25360
		XLOC_076815	---NA---
		XLOC_000088	putative L-ascorbate peroxidase 6
		XLOC_011198	heme-binding protein 2
		XLOC_080103	rust resistance kinase Lr10-like
		XLOC_025698	poly(ADP-ribose) glycohydrolase 1-like isoform X2
		XLOC_019691	hypothetical protein TSUD_141100
		XLOC_058345	protein HUA2-LIKE 2
		XLOC_053571	---NA---
		XLOC_081529	PREDICTED: uncharacterized protein LOC107640424
		XLOC_053583	---NA---
		XLOC_020544	transcription factor HBP-1b(c38)-like isoform X1
		XLOC_073103	MACPF domain-containing protein At4g24290-like
		XLOC_045204	PREDICTED: uncharacterized protein LOC107632972
		XLOC_048736	PREDICTED: uncharacterized protein LOC107628743
		XLOC_022227	putative pentatricopeptide repeat-containing protein At3g16710, mitochondrial isoform X1
		XLOC_041053	---NA---
		XLOC_063487	putative pentatricopeptide repeat-containing protein At3g16710, mitochondrial isoform X1
		XLOC_045171	---NA---
		XLOC_056235	putative pentatricopeptide repeat-containing protein At5g13230, mitochondrial
		XLOC_024644	golgin subfamily A member 6-like protein 2
		XLOC_069845	---NA---
		XLOC_033636	---NA---
		XLOC_016163	---NA---
		XLOC_067798	PREDICTED: uncharacterized protein LOC107619913
		XLOC_036129	NADH-dehydrogenase subunit 2 (mitochondrion)
		XLOC_003725	---NA---
		XLOC_073017	calcium homeostasis endoplasmic reticulum protein isoform X1
		XLOC_000325	ribosomal protein subunit L5 (mitochondrion)
		XLOC_064737	aldose reductase
		XLOC_031359	ACD11 homolog protein isoform X1
		XLOC_060290	APO protein 1, chloroplastic-like
		XLOC_020530	late embryogenesis abundant protein group 4 protein
		XLOC_039431	protein PALE CRESS, chloroplastic-like isoform X1
		XLOC_075734	PREDICTED: uncharacterized protein LOC107463846 isoform X1
		XLOC_067503	---NA---
		XLOC_014349	TMV resistance protein N-like
		XLOC_046997	PREDICTED: uncharacterized protein LOC107634126 isoform X2
		XLOC_020363	PREDICTED: uncharacterized protein LOC107477859
		XLOC_056883	ADP-ribosylation factor GTPase-activating protein AGD10
		XLOC_075642	50S ribosomal protein L14, chloroplastic-like
		XLOC_032325	PREDICTED: uncharacterized protein LOC107619179
		XLOC_014057	probable inactive leucine-rich repeat receptor-like protein kinase At1g66830
		XLOC_031570	G-type lectin S-receptor-like serine/threonine-protein kinase At1g34300
		XLOC_058270	22.0 kDa class IV heat shock protein-like
		XLOC_037308	---NA---
		XLOC_068586	ribosomal protein L2 (chloroplast)
		XLOC_036927	CSC1-like protein At3g54510
		XLOC_040846	xyloglucan endotransglucosylase/hydrolase protein 24-like
		XLOC_016518	transcription factor HEC2
		XLOC_051548	PREDICTED: alpha-glucosidase-like
		XLOC_075016	PREDICTED: uncharacterized protein LOC107618067
		XLOC_004471	pentatricopeptide repeat-containing protein At3g47530
		XLOC_078008	delta(14)-sterol reductase-like isoform X2
		XLOC_081897	---NA---
		XLOC_041006	---NA---
		XLOC_004646	---NA---
		XLOC_047840	PREDICTED: uncharacterized protein LOC107481937
		XLOC_045221	PREDICTED: uncharacterized protein LOC107607729
		XLOC_005472	diacylglycerol O-acyltransferase 1-like isoform X1
		XLOC_031864	putative F-box/FBD/LRR-repeat protein At1g78840
		XLOC_019634	protein DETOXIFICATION 51-like
		XLOC_009330	PREDICTED: uncharacterized protein LOC107621097
		XLOC_011138	G-type lectin S-receptor-like serine/threonine-protein kinase At4g27290 isoform X2
		XLOC_031017	ethylene-responsive transcription factor ERF062
		XLOC_020374	PREDICTED: uncharacterized protein LOC107458173
		XLOC_080389	PREDICTED: uncharacterized protein LOC107624289
		XLOC_019303	PREDICTED: uncharacterized protein LOC107640981
		XLOC_039784	PREDICTED: uncharacterized protein LOC107605566
		XLOC_031794	probable inactive nicotinamidase At3g16190
		XLOC_032132	photosystem I reaction center subunit II, chloroplastic-like
		XLOC_056462	---NA---
		XLOC_051564	PREDICTED: uncharacterized protein LOC107640813
		XLOC_063163	importin-5-like isoform X1
		XLOC_058465	dehydrogenase/reductase SDR family member 12
		XLOC_014677	pentatricopeptide repeat-containing protein At5g19020, mitochondrial-like
		XLOC_033919	pentatricopeptide repeat-containing protein At1g62670, mitochondrial-like
		XLOC_020410	---NA---
		XLOC_063870	pleiotropic drug resistance protein 1-like
		XLOC_060131	oleosin 5-like
		XLOC_051538	PREDICTED: uncharacterized protein LOC107606990
		XLOC_021355	---NA---
		XLOC_072907	scarecrow-like protein 3
		XLOC_050179	PREDICTED: uncharacterized protein LOC107627725
		XLOC_077898	---NA---
		XLOC_079554	protein FAM135B-like isoform X2
		XLOC_046864	RING-H2 finger protein ATL22-like
		XLOC_039604	callose synthase 7-like isoform X5
		XLOC_081815	---NA---
		XLOC_004525	uncharacterized mitochondrial protein AtMg00810-like
		XLOC_041143	centromere/kinetochore protein zw10 homolog isoform X1
		XLOC_078418	PREDICTED: uncharacterized protein LOC107605009
		XLOC_066267	sucrose synthase-like
		XLOC_029791	---NA---
		XLOC_000416	hypothetical chloroplast RF21 (chloroplast)
		XLOC_005070	proteinase inhibitor
		XLOC_073757	3-ketoacyl-CoA synthase 4-like
		XLOC_002414	dynamin-related protein 4C-like
		XLOC_080651	---NA---
		XLOC_045195	PREDICTED: uncharacterized protein LOC107626082
		XLOC_049590	putative GATA transcription factor 22
		XLOC_037096	PREDICTED: uncharacterized protein LOC107475120
		XLOC_028246	PREDICTED: uncharacterized protein LOC107610174 isoform X3
		XLOC_026392	Enzymatic polyprotein
		XLOC_002327	translocase of chloroplast 159, chloroplastic-like
		XLOC_007703	UDP-glycosyltransferase 86A1-like
		XLOC_009755	putative pentatricopeptide repeat-containing protein At3g05240
		XLOC_074839	PREDICTED: peroxygenase
		XLOC_000665	nicotinamide/nicotinic acid mononucleotide adenylyltransferase isoform X1
		XLOC_081853	---NA---
		XLOC_046314	PREDICTED: uncharacterized protein LOC107609874
		XLOC_065680	---NA---
		XLOC_033513	---NA---
		XLOC_039466	Serine/threonine-protein phosphatase 7 long form like
		XLOC_031161	PREDICTED: uncharacterized protein LOC107645026
		XLOC_080028	---NA---
		XLOC_069476	PREDICTED: uncharacterized protein LOC107490475
		XLOC_007281	beta-glucosidase 31-like isoform X2
		XLOC_041432	serine/threonine-protein kinase STN8, chloroplastic
		XLOC_038103	uncharacterized mitochondrial protein AtMg00810-like
		XLOC_011318	probable protein phosphatase 2C 80
		XLOC_050714	mother of FT and TFL1
		XLOC_016225	ankyrin repeat-containing protein At3g12360-like
		XLOC_030807	PREDICTED: uncharacterized protein LOC107607827
		XLOC_020419	LRR receptor-like serine/threonine-protein kinase FLS2
		XLOC_051292	8-amino-7-oxononanoate synthase
		XLOC_045074	---NA---
		XLOC_074981	urease accessory protein G-like
		XLOC_053475	(+)-neomenthol dehydrogenase-like isoform X2
		XLOC_054353	sulfate transporter 1.3
		XLOC_036945	pentatricopeptide repeat-containing protein At1g31430 isoform X1
		XLOC_014586	pentatricopeptide repeat-containing protein At4g14050, mitochondrial
		XLOC_046615	replication protein A 70 kDa DNA-binding subunit A-like
		XLOC_046992	11-beta-hydroxysteroid dehydrogenase 1B-like
		XLOC_056463	PREDICTED: uncharacterized protein LOC107469177
		XLOC_069535	uroporphyrinogen decarboxylase 1, chloroplastic-like
		XLOC_024538	beta-hexosaminidase 2
		XLOC_044446	non-specific lipid-transfer protein 1-like
		XLOC_034005	serine/threonine-protein phosphatase 6 regulatory ankyrin repeat subunit C-like
		XLOC_005650	probable tRNA N6-adenosine threonylcarbamoyltransferase, mitochondrial isoform X1
		XLOC_012067	eukaryotic translation initiation factor 3 subunit A-like isoform X1
		XLOC_014029	protein SLE1-like
		XLOC_040946	---NA---
		XLOC_064788	protein FAR1-RELATED SEQUENCE 5-like
		XLOC_019411	22.0 kDa class IV heat shock protein-like
		XLOC_070723	---NA---
		XLOC_075908	F-box/FBD/LRR-repeat protein At4g26340-like
		XLOC_067984	---NA---
		XLOC_012881	---NA---
		XLOC_075778	(6-4)DNA photolyase
		XLOC_046172	receptor-like protein kinase HSL1
		XLOC_080954	---NA---
		XLOC_017521	PREDICTED: uncharacterized protein LOC107636099
		XLOC_051928	pentatricopeptide repeat-containing protein At4g04370-like
		XLOC_001359	UPF0548 protein At2g17695-like
		XLOC_000715	pentatricopeptide repeat-containing protein At4g37170-like
		XLOC_051297	PREDICTED: uncharacterized protein LOC107623111 isoform X2
		XLOC_044746	universal stress protein YxiE-like
		XLOC_053238	truncated transcription factor CAULIFLOWER D-like
		XLOC_001574	probable purine permease 11 isoform X1
		XLOC_074957	PREDICTED: uncharacterized protein LOC107640793
		XLOC_071885	PREDICTED: uncharacterized protein LOC107612204
		XLOC_022175	galactinol synthase 1-like
		XLOC_006799	protein CURVATURE THYLAKOID 1C, chloroplastic
		XLOC_052894	Uncharacterized protein TCM_042889
		XLOC_037021	PREDICTED: uncharacterized protein LOC107496654
		XLOC_029214	defensin-like protein
		XLOC_001167	LOB domain-containing protein 12-like
		XLOC_041075	pathogenesis-related protein 2-like
		XLOC_016719	seed maturation protein PM40 isoform X1
		XLOC_063370	PREDICTED: uncharacterized protein LOC107645664
		XLOC_019460	putative pentatricopeptide repeat-containing protein At1g12700, mitochondrial isoform X1
		XLOC_006662	PREDICTED: uncharacterized protein LOC107470142
		XLOC_068123	PREDICTED: uncharacterized protein LOC107646913
		XLOC_073291	uncharacterized mitochondrial protein AtMg00810-like
		XLOC_038296	PREDICTED: uncharacterized protein LOC107606705
		XLOC_028256	protein OBERON 4
		XLOC_031942	PREDICTED: uncharacterized protein LOC107475361
		XLOC_020389	PREDICTED: uncharacterized protein LOC107640279
		XLOC_006783	putative pentatricopeptide repeat-containing protein At4g17915
		XLOC_012385	gibberellin-regulated protein 2-like
		XLOC_032926	SPX domain-containing membrane protein At4g22990-like isoform X1
		XLOC_023770	pentatricopeptide repeat-containing protein At4g39952, mitochondrial
		XLOC_020426	PREDICTED: uncharacterized protein LOC107466892
		XLOC_037795	seed maturation protein
		XLOC_060537	---NA---
		XLOC_073296	---NA---
		XLOC_055625	---NA---
		XLOC_068156	PREDICTED: uncharacterized protein LOC107615542
		XLOC_051045	cellulose synthase A catalytic subunit 8 [UDP-forming]-like
		XLOC_070139	TMV resistance protein N-like
		XLOC_054934	---NA---
		XLOC_052784	PREDICTED: uncharacterized protein LOC107611034
		XLOC_051584	---NA---
		XLOC_044954	---NA---
		XLOC_014258	vacuolar iron transporter 1-like
		XLOC_009623	PREDICTED: uncharacterized protein LOC107480828
		XLOC_071816	PREDICTED: uncharacterized protein LOC107629940 isoform X1
		XLOC_054800	C2 and GRAM domain-containing protein At5g50170
		XLOC_078238	zinc finger CCCH domain-containing protein 39
		XLOC_071921	ADP,ATP carrier protein 1, mitochondrial-like
		XLOC_060567	---NA---
		XLOC_074739	---NA---
		XLOC_021356	---NA---
		XLOC_030989	---NA---
		XLOC_031129	DNA mismatch repair protein MSH3 isoform X1
		XLOC_034905	thyroid adenoma-associated protein homolog isoform X1
		XLOC_076562	---NA---
		XLOC_018466	putative DREB transcription factor
		XLOC_070814	protein FAR1-RELATED SEQUENCE 5-like
		XLOC_014812	transmembrane protein, putative
		XLOC_011382	putative GATA transcription factor 22
		XLOC_021343	NAC domain-containing protein 21/22-like
		XLOC_064678	triacylglycerol lipase 2-like
		XLOC_047270	endonuclease MutS2
		XLOC_055348	non-specific lipid-transfer protein 3-like
		XLOC_068101	DELLA protein GAI
		XLOC_058194	PREDICTED: miraculin-like
		XLOC_038494	pentatricopeptide repeat-containing protein At5g06540-like
		XLOC_073975	PREDICTED: uncharacterized protein LOC107472460, partial
		XLOC_053214	PREDICTED: uncharacterized protein LOC107636798
		XLOC_001559	seed maturation protein
		XLOC_060941	---NA---
		XLOC_014054	protein trichome birefringence-like 34
		XLOC_065670	---NA---
		XLOC_029523	transmembrane protein, putative
		XLOC_026718	psbP domain-containing protein 4, chloroplastic
		XLOC_072142	cytochrome b559 subunit alpha
		XLOC_050427	Pmr5/Cas1p GDSL/SGNH-like acyl-esterase family protein
		XLOC_069068	---NA---
		XLOC_003517	---NA---
		XLOC_053639	F-box protein CPR30-like
		XLOC_015659	protein LURP-one-related 10-like
		XLOC_076801	RNA polymerase beta' subunit (chloroplast)
		XLOC_041848	protein IWS1 homolog
		XLOC_009057	---NA---
		XLOC_024524	pentatricopeptide repeat-containing protein At3g26540-like
		XLOC_027414	SAC3 family protein B isoform X1
		XLOC_019616	G patch domain-containing protein 11-like
		XLOC_061351	---NA---
		XLOC_032120	transcription initiation factor TFIID subunit 12b
		XLOC_056900	PREDICTED: uncharacterized protein LOC107492656
		XLOC_002724	protease 2 isoform X2
		XLOC_027607	PREDICTED: uncharacterized protein LOC107612353
		XLOC_023243	PREDICTED: uncharacterized protein LOC107607211
		XLOC_017778	zinc finger CCCH domain-containing protein 18-like isoform X1
		XLOC_041442	zinc finger CCCH domain-containing protein 48-like
		XLOC_065573	---NA---
		XLOC_029079	frigida-LIKE protein
		XLOC_014876	PREDICTED: uncharacterized protein LOC107615862
		XLOC_012802	---NA---
		XLOC_031305	PREDICTED: uncharacterized protein LOC107467286
		XLOC_008513	PREDICTED: uncharacterized protein LOC107481097
		XLOC_056464	DNA/RNA polymerases superfamily protein, putative
		XLOC_003334	dual specificity protein kinase splA
		XLOC_062592	50S ribosomal protein L22-like
		XLOC_061055	superoxide dismutase [Cu-Zn]-like
		XLOC_064556	---NA---
		XLOC_019683	tRNA(Ile)-lysidine synthase
		XLOC_069524	---NA---
		XLOC_033058	PREDICTED: uncharacterized protein LOC107615055
		XLOC_000741	NADH-ubiquinone oxidoreductase 49 kDa subunit
		XLOC_081613	B3 domain-containing protein LOC_Os12g40080-like
		XLOC_067769	cell surface glycoprotein 1-like
		XLOC_037743	pentatricopeptide repeat-containing protein At2g17140-like
		XLOC_012610	7-deoxyloganetin glucosyltransferase-like
		XLOC_017324	photosystem I assembly protein ycf3
		XLOC_020840	arachin Ahy-3-like
		XLOC_056751	PREDICTED: uncharacterized protein LOC107490910
		XLOC_027626	---NA---
		XLOC_027802	probable aminotransferase TAT2
		XLOC_072246	---NA---
		XLOC_029958	ribosomal protein S19 (chloroplast)
		XLOC_057951	succinate-semialdehyde dehydrogenase, mitochondrial-like
		XLOC_062219	high affinity nitrate transporter 2.7
		XLOC_023995	---NA---
		XLOC_078250	retrovirus-related Pol polyprotein from transposon TNT 1-94
		XLOC_055138	transcription factor MYB30-like
		XLOC_067132	uroporphyrinogen decarboxylase 1, chloroplastic isoform X3
		XLOC_071120	PREDICTED: uncharacterized protein LOC107612483 isoform X1
		XLOC_066420	PREDICTED: uncharacterized protein LOC107478342
		XLOC_029726	---NA---
		XLOC_044745	universal stress protein YxiE-like
		XLOC_020423	probable serine/threonine-protein kinase At5g41260
		XLOC_060774	transcription factor bHLH7-like
		XLOC_007169	class I heat shock protein-like
		XLOC_055538	PREDICTED: uncharacterized protein LOC107638052
		XLOC_020347	---NA---
		XLOC_000357	protein transport protein sec31-like
		XLOC_079156	---NA---
		XLOC_057209	pentatricopeptide repeat-containing protein At2g02750
		XLOC_012823	---NA---
		XLOC_045956	PREDICTED: uncharacterized protein LOC107489131
		XLOC_061158	glucose and ribitol dehydrogenase homolog 1-like
		XLOC_069215	---NA---
		XLOC_017356	ABC transporter G family member 11
		XLOC_059894	serine/threonine-protein kinase EDR1
		XLOC_054462	probable 3-hydroxyisobutyrate dehydrogenase, mitochondrial isoform X2
		XLOC_015028	PREDICTED: uncharacterized protein LOC107615542
		XLOC_029915	late embryogenesis abundant protein group 3 protein
		XLOC_046554	---NA---
		XLOC_053457	myb-related protein 306-like
		XLOC_007593	---NA---
		XLOC_032803	zinc finger protein HD1-like
		XLOC_019980	zinc finger protein JAGGED
		XLOC_040979	---NA---
		XLOC_058743	RING-H2 finger protein ATL72 isoform X1
		XLOC_069330	---NA---
		XLOC_002270	desiccation-related protein PCC13-62-like
		XLOC_054371	pentatricopeptide repeat-containing protein At4g16390, chloroplastic-like
		XLOC_022047	Mediator of DNA damage checkpoint protein 1
		XLOC_050947	PREDICTED: uncharacterized protein LOC107481933
		XLOC_041463	(+)-neomenthol dehydrogenase-like
		XLOC_008678	E3 ubiquitin-protein ligase RNF181-like
		XLOC_037122	hypothetical protein TSUD_157590
		XLOC_075615	DNA-directed RNA polymerase III subunit RPC3
		XLOC_026548	PREDICTED: uncharacterized protein LOC107495151
		XLOC_076638	PREDICTED: uncharacterized protein LOC107616662
		XLOC_042559	E3 ubiquitin-protein ligase PUB22-like
		XLOC_001671	36.4 kDa proline-rich protein-like
		XLOC_037499	PREDICTED: uncharacterized protein LOC107616537
		XLOC_022139	---NA---
		XLOC_048486	receptor-like protein kinase HERK 1
		XLOC_038040	pentatricopeptide repeat-containing protein At2g15690-like
		XLOC_021788	soyasapogenol B glucuronide galactosyltransferase-like
		XLOC_049124	---NA---
		XLOC_045045	hypothetical protein (mitochondrion)
		XLOC_033838	receptor-like serine/threonine-protein kinase SD1-8 isoform X4
		XLOC_045205	PREDICTED: uncharacterized protein LOC107627573
		XLOC_054145	Trafficking protein particle complex subunit 5
		XLOC_043443	(+)-neomenthol dehydrogenase-like
		XLOC_029832	---NA---
		XLOC_030299	growth-regulating factor 5-like
		XLOC_051040	TGACG-sequence-specific DNA-binding protein TGA-2.1-like
		XLOC_010156	NAD(P)H-quinone oxidoreductase subunit L, chloroplastic
		XLOC_057673	TIR-NBS-LRR type disease resistance protein
		XLOC_015952	---NA---
		XLOC_078935	PREDICTED: uncharacterized protein LOC107479634
		XLOC_002734	BEL1-like homeodomain protein 4
		XLOC_049611	TBC1 domain family member 13-like isoform X2
		XLOC_046004	pentatricopeptide repeat-containing protein At2g41080-like
		XLOC_006630	replication protein A 70 kDa DNA-binding subunit B-like
		XLOC_072909	---NA---
		XLOC_027351	cytochrome b6-f complex iron-sulfur subunit, chloroplastic-like
		XLOC_074504	PREDICTED: uncharacterized protein LOC107465992
		XLOC_053215	PREDICTED: uncharacterized protein LOC107628956
		XLOC_017766	pentatricopeptide repeat-containing protein At1g63080, mitochondrial-like isoform X1
		XLOC_042443	ethylene-overproduction protein 1-like
		XLOC_038301	PREDICTED: uncharacterized protein LOC107474270
		XLOC_065321	F-box protein At5g07610-like
		XLOC_074608	---NA---
		XLOC_026362	---NA---
		XLOC_051361	cystinosin homolog isoform X1
		XLOC_058657	nucleoside diphosphate kinase 1
		XLOC_058807	pentatricopeptide repeat-containing protein At3g18110, chloroplastic
		XLOC_061019	stachyose synthase
		XLOC_041588	---NA---
		XLOC_070608	PREDICTED: uncharacterized protein LOC107628535
		XLOC_066439	PREDICTED: uncharacterized protein LOC107608445
		XLOC_040576	PREDICTED: uncharacterized protein LOC107496694
		XLOC_029045	ADP,ATP carrier protein 1, mitochondrial-like
		XLOC_070734	protein trichome birefringence-like 10
		XLOC_041016	---NA---
		XLOC_024764	TIR-NBS-LRR type disease resistance protein
		XLOC_045087	PREDICTED: uncharacterized protein LOC107458173
		XLOC_024074	hypothetical protein KK1_042873
		XLOC_080976	PREDICTED: uncharacterized protein LOC105976453
		XLOC_080498	SEC12-like protein 1
		XLOC_064437	---NA---
		XLOC_004548	---NA---
		XLOC_061821	PREDICTED: uncharacterized protein LOC107648290 isoform X1
		XLOC_003247	pentatricopeptide repeat-containing protein DOT4, chloroplastic-like
		XLOC_069072	protein DMR6-LIKE OXYGENASE 1-like
		XLOC_043445	(+)-neomenthol dehydrogenase-like isoform X2
		XLOC_079865	histone acetyltransferase HAC12-like
		XLOC_020615	hypothetical protein MTR_5g024973
		XLOC_072174	DEF2_ARAHYRecName: Full=Defensin 2; AltName: Allergen=Ara h 13.0101; Flags: Precursor
		XLOC_062627	PREDICTED: uncharacterized protein LOC107620785
		XLOC_011167	stem-specific protein TSJT1-like
		XLOC_080809	---NA---
		XLOC_052837	protein SLE1-like
		XLOC_057714	PREDICTED: uncharacterized protein LOC107482483 isoform X2
		XLOC_066858	PREDICTED: uncharacterized protein LOC107607370
		XLOC_064334	PREDICTED: uncharacterized protein LOC107457914
		XLOC_045059	PREDICTED: uncharacterized protein LOC107474133
		XLOC_000366	putative lysozyme-like protein
		XLOC_008187	PREDICTED: uncharacterized protein LOC107495503
		XLOC_043732	transcription factor PIF1-like
		XLOC_067339	F-box/kelch-repeat protein At3g06240-like
		XLOC_023307	P24 oleosin isoform A-like
		XLOC_071258	F-box/kelch-repeat protein At3g23880-like
		XLOC_008980	RNA-directed DNA polymerase homolog
		XLOC_073318	PREDICTED: uncharacterized protein LOC107462729
		XLOC_032307	PREDICTED: uncharacterized protein LOC107458173
		XLOC_019613	---NA---
		XLOC_026932	17.7 kDa class II heat shock protein-like
		XLOC_016434	transcriptional regulator SUPERMAN
		XLOC_033193	piriformospora indica-insensitive protein 2-like
		XLOC_039942	flavonoid 3'-monooxygenase-like
		XLOC_031335	probable serine/threonine-protein kinase At1g18390
		XLOC_021103	AAA-ATPase At3g50940-like
		XLOC_079529	F-box/kelch-repeat protein At3g23880-like
		XLOC_000198	50S ribosomal protein L18-like
		XLOC_017403	PREDICTED: uncharacterized protein LOC107489857
		XLOC_018717	alcohol dehydrogenase 1-like
		XLOC_050945	universal stress protein Slr1101-like
		XLOC_066165	PREDICTED: uncharacterized protein LOC107609517
		XLOC_069289	glycine-rich protein DOT1-like
		XLOC_033635	elongator complex protein 1
		XLOC_056471	putative RNA-directed DNA polymerase
		XLOC_058515	late embryogenesis abundant protein group 8 protein
		XLOC_072202	protein DETOXIFICATION 18-like
		XLOC_007519	---NA---
		XLOC_039667	DNA repair protein REV1-like
		XLOC_012848	PREDICTED: uncharacterized protein LOC107647148
		XLOC_062292	histone-lysine N-methyltransferase ATX4-like
		XLOC_022584	peroxidase 9-like
		XLOC_019328	N-alpha-acetyltransferase 16, NatA auxiliary subunit
		XLOC_067023	---NA---
		XLOC_081040	phosphomevalonate kinase-like
		XLOC_033623	PREDICTED: uncharacterized protein LOC107462117
		XLOC_012012	---NA---
		XLOC_068612	PREDICTED: uncharacterized protein LOC107626042 isoform X1
		XLOC_007680	GDSL esterase/lipase At5g22810-like
		XLOC_047753	LRR receptor-like serine/threonine-protein kinase FLS2
		XLOC_075459	putative zinc finger protein At1g68190
		XLOC_061328	arachin Ahy-3-like
		XLOC_060158	putative pterin-4-alpha-carbinolamine dehydratase isoform X2
		XLOC_054436	calmodulin-interacting protein 111
		XLOC_074475	PREDICTED: uncharacterized protein LOC107477070
		XLOC_000769	NADH dehydrogenase subunit 5 (mitochondrion)
		XLOC_018496	cytochrome C oxidase, subunit VIb family protein
		XLOC_049976	---NA---
		XLOC_067564	endo-1,4-beta-xylanase A-like isoform X1
		XLOC_029223	beta-glucuronosyltransferase GlcAT14A
		XLOC_080643	PREDICTED: uncharacterized protein LOC107459463
		XLOC_056921	glucan endo-1,3-beta-glucosidase 2-like
		XLOC_045184	---NA---
		XLOC_039229	LOB domain-containing protein 12-like
		XLOC_037657	transcription factor HEC2-like
		XLOC_000899	Retrovirus-related Pol polyprotein LINE-1
		XLOC_041394	BAG family molecular chaperone regulator 6
		XLOC_073253	(R)-mandelonitrile lyase-like
		XLOC_065015	PREDICTED: uncharacterized protein LOC107495576
		XLOC_070664	nudix hydrolase 14, chloroplastic-like
		XLOC_023994	glycine-rich protein DOT1-like
		XLOC_042394	zinc finger CCCH domain-containing protein 48-like
		XLOC_058618	PREDICTED: uncharacterized protein LOC107642881
		XLOC_013582	mitochondrial amidoxime-reducing component 1-like
		XLOC_004610	50S ribosomal protein L12, chloroplastic-like
		XLOC_001091	RNA-directed DNA polymerase
		XLOC_017099	probable protein phosphatase 2C 8
		XLOC_077848	25.3 kDa vesicle transport protein
		XLOC_015106	LRR receptor-like serine/threonine-protein kinase GSO1
		XLOC_034384	PREDICTED: uncharacterized protein LOC107469697
		XLOC_077479	isoprene synthase, chloroplastic-like
		XLOC_005728	putative MO25-like protein At5g47540
		XLOC_056571	transcription factor HEC2
		XLOC_023607	PREDICTED: uncharacterized protein LOC107465083
		XLOC_027474	TMV resistance protein N-like isoform X3
		XLOC_038032	PREDICTED: uncharacterized protein LOC107618225
		XLOC_030996	DNA mismatch repair protein MSH1, mitochondrial
		XLOC_017546	1-aminocyclopropane-1-carboxylate synthase 7-like
		XLOC_059186	calcium-transporting ATPase 8, plasma membrane-type-like isoform X2
		XLOC_051576	PREDICTED: uncharacterized protein LOC107477848
		XLOC_041999	---NA---
		XLOC_078228	cytochrome P450 734A1
		XLOC_014186	protein SCARECROW
		XLOC_002614	ninja-family protein AFP1
		XLOC_048336	putative pentatricopeptide repeat-containing protein At1g12700, mitochondrial isoform X1
		XLOC_025468	PREDICTED: uncharacterized protein LOC107631800
		XLOC_058329	deacetoxyvindoline 4-hydroxylase-like isoform X1
		XLOC_032439	PREDICTED: uncharacterized protein LOC107628463 isoform X1
		XLOC_065771	---NA---
		XLOC_069741	PREDICTED: uncharacterized protein LOC107613052
		XLOC_056287	tRNA (guanosine(18)-2'-O)-methyltransferase
		XLOC_042078	probable F-box protein At5g04010
		XLOC_049861	uroporphyrinogen decarboxylase 1, chloroplastic isoform X1
		XLOC_055684	AP2-like ethylene-responsive transcription factor BBM1
		XLOC_046557	PREDICTED: uncharacterized protein LOC107488569
		XLOC_049438	---NA---
		XLOC_070376	PREDICTED: uncharacterized protein LOC107612353
		XLOC_015430	transmembrane emp24 domain-containing protein p24beta3
		XLOC_060723	late embryogenesis abundant protein D-34-like isoform X2
		XLOC_019000	histone chaperone asf-1-like
		XLOC_020448	---NA---
		XLOC_019582	3-hydroxyisobutyryl-CoA hydrolase-like protein 5
		XLOC_005033	protein indeterminate-domain 12-like
		XLOC_056219	PREDICTED: uncharacterized protein LOC107625901
		XLOC_025443	UDP-glycosyltransferase 76F1-like isoform X3
		XLOC_062610	exocyst complex component EXO70A1-like
		XLOC_032838	queuine tRNA-ribosyltransferase subunit qtrtd1-like
		XLOC_007922	PREDICTED: uncharacterized protein LOC107617948
		XLOC_013781	ribosomal protein L2 (chloroplast)
		XLOC_069475	putative disease resistance protein At3g14460
		XLOC_045907	PREDICTED: uncharacterized protein LOC107634190
		XLOC_044744	adenine nucleotide alpha hydrolase superfamily protein
		XLOC_028169	PREDICTED: uncharacterized protein LOC107490093
		XLOC_073281	---NA---
		XLOC_038460	pyruvate decarboxylase 1-like
		XLOC_050324	PREDICTED: uncharacterized protein LOC107631080 isoform X1
		XLOC_005858	ethylene-overproduction protein 1-like
		XLOC_020456	---NA---
		XLOC_057312	zinc-finger homeodomain protein 8-like
		XLOC_049679	galactinol--sucrose galactosyltransferase-like
		XLOC_046799	---NA---
		XLOC_030345	Retrovirus-related Pol polyprotein from transposon TNT 1-94
		XLOC_073454	PREDICTED: uncharacterized protein LOC107645003 isoform X1
		XLOC_000467	ribosomal protein S2 (chloroplast)
		XLOC_054114	pentatricopeptide repeat-containing protein At4g14050, mitochondrial
		XLOC_004759	putative disease resistance protein At3g14460
		XLOC_069989	NADH dehydrogenase subunit 9 (mitochondrion)
		XLOC_047028	BTB/POZ domain-containing protein At1g63850
		XLOC_012388	gibberellin-regulated protein 2-like
		XLOC_016755	SNF1-related protein kinase regulatory subunit gamma-1-like
		XLOC_020425	LRR receptor-like serine/threonine-protein kinase FLS2
		XLOC_040328	ABC transporter B family member 25 isoform X1
		XLOC_050843	two-pore potassium channel 3
		XLOC_014171	pentatricopeptide repeat-containing protein At1g56690, mitochondrial-like isoform X1
		XLOC_068198	PREDICTED: membrin-11-like, partial
		XLOC_002883	---NA---
		XLOC_073297	---NA---
		XLOC_055844	UDP-glycosyltransferase 83A1-like
		XLOC_030626	ribosomal protein L2 (plastid)
		XLOC_021943	PREDICTED: uncharacterized protein LOC107493116
		XLOC_056500	ribosomal protein L2 (chloroplast)
		XLOC_069463	---NA---
		XLOC_051203	glycine-rich cell wall structural protein-like
		XLOC_029496	dehydration-responsive element-binding protein 2E-like
		XLOC_045057	---NA---
		XLOC_037002	CDK5 and ABL1 enzyme substrate 2-like
		XLOC_077937	---NA---
		XLOC_068380	PREDICTED: uncharacterized protein LOC107609861
		XLOC_021337	probable glycosyltransferase At5g03795
		XLOC_068537	PREDICTED: uncharacterized protein LOC107494529
		XLOC_036099	PREDICTED: uncharacterized protein LOC107642005
		XLOC_060460	16.9 kDa class I heat shock protein 1-like
		XLOC_081749	ribulose bisphosphate carboxylase small chain 1, chloroplastic-like
		XLOC_012200	PREDICTED: uncharacterized protein LOC107611752
		XLOC_069843	AT-hook motif nuclear-localized protein 14-like
		XLOC_040961	---NA---
		XLOC_020433	hypothetical protein ARAX_ADH51I17-83F22-001
		XLOC_023556	---NA---
		XLOC_076476	PREDICTED: uncharacterized protein LOC107496277
		XLOC_064545	ATP-dependent DNA helicase At3g02060, chloroplastic
		XLOC_017630	aldehyde dehydrogenase family 2 member C4-like isoform X1
		XLOC_010815	PREDICTED: uncharacterized protein LOC107477598
		XLOC_046991	PREDICTED: uncharacterized protein LOC107489344 isoform X3
		XLOC_053068	PREDICTED: uncharacterized protein LOC107639774 isoform X2
		XLOC_061739	basic leucine zipper 10
		XLOC_017939	PREDICTED: uncharacterized protein LOC107605009
		XLOC_009071	PREDICTED: uncharacterized protein LOC107614642
		XLOC_073345	PREDICTED: uncharacterized protein LOC107613253 isoform X4
		XLOC_016661	floral homeotic protein PMADS 1-like isoform X2
		XLOC_028465	uncharacterized methyltransferase At1g78140, chloroplastic
		XLOC_046709	splicing factor, arginine/serine-rich 15-like
		XLOC_056477	PREDICTED: uncharacterized protein LOC107635651 isoform X2
		XLOC_066393	zinc finger BED domain-containing protein RICESLEEPER 3-like
		XLOC_049162	protein PELOTA 1-like
		XLOC_024392	ribonuclease E/G-like protein, chloroplastic isoform X1
		XLOC_040031	---NA---
		XLOC_041544	PREDICTED: uncharacterized protein LOC107626831
		XLOC_072934	ATPase family AAA domain-containing protein 1-A isoform X1
		XLOC_029741	L-type lectin-domain containing receptor kinase IX.1-like
		XLOC_051563	hypothetical protein glysoja_018257
		XLOC_002238	uncharacterized membrane protein At4g09580
		XLOC_000761	NADH dehydrogenase subunit 4 (mitochondrion)
		XLOC_056337	uncharacterized mitochondrial protein AtMg00810-like
		XLOC_051625	PREDICTED: uncharacterized protein LOC107610369
		XLOC_008589	Mitochondrial substrate carrier family protein
		XLOC_073244	PREDICTED: uncharacterized protein LOC107636798
		XLOC_075021	cysteine proteinase
		XLOC_029439	E3 ubiquitin-protein ligase MIEL1 isoform X2
		XLOC_059753	PREDICTED: uncharacterized protein LOC107628956
		XLOC_017126	PREDICTED: uncharacterized protein LOC107488152 isoform X5
		XLOC_025278	serine-rich adhesin for platelets-like isoform X1
		XLOC_049790	---NA---
		XLOC_033534	---NA---
		XLOC_058192	PREDICTED: miraculin-like
		XLOC_029790	PREDICTED: uncharacterized protein LOC107462729
		XLOC_019734	putative pentatricopeptide repeat-containing protein At3g16710, mitochondrial isoform X6
		XLOC_042898	probable F-box protein At4g22060
		XLOC_061208	receptor-like protein kinase ANXUR2
		XLOC_044562	glutathione S-transferase zeta class-like isoform X1
		XLOC_070309	---NA---
		XLOC_071869	PREDICTED: uncharacterized protein LOC107472449
		XLOC_059410	hypothetical protein glysoja_030734, partial
		XLOC_026210	---NA---
		XLOC_059623	putative pentatricopeptide repeat-containing protein At5g37570
		XLOC_010755	protein PNS1-like
		XLOC_066828	---NA---
		XLOC_015831	PREDICTED: uncharacterized protein LOC108173334
		XLOC_074416	beta-galactosidase 13-like
		XLOC_012810	---NA---
		XLOC_023015	protein FAR1-RELATED SEQUENCE 5-like
		XLOC_036520	TIR-NBS-LRR type disease resistance protein
		XLOC_073693	PREDICTED: uncharacterized protein LOC107471864
		XLOC_058133	PREDICTED: uncharacterized protein LOC107644554
		XLOC_078298	PREDICTED: uncharacterized protein LOC107624529
		XLOC_024602	SNF1-related protein kinase regulatory subunit gamma-1-like isoform X2
		XLOC_047044	PREDICTED: uncharacterized protein LOC107641999
		XLOC_045143	PREDICTED: uncharacterized protein LOC107626524
		XLOC_003289	beta-galactosidase 6-like
		XLOC_054786	PREDICTED: uncharacterized protein LOC107480825
		XLOC_016588	vicilin-like seed storage protein At2g18540 isoform X1
		XLOC_033523	RNA-directed DNA polymerase
		XLOC_026428	PREDICTED: uncharacterized protein LOC107636375
		XLOC_071121	pre-mRNA-processing factor 39 isoform X2
		XLOC_035550	(3S,6E)-nerolidol synthase 1-like
		XLOC_020670	protein LOW PSII ACCUMULATION 1, chloroplastic isoform X2
		XLOC_008710	putative E3 ubiquitin-protein ligase LIN
		XLOC_029024	PREDICTED: uncharacterized protein LOC107495480
		XLOC_006176	---NA---
		XLOC_011522	protein LAZ1 homolog 2 isoform X1
		XLOC_074403	probable cyclic nucleotide-gated ion channel 20, chloroplastic
		XLOC_044989	universal stress protein A-like protein
		XLOC_016751	glutamyl-tRNA(Gln) amidotransferase subunit A, chloroplastic/mitochondrial
		XLOC_064825	PREDICTED: uncharacterized protein LOC107626633
		XLOC_059767	bidirectional sugar transporter SWEET5-like
		XLOC_034675	uncharacterized aarF domain-containing protein kinase At1g79600, chloroplastic
		XLOC_005095	hsp20/alpha crystallin family protein
		XLOC_080531	---NA---
		XLOC_071845	BnaUnng00820D
		XLOC_052108	synaptotagmin-5 isoform X2
		XLOC_077938	---NA---
		XLOC_064158	---NA---
		XLOC_031785	F-box/kelch-repeat protein At3g23880-like
		XLOC_022474	protein NRT1/ PTR FAMILY 2.8-like
		XLOC_033043	F-box/LRR-repeat protein At3g26922-like
		XLOC_069892	NAC domain-containing protein 40-like isoform X1
		XLOC_060841	probable galactinol--sucrose galactosyltransferase 2
		XLOC_046552	2-carboxy-1,4-naphthoquinone phytyltransferase, chloroplastic
		XLOC_011148	PREDICTED: uncharacterized protein LOC101498670 isoform X2
		XLOC_013419	outer envelope pore protein 16-2, chloroplastic
		XLOC_020384	hypothetical protein TSUD_30090
		XLOC_022326	DUF3049 family protein
		XLOC_050659	UDP-glucose 6-dehydrogenase 1-like
		XLOC_000868	PREDICTED: uncharacterized protein LOC107474006
		XLOC_070681	PREDICTED: uncharacterized protein LOC107475247
		XLOC_057144	PREDICTED: uncharacterized protein LOC107492924 isoform X1
		XLOC_050744	basic blue protein
		XLOC_049041	protein MEI2-like 2
		XLOC_075304	PREDICTED: uncharacterized protein LOC107616233
		XLOC_022314	legumin type B-like
		XLOC_043273	protein SUPPRESSOR OF PHYA-105 1-like
		XLOC_081837	---NA---
		XLOC_001820	PGR5-like protein 1A, chloroplastic
		XLOC_056284	PREDICTED: uncharacterized protein LOC107605994
		XLOC_060716	sucrose-binding protein-like
		XLOC_078439	dnaJ homolog subfamily B member 13-like
		XLOC_020434	---NA---
		XLOC_025486	nucleolar complex protein 4 homolog B-like
		XLOC_002671	---NA---
		XLOC_043626	protein CHROMATIN REMODELING 8
		XLOC_078790	unnamed protein product, partial
		XLOC_067293	PREDICTED: uncharacterized protein LOC107460542
		XLOC_026436	---NA---
		XLOC_033570	---NA---
		XLOC_061586	---NA---
		XLOC_071153	tetratricopeptide repeat protein 7A-like
		XLOC_034535	PREDICTED: uncharacterized protein LOC107470215
		XLOC_069576	PREDICTED: uncharacterized protein LOC107633632
		XLOC_031269	PREDICTED: uncharacterized protein LOC107467504
		XLOC_080616	---NA---
		XLOC_031128	25.3 kDa vesicle transport protein
		XLOC_028182	---NA---
		XLOC_069883	capsanthin/capsorubin synthase, chromoplastic-like
		XLOC_081481	---NA---
		XLOC_070080	probable beta-1,3-galactosyltransferase 10
		XLOC_045196	PREDICTED: uncharacterized protein LOC107626082
		XLOC_065722	PREDICTED: uncharacterized protein LOC107605205
		XLOC_033186	PREDICTED: uncharacterized protein At2g39795, mitochondrial-like
		XLOC_029802	hypothetical protein ARAX_ADH51I17-83F22-001
		XLOC_065179	pentatricopeptide (PPR) repeat protein
		XLOC_004599	---NA---
		XLOC_008511	hypothetical protein glysoja_040432
		XLOC_000472	unknown
		XLOC_000464	ribosomal protein L20 (chloroplast)
		XLOC_062664	pentatricopeptide repeat-containing protein At3g21470-like
		XLOC_064848	methionine adenosyltransferase 2 subunit beta
		XLOC_039678	golgin subfamily A member 6-like protein 2
		XLOC_025605	sedoheptulose-1,7-bisphosphatase, chloroplastic
		XLOC_035005	---NA---
		XLOC_021584	---NA---
		XLOC_005115	legumin type B-like isoform X3
		XLOC_037744	pentatricopeptide repeat-containing protein At2g17140-like
		XLOC_054315	probable sucrose-phosphate synthase 2
		XLOC_040532	phospholipase A I-like
		XLOC_047294	18.5 kDa class I heat shock protein-like
		XLOC_070255	---NA---
		XLOC_044565	glutathione S-transferase zeta class-like isoform X1
		XLOC_033613	---NA---
		XLOC_042436	Raf kinase inhibitor-like protein, YbhB/YbcL family protein
		XLOC_017294	ATP synthase CF0 subunit I (chloroplast)
		XLOC_058027	PREDICTED: uncharacterized protein LOC107469697
		XLOC_052633	B3 domain-containing transcription factor ABI3 isoform X2
		XLOC_045889	LRR receptor-like serine/threonine-protein kinase RCH1
		XLOC_041008	---NA---
		XLOC_001254	mitochondrial substrate carrier family protein E
		XLOC_076913	PREDICTED: uncharacterized protein LOC107482483 isoform X1
		XLOC_043470	PREDICTED: uncharacterized protein LOC104774347 isoform X1
		XLOC_065737	---NA---
		XLOC_012176	PREDICTED: uncharacterized protein LOC107480718
		XLOC_051428	E3 ubiquitin-protein ligase HERC2-like
		XLOC_041252	---NA---
		XLOC_046548	PREDICTED: uncharacterized protein LOC107625278
		XLOC_006547	---NA---
		XLOC_042780	DNA mismatch repair protein PMS1
		XLOC_069221	---NA---
		XLOC_077791	seed storage protein Ara h1
		XLOC_053042	PREDICTED: uncharacterized protein LOC107632420
		XLOC_068744	---NA---
		XLOC_065222	NADH-plastoquinone oxidoreductase subunit 4L (chloroplast)
		XLOC_041013	---NA---
		XLOC_055607	PREDICTED: uncharacterized protein LOC107635055
		XLOC_063360	PREDICTED: uncharacterized protein LOC107486345
		XLOC_053655	fasciclin-like arabinogalactan protein 11
		XLOC_068510	---NA---
		XLOC_028576	probable ADP,ATP carrier protein At5g56450
		XLOC_060514	---NA---
		XLOC_005862	---NA---
		XLOC_049085	PREDICTED: uncharacterized protein LOC107634280
		XLOC_079820	psbP domain-containing protein 6, chloroplastic
		XLOC_020372	---NA---
		XLOC_003749	RING-H2 finger protein ATL48-like
		XLOC_045193	---NA---
		XLOC_078207	phosphoglucan phosphatase LSF2, chloroplastic-like isoform X2
		XLOC_015629	fructokinase-like 1, chloroplastic
		XLOC_054427	protein argonaute 2-like
		XLOC_068130	cytochrome P450 94C1-like
		XLOC_019126	11-beta-hydroxysteroid dehydrogenase-like 5
		XLOC_064374	WUSCHEL-related homeobox 11-like
		XLOC_076264	PREDICTED: uncharacterized protein LOC107619397
		XLOC_059048	DExH-box ATP-dependent RNA helicase DExH15 chloroplastic
		XLOC_043360	protein DMR6-LIKE OXYGENASE 1-like
		XLOC_002385	glucose and ribitol dehydrogenase-like
		XLOC_040198	GPI ethanolamine phosphate transferase 3
		XLOC_011020	---NA---
		XLOC_023712	nicotinamide/nicotinic acid mononucleotide adenylyltransferase isoform X2
		XLOC_001642	PREDICTED: uncharacterized protein LOC107620012
		XLOC_045185	glycosyltransferase family protein 64 protein C5
		XLOC_070978	NADH dehydrogenase [ubiquinone] iron-sulfur protein 4, mitochondrial-like
		XLOC_076881	---NA---
		XLOC_069940	RNA polymerase beta' subunit (chloroplast)
		XLOC_066106	PREDICTED: uncharacterized protein LOC107495709
		XLOC_056226	DNA-directed RNA polymerase 2B, chloroplastic/mitochondrial-like
		XLOC_080642	---NA---
		XLOC_035892	26S protease regulatory subunit 7
		XLOC_012231	PREDICTED: uncharacterized protein LOC107458206
		XLOC_033597	proline-rich receptor-like protein kinase PERK2
		XLOC_057060	protein GAMETE EXPRESSED 2
		XLOC_057934	kinesin-like protein NACK1 isoform X2
		XLOC_073609	putative pentatricopeptide repeat-containing protein At1g69350, mitochondrial
		XLOC_077915	---NA---
		XLOC_021716	PREDICTED: uncharacterized protein LOC107494780
		XLOC_065255	pentatricopeptide repeat-containing protein At2g27800, mitochondrial-like
		XLOC_028869	histone H2B
		XLOC_021291	glycine-rich cell wall structural protein 1.8-like
		XLOC_015263	fe(2+) transport protein 1-like
		XLOC_079548	pentatricopeptide repeat-containing protein At5g06540-like
		XLOC_027484	anthocyanidin 3-O-glucoside 2''-O-glucosyltransferase-like
		XLOC_032951	---NA---
		XLOC_066067	uncharacterized mitochondrial protein AtMg00310-like
		XLOC_041982	protein DOWNY MILDEW RESISTANCE 6
		XLOC_004956	aspartate--tRNA ligase 2, cytoplasmic
		XLOC_034977	PREDICTED: uncharacterized protein LOC107470397 isoform X4
		XLOC_045066	PREDICTED: putative protein TPRXL
		XLOC_030007	FBD-associated F-box protein At4g10400-like
		XLOC_000807	T14570cytochrome b559 component psbE - beet chloroplast
		XLOC_061123	GATA type zinc finger transcription factor family protein
		XLOC_051544	---NA---
		XLOC_033384	F-box protein SKIP19-like
		XLOC_028255	PREDICTED: uncharacterized protein LOC107611043
		XLOC_062848	probable magnesium transporter NIPA9
		XLOC_026446	---NA---
		XLOC_003397	PREDICTED: ferredoxin-1-like
		XLOC_013424	PREDICTED: uncharacterized protein LOC107474549
		XLOC_040197	probable ribosome biogenesis protein RLP24
		XLOC_042887	putative pentatricopeptide repeat-containing protein At5g06400, mitochondrial
		XLOC_076582	expressed protein
		XLOC_065649	PREDICTED: uncharacterized protein LOC107494013
		XLOC_014839	PREDICTED: uncharacterized protein LOC107483063
		XLOC_067010	WEB family protein At1g75720-like
		XLOC_063823	arachin Ahy-3-like
		XLOC_066465	intracellular protein transport protein USO1-like
		XLOC_005315	pentatricopeptide repeat-containing protein At5g55740, chloroplastic
		XLOC_058570	reticulon-like protein B13
		XLOC_008545	putative beta-glucosidase 41
		XLOC_054696	PREDICTED: midasin
		XLOC_031304	PREDICTED: uncharacterized protein LOC107467285
		XLOC_005523	putative disease resistance protein At3g14460
		XLOC_038030	cytochrome P450 71A26-like
		XLOC_018659	PREDICTED: uncharacterized protein LOC107487981
		XLOC_081895	---NA---
		XLOC_051570	pentatricopeptide repeat-containing protein At4g38010
		XLOC_011754	myosin heavy chain-like protein
		XLOC_021804	PREDICTED: uncharacterized protein LOC107495048
		XLOC_074714	SNF1-related protein kinase catalytic subunit alpha KIN10
		XLOC_075982	phosphoenolpyruvate carboxylase 2
		XLOC_069859	phototropin-1 isoform X1
		XLOC_035105	cystinosin homolog isoform X1
		XLOC_026360	pentatricopeptide repeat-containing protein At2g15690-like
		XLOC_060729	PREDICTED: uncharacterized protein LOC107493022
		XLOC_016749	alpha-amylase 3, chloroplastic-like isoform X1
		XLOC_037188	hypothetical protein MTR_5g029510
		XLOC_021819	WAT1-related protein At4g15540-like
		XLOC_007484	PREDICTED: uncharacterized protein LOC107475831
		XLOC_052007	Retrovirus-related Pol polyprotein LINE-1
		XLOC_060608	PREDICTED: uncharacterized protein LOC107483632
		XLOC_039587	p34 kinase
		XLOC_023639	ATPase WRNIP1
		XLOC_051499	PREDICTED: uncharacterized protein LOC107610493
		XLOC_041264	protein TSS
		XLOC_022758	subtilisin-like protease SBT5.6
		XLOC_018789	PREDICTED: uncharacterized protein LOC107628140 isoform X2
		XLOC_054687	probable purine permease 4
		XLOC_073251	---NA---
		XLOC_021344	embryonic protein DC-8-like isoform X1
		XLOC_029547	MACPF domain-containing protein At4g24290-like
		XLOC_003849	protein SMAX1-LIKE 4-like isoform X2
		XLOC_058233	chaperone protein ClpB3, chloroplastic
		XLOC_071280	PREDICTED: uncharacterized protein LOC107612110
		XLOC_044259	transcription factor IIIB 50 kDa subunit
		XLOC_079025	pentatricopeptide repeat-containing protein At5g08510-like
		XLOC_045874	PREDICTED: uncharacterized protein LOC107477859
		XLOC_081497	PREDICTED: centlein-like
		XLOC_026420	MFS transporter
		XLOC_081857	hypothetical protein KK1_035389, partial
		XLOC_071452	---NA---
		XLOC_008605	PREDICTED: uncharacterized protein LOC107478501
		XLOC_031862	---NA---
		XLOC_003535	protein YABBY 4-like isoform X1
		XLOC_043762	---NA---
		XLOC_041073	pathogenesis-related protein 2-like
		XLOC_066375	PREDICTED: expansin-A8-like
		XLOC_028759	respiratory burst oxidase homolog protein C
		XLOC_073319	---NA---
		XLOC_023829	PREDICTED: uncharacterized protein LOC107496472
		XLOC_067205	WD repeat-containing protein 44
		XLOC_054780	oxysterol-binding protein-related protein 4C-like
		XLOC_037694	UDP-glycosyltransferase 84B2-like
		XLOC_072632	PREDICTED: uncharacterized protein LOC107494119
		XLOC_052636	PREDICTED: uncharacterized protein LOC107474270
		XLOC_073294	---NA---
		XLOC_074413	probable calcium-binding protein CML13
		XLOC_007059	WD repeat-containing protein 44
		XLOC_060600	PREDICTED: uncharacterized protein LOC107476997
		XLOC_038308	PREDICTED: uncharacterized protein LOC107494592
		XLOC_044542	aldehyde dehydrogenase family 3 member H1-like
		XLOC_071481	PREDICTED: uncharacterized protein LOC107459961
		XLOC_019541	PREDICTED: uncharacterized protein LOC107644553
		XLOC_018715	cytochrome P450 87A3-like
		XLOC_069329	cleavage and polyadenylation specificity factor subunit 6-like
		XLOC_072212	---NA---
		XLOC_028942	---NA---
		XLOC_055430	cytochrome P450 83B1-like
		XLOC_038689	PREDICTED: uncharacterized protein LOC107464907
		XLOC_056887	11-beta-hydroxysteroid dehydrogenase-like 5
		XLOC_073016	calcium homeostasis endoplasmic reticulum protein isoform X1
		XLOC_034423	hypothetical protein GLYMA_13G020100
		XLOC_023467	---NA---
		XLOC_025939	B-box zinc finger protein 20-like isoform X1
		XLOC_068120	---NA---
		XLOC_065556	PREDICTED: uncharacterized protein LOC107469300
		XLOC_078461	GDSL esterase/lipase At1g28610-like
		XLOC_015111	protein TIC 62, chloroplastic-like
		XLOC_021923	probable glycosyltransferase At5g03795
		XLOC_039463	probable folate-biopterin transporter 4
		XLOC_029036	protein farnesyltransferase subunit beta
		XLOC_021290	---NA---
		XLOC_028698	clavaminate synthase-like protein At3g21360
		XLOC_025784	hypothetical protein GLYMA_13G021700, partial
		XLOC_072819	DExH-box ATP-dependent RNA helicase DExH17-like isoform X1
		XLOC_047550	ribulose-1,5 bisphosphate carboxylase/oxygenase large subunit N-methyltransferase, chloroplastic
		XLOC_041987	glutathione S-transferase T1-like
		XLOC_044988	adenine nucleotide alpha hydrolase superfamily protein
		XLOC_055012	---NA---
		XLOC_019483	PREDICTED: miraculin-like
		XLOC_011357	Putative RING finger protein C2F3.16
		XLOC_046259	---NA---
		XLOC_015396	ribosomal protein S11 (chloroplast)
		XLOC_027007	protein N-lysine methyltransferase METTL21A
		XLOC_073368	PREDICTED: uncharacterized protein LOC107611343
		XLOC_071015	---NA---
		XLOC_045120	protein FAR1-RELATED SEQUENCE 5-like
		XLOC_045969	protein EMBRYO SAC DEVELOPMENT ARREST 3, chloroplastic
		XLOC_048361	PREDICTED: uncharacterized protein LOC107616469
		XLOC_047929	---NA---
		XLOC_009325	ammonium transporter 3 member 1-like
		XLOC_033122	sec-independent protein translocase protein TATC, chloroplastic
		XLOC_078428	U4/U6 small nuclear ribonucleoprotein PRP4-like protein
		XLOC_080828	orf300 gene product (mitochondrion)
		XLOC_032305	LRR receptor-like serine/threonine-protein kinase ERL2 isoform X2
		XLOC_019360	PREDICTED: uncharacterized protein LOC102666246
		XLOC_061031	galactinol synthase 1-like
		XLOC_066504	PREDICTED: uncharacterized protein LOC107493071
		XLOC_009835	F-box/LRR-repeat protein At4g14103-like
		XLOC_062376	probable glycosyltransferase At5g03795
		XLOC_051207	PREDICTED: uncharacterized protein LOC107622146
		XLOC_060669	pre-mRNA-splicing factor ATP-dependent RNA helicase DEAH7
		XLOC_037005	pentatricopeptide repeat-containing protein At3g24000, mitochondrial
		XLOC_034092	7-deoxyloganetin glucosyltransferase-like
		XLOC_060579	---NA---
		XLOC_037050	---NA---
		XLOC_011869	---NA---
		XLOC_071172	---NA---
		XLOC_054351	ribonuclease 3-like protein 1
		XLOC_028135	cytokinin dehydrogenase 5
		XLOC_068402	WAT1-related protein At5g64700-like
		XLOC_043676	PREDICTED: uncharacterized protein LOC107477859
		XLOC_063820	arachin Ahy-1
		XLOC_012856	PREDICTED: uncharacterized protein LOC107490008
		XLOC_004526	PREDICTED: uncharacterized protein LOC107620267
		XLOC_043407	PREDICTED: uncharacterized protein LOC107626670
		XLOC_048164	putative pentatricopeptide repeat-containing protein At1g02420 isoform X1
		XLOC_062958	G-type lectin S-receptor-like serine/threonine-protein kinase SD2-5
		XLOC_063217	probable galactinol--sucrose galactosyltransferase 2
		XLOC_055708	UDP-glycosyltransferase 74G1-like isoform X1
		XLOC_074786	phosphopantothenate--cysteine ligase 2-like isoform X2
		XLOC_061666	probable glycosyltransferase At5g03795
		XLOC_006375	PREDICTED: uncharacterized protein LOC107473226
		XLOC_064860	---NA---
		XLOC_045067	Pro-Pol polyprotein
		XLOC_065564	ent-copalyl diphosphate synthase, chloroplastic-like
		XLOC_029148	G-type lectin S-receptor-like serine/threonine-protein kinase SD1-1 isoform X2
		XLOC_075233	probable protein phosphatase 2C 33
		XLOC_041041	ABC transporter B family member 25 isoform X1
		XLOC_041766	hypothetical protein MTR_1g069195
		XLOC_050441	PREDICTED: uncharacterized protein LOC107634668
		XLOC_048120	CSC1-like protein At3g54510
		XLOC_022848	---NA---
		XLOC_062731	BnaC09g26890D
		XLOC_034126	pentatricopeptide repeat-containing protein At3g62470, mitochondrial-like
		XLOC_069460	peroxiredoxin-2E-2, chloroplastic-like
		XLOC_062114	Beta-galactosidase 15
		XLOC_061725	RNA polymerase beta (chloroplast)
		XLOC_048104	pentatricopeptide repeat-containing protein At1g31430 isoform X1
		XLOC_081871	PREDICTED: uncharacterized protein LOC107626745
		XLOC_033686	GDSL esterase/lipase At1g29670-like
		XLOC_007464	geraniol 8-hydroxylase-like
		XLOC_051867	malate synthase, glyoxysomal
		XLOC_034116	PREDICTED: uncharacterized protein LOC107463382
		XLOC_069993	cytochrome c biogenesis C (mitochondrion)
		XLOC_007433	probable tRNA N6-adenosine threonylcarbamoyltransferase, mitochondrial isoform X1
		XLOC_069606	DEAD-box ATP-dependent RNA helicase 35-like
		XLOC_042747	hypothetical protein Csa_5G146940
		XLOC_003473	putative glycerol-3-phosphate transporter 4
		XLOC_037473	sodium/hydrogen exchanger 4 isoform X2
		XLOC_071957	PREDICTED: uncharacterized protein LOC107473226
		XLOC_079280	---NA---
		XLOC_065247	transcription factor APG-like isoform X1
		XLOC_039830	PREDICTED: uncharacterized protein LOC107628956
		XLOC_033588	---NA---
		XLOC_060805	18 kDa seed maturation protein
		XLOC_048997	PREDICTED: uncharacterized protein LOC107621465
		XLOC_010010	ubiquinol oxidase 2, mitochondrial-like
		XLOC_072803	transport membrane protein (mitochondrion)
		XLOC_081755	PREDICTED: uncharacterized protein LOC107493053
		XLOC_006434	suppressor protein SRP40-like
		XLOC_041627	PREDICTED: uncharacterized protein LOC107638121
		XLOC_077228	hippocampus abundant transcript-like protein 1
		XLOC_058352	low-temperature-induced 65 kDa protein-like
		XLOC_044036	myosin-11-like isoform X2
		XLOC_044170	B3 domain-containing transcription factor ABI3-like isoform X2
		XLOC_059659	---NA---
		XLOC_071144	TMV resistance protein N-like
		XLOC_009989	haloacid dehalogenase-like hydrolase domain-containing protein At4g39970
		XLOC_070248	65-kDa microtubule-associated protein 4-like isoform X1
		XLOC_079741	checkpoint protein hus1 isoform X1
		XLOC_004758	BAG family molecular chaperone regulator 6
		XLOC_049792	protein trichome birefringence-like 23
		XLOC_000351	hypothetical protein AMTR_s00191p00039450
		XLOC_031544	oxygen-dependent coproporphyrinogen-III oxidase, chloroplastic-like
		XLOC_053984	ATP-dependent zinc metalloprotease FTSH 6, chloroplastic
		XLOC_025743	---NA---
		XLOC_078007	delta(14)-sterol reductase-like isoform X1
		XLOC_000365	hypothetical protein DCAR_032037
		XLOC_067947	PREDICTED: plastocyanin
		XLOC_053292	wall-associated receptor kinase-like 1
		XLOC_046633	PREDICTED: uncharacterized protein LOC107630471 isoform X1
		XLOC_021032	oxygen-dependent coproporphyrinogen-III oxidase, chloroplastic-like
		XLOC_042796	PREDICTED: uncharacterized protein LOC107626166
		XLOC_029721	Retrovirus-related Pol polyprotein from transposon TNT 1-94
		XLOC_051468	---NA---
		XLOC_040307	---NA---
		XLOC_025483	hypothetical protein KK1_040463
		XLOC_012743	probable serine/threonine-protein kinase At1g18390
		XLOC_028074	PREDICTED: expansin-A1-like
		XLOC_062047	DNA cross-link repair protein SNM1
		XLOC_060603	---NA---
		XLOC_016000	seipin-1 isoform X2
		XLOC_056793	seed maturation protein PM40 isoform X1
		XLOC_066411	---NA---
		XLOC_008570	chlorophyll a-b binding protein 13, chloroplastic
		XLOC_003045	pentatricopeptide repeat-containing protein At1g10910, chloroplastic
		XLOC_007437	ATP-dependent DNA helicase 2 subunit KU80-like
		XLOC_052478	protein MEI2-like 3 isoform X2
		XLOC_078922	LOB domain-containing protein 21-like
		XLOC_068138	PREDICTED: uncharacterized protein LOC107607211
		XLOC_077921	---NA---
		XLOC_051610	PREDICTED: uncharacterized protein LOC107647218
		XLOC_062396	ribosomal RNA small subunit methyltransferase H
		XLOC_013609	potassium transporter 10-like
		XLOC_005687	ribulose bisphosphate carboxylase/oxygenase activase 2, chloroplastic-like isoform X2
		XLOC_035168	pentatricopeptide repeat-containing protein At4g13650
		XLOC_029021	putative cell wall protein
		XLOC_043581	PREDICTED: uncharacterized protein LOC107625069
		XLOC_040269	PREDICTED: uncharacterized protein LOC107620504
		XLOC_041074	pathogenesis-related protein 2-like
		XLOC_000583	PREDICTED: uncharacterized protein LOC107606511
		XLOC_073528	late embryogenesis abundant protein group 3 protein
		XLOC_028476	glycine-rich protein DOT1-like
		XLOC_007268	protein SLE2-like
		XLOC_061681	PREDICTED: uncharacterized protein LOC107643661
		XLOC_051582	---NA---
		XLOC_034212	PREDICTED: uncharacterized protein LOC107458386
		XLOC_047682	ubiquinol oxidase 2, mitochondrial-like
		XLOC_021612	PREDICTED: uncharacterized protein LOC107604944 isoform X1
		XLOC_020705	stachyose synthase
		XLOC_019544	PREDICTED: uncharacterized protein LOC107607211
		XLOC_062247	pentatricopeptide repeat-containing protein At4g16390, chloroplastic-like
		XLOC_074491	hypothetical protein VIGAN_04314400
		XLOC_033022	probable serine/threonine-protein kinase WNK9 isoform X1
		XLOC_030720	---NA---
		XLOC_045073	---NA---
		XLOC_065656	---NA---
		XLOC_025458	cleavage stimulation factor subunit 77 isoform X1
		XLOC_067260	probable trehalose-phosphate phosphatase C
		XLOC_056063	PREDICTED: uncharacterized protein LOC107635737
		XLOC_068440	serine/threonine-protein kinase AtPK2/AtPK19-like
		XLOC_079744	PREDICTED: uncharacterized protein LOC107495326
		XLOC_035938	probable methyltransferase PMT23
		XLOC_024486	NAC domain-containing protein 86-like
		XLOC_066632	zinc finger BED domain-containing protein RICESLEEPER 2-like
		XLOC_061909	putative disease resistance protein RGA1
		XLOC_060775	PREDICTED: uncharacterized protein LOC107645373
		XLOC_047449	putative pentatricopeptide repeat-containing protein At3g05240
		XLOC_040209	cytochrome P450 93A3-like
		XLOC_032047	zinc finger CCCH domain-containing protein 65-like
		XLOC_022282	pentatricopeptide repeat-containing protein At3g05340-like
		XLOC_032122	PREDICTED: uncharacterized protein LOC107464787
		XLOC_027492	Ara h 7 allergen precursor
		XLOC_079452	---NA---
		XLOC_018586	uncharacterized acetyltransferase At3g50280-like
		XLOC_035298	LRR receptor-like serine/threonine-protein kinase GSO2
		XLOC_004669	PREDICTED: uncharacterized protein LOC107472586
		XLOC_032463	NADH-plastoquinone oxidoreductase subunit 4L (chloroplast)
		XLOC_026334	---NA---
		XLOC_051521	hypothetical protein KK1_031644
		XLOC_077010	Proteinase inhibitor
		XLOC_027965	alcohol dehydrogenase-like 4
		XLOC_035259	glycine-rich cell wall structural protein-like
		XLOC_067718	---NA---
		XLOC_002209	PREDICTED: uncharacterized protein LOC107640364 isoform X2
		XLOC_040039	two-component response regulator 9
		XLOC_065717	---NA---
		XLOC_020715	patatin-like protein 2 isoform X1
		XLOC_032566	PREDICTED: uncharacterized protein LOC107627394
		XLOC_055504	PREDICTED: uncharacterized protein LOC107634955
		XLOC_055205	PREDICTED: uncharacterized protein LOC107611729
		XLOC_023541	---NA---
		XLOC_078796	---NA---
		XLOC_073976	zinc finger CCCH domain-containing protein 65-like
		XLOC_066773	late embryogenesis abundant protein-like
		XLOC_007052	B3 domain-containing transcription factor ABI3-like isoform X1
		XLOC_073263	non-canonical poly(A) RNA polymerase PAPD5
		XLOC_050339	eukaryotic translation initiation factor 3 subunit A-like
		XLOC_075609	transcription factor LAF1-like
		XLOC_049505	proline-rich receptor-like protein kinase PERK1
		XLOC_072663	4-coumarate--CoA ligase-like 5
		XLOC_040187	hypothetical protein 205D04_20
		XLOC_073695	F-box/kelch-repeat protein At3g23880-like
		XLOC_042056	PREDICTED: uncharacterized protein LOC107489259 isoform X1
		XLOC_064014	ribosomal protein L14 (plastid)
		XLOC_075780	PREDICTED: uncharacterized protein LOC107619236
		XLOC_045075	---NA---
		XLOC_045096	PREDICTED: uncharacterized protein LOC107606896
		XLOC_017349	APO protein 1, chloroplastic-like
		XLOC_065553	PREDICTED: LOW QUALITY PROTEIN: uncharacterized protein LOC107613525
		XLOC_042530	PREDICTED: uncharacterized protein LOC107494666
		XLOC_052039	pentatricopeptide repeat-containing protein At5g48910-like
		XLOC_011142	protein FAR1-RELATED SEQUENCE 5-like
		XLOC_026639	PREDICTED: uncharacterized protein LOC107469633
		XLOC_051583	---NA---
		XLOC_015219	oxysterol-binding protein-related protein 4C-like
		XLOC_052783	PREDICTED: uncharacterized protein LOC107633731
		XLOC_081767	LRR receptor-like serine/threonine-protein kinase FLS2
		XLOC_066425	---NA---
		XLOC_060236	PREDICTED: uncharacterized protein LOC107644653
		XLOC_005447	vicilin-like seed storage protein At2g18540
		XLOC_000418	PREDICTED: involucrin-like
		XLOC_061668	PREDICTED: uncharacterized protein LOC107494561
		XLOC_012666	pentatricopeptide repeat-containing protein At2g03880, mitochondrial-like
		XLOC_059123	PREDICTED: uncharacterized protein LOC107489259 isoform X1
		XLOC_064178	golgin subfamily A member 6-like protein 1
		XLOC_074773	PREDICTED: membrin-11
		XLOC_021985	cytochrome P450 93A3-like
		XLOC_013676	---NA---
		XLOC_064340	---NA---
		XLOC_007707	hypothetical protein EUTSA_v10015483mg, partial
		XLOC_064706	PREDICTED: uncharacterized protein LOC107496790
		XLOC_020378	putative non-LTR retroelement reverse transcriptase
		XLOC_080966	PREDICTED: uncharacterized protein LOC107474270
		XLOC_030670	phospholipid:diacylglycerol acyltransferase 1-like
		XLOC_068973	phosphopantothenate--cysteine ligase 2-like isoform X1
		XLOC_031817	PREDICTED: hexokinase-2-like
		XLOC_051595	PREDICTED: uncharacterized protein LOC107622115
		XLOC_032046	probable LRR receptor-like serine/threonine-protein kinase At3g47570
		XLOC_073302	---NA---
		XLOC_074515	PREDICTED: uncharacterized protein LOC107607406
		XLOC_065224	NADH-plastoquinone oxidoreductase subunit 1 (chloroplast)
		XLOC_015269	peptidyl-prolyl cis-trans isomerase FKBP17-1, chloroplastic
		XLOC_063431	zinc finger CCCH domain-containing protein 18-like isoform X1
		XLOC_053041	---NA---
		XLOC_074001	growth-regulating factor 5-like
		XLOC_040936	PREDICTED: uncharacterized protein LOC107611441
		XLOC_058188	putative pentatricopeptide repeat-containing protein At1g12700, mitochondrial
		XLOC_036895	pentatricopeptide repeat-containing protein At1g11290, chloroplastic
		XLOC_075950	septin and tuftelin-interacting protein 1 homolog 1
		XLOC_064063	---NA---
		XLOC_010611	7-methylxanthosine synthase 1-like
		XLOC_004537	PREDICTED: uncharacterized protein LOC107633163
		XLOC_043823	NF-kappa-B essential modulator-like
		XLOC_034457	ribonuclease 3-like protein 1
		XLOC_060611	---NA---
		XLOC_013834	---NA---
		XLOC_028452	hypothetical protein ARAX_ADH51I17-83F22-001
		XLOC_060483	---NA---
		XLOC_077891	---NA---
		XLOC_020189	16.9 kDa class I heat shock protein 1-like
		XLOC_007594	---NA---
		XLOC_040928	PRA1 family protein
		XLOC_014368	---NA---
		XLOC_017047	protein LOW PSII ACCUMULATION 3, chloroplastic
		XLOC_069577	PREDICTED: uncharacterized protein LOC107462117
		XLOC_069474	PREDICTED: uncharacterized protein LOC107473407
		XLOC_020572	probable galactinol--sucrose galactosyltransferase 2
		XLOC_046054	30S ribosomal protein S17-like
		XLOC_045070	---NA---
		XLOC_000560	mRNA cap guanine-N7 methyltransferase-like
		XLOC_045198	---NA---
		XLOC_002919	sodium-dependent phosphate transport protein 1, chloroplastic
		XLOC_062185	4-alpha-glucanotransferase, chloroplastic/amyloplastic-like
		XLOC_045046	---NA---
		XLOC_039885	---NA---
		XLOC_008323	DEAD-box ATP-dependent RNA helicase 5
		XLOC_016021	AP2-like ethylene-responsive transcription factor BBM1
		XLOC_037524	dipeptidyl peptidase family member 6-like isoform X1
		XLOC_003885	CASP-like protein 2C1
		XLOC_072695	---NA---
		XLOC_061611	PREDICTED: uncharacterized protein LOC107488748
		XLOC_079947	---NA---
		XLOC_034974	malonyl-CoA:anthocyanidin 5-O-glucoside-6''-O-malonyltransferase-like
		XLOC_048931	lactoylglutathione lyase
		XLOC_023088	PREDICTED: uncharacterized protein LOC107636375
		XLOC_074594	PREDICTED: uncharacterized protein LOC107618862
		XLOC_072352	---NA---
		XLOC_026717	psbP domain-containing protein 4, chloroplastic
		XLOC_016241	hypothetical protein TSUD_157590
		XLOC_028731	scarecrow-like protein 14
		XLOC_062218	P24 oleosin-like
		XLOC_033587	---NA---
		XLOC_020439	PREDICTED: uncharacterized protein LOC107637279
		XLOC_020422	PREDICTED: uncharacterized protein LOC107607448
		XLOC_022634	---NA---
		XLOC_031943	retrotransposon gag protein
		XLOC_003177	PREDICTED: uncharacterized protein LOC107632443
		XLOC_033438	protein NETWORKED 1D-like
		XLOC_029956	ribosomal protein S3 (chloroplast)
		XLOC_059601	Cytochrome c oxidase subunit 1
		XLOC_081313	carotenoid cleavage dioxygenase 8 homolog B, chloroplastic
		XLOC_011788	PREDICTED: uncharacterized protein LOC107479864 isoform X1
		XLOC_073527	late embryogenesis abundant protein 2
		XLOC_060529	---NA---
		XLOC_040179	photosystem I assembly protein Ycf3
		XLOC_037059	PREDICTED: uncharacterized protein LOC107458173
		XLOC_026706	PREDICTED: uncharacterized protein LOC106396090, partial
		XLOC_066117	ethylene-responsive transcription factor ABI4
		XLOC_033610	60S ribosomal protein L27
		XLOC_063903	PREDICTED: uncharacterized protein LOC107633204
		XLOC_066150	mediator of RNA polymerase II transcription subunit 4-like
		XLOC_017623	PREDICTED: uncharacterized protein LOC107475183
		XLOC_005839	PREDICTED: uncharacterized protein LOC107612205 isoform X1
		XLOC_021733	---NA---
		XLOC_032649	---NA---
		XLOC_074721	nematode resistance protein-like HSPRO2 isoform X1
		XLOC_071695	histone H2B-like
		XLOC_074577	PREDICTED: uncharacterized protein LOC107636814
		XLOC_055479	O-acyltransferase WSD1-like protein
		XLOC_025948	late embryogenesis abundant protein-like
		XLOC_075177	PREDICTED: uncharacterized protein LOC107616548
		XLOC_041626	PREDICTED: uncharacterized protein LOC107473436 isoform X2
		XLOC_051768	PREDICTED: uncharacterized protein LOC107482411
		XLOC_043929	protein STRUBBELIG-RECEPTOR FAMILY 6-like
		XLOC_031693	probable 37S ribosomal protein S28, mitochondrial isoform X1
		XLOC_002090	xylose isomerase
		XLOC_057800	---NA---
		XLOC_036896	cysteine-rich receptor-like protein kinase 10
		XLOC_078033	PREDICTED: uncharacterized protein LOC107627531
		XLOC_001940	phosphoglucomutase, chloroplastic
		XLOC_045259	PREDICTED: uncharacterized protein LOC107632438
		XLOC_050908	putative pentatricopeptide repeat-containing protein At2g02150
		XLOC_023528	PREDICTED: LOW QUALITY PROTEIN: uncharacterized protein LOC107485491
		XLOC_011325	carbon catabolite repressor protein 4 homolog 3-like
		XLOC_037107	universal stress protein A-like protein
		XLOC_049523	alpha/beta hydrolase family protein
		XLOC_066570	hypothetical protein TSUD_411620
		XLOC_013339	pentatricopeptide repeat-containing protein At5g48910-like
		XLOC_058744	PREDICTED: uncharacterized protein LOC107641716 isoform X2
		XLOC_020029	hypothetical protein glysoja_030734, partial
		XLOC_080606	26S protease regulatory subunit 7 homolog A-like
		XLOC_045363	RING-H2 finger protein ATL57
		XLOC_052223	---NA---
		XLOC_064441	tRNA wybutosine-synthesizing protein 4
		XLOC_046098	probable protein phosphatase 2C 76 isoform X1
		XLOC_031332	probable serine/threonine-protein kinase At1g18390
		XLOC_078645	phytochrome A-like isoform X2
		XLOC_010570	auxin-induced protein 15A-like
		XLOC_080515	---NA---
		XLOC_017827	PREDICTED: uncharacterized protein LOC107643395
		XLOC_008578	peptide chain release factor 1-like isoform X2
		XLOC_049012	PREDICTED: uncharacterized protein LOC107618102
		XLOC_077194	GTPase Der-like isoform X1
		XLOC_069033	uncharacterized acetyltransferase At3g50280-like
		XLOC_010745	lactoylglutathione lyase
		XLOC_057432	PREDICTED: uncharacterized protein LOC107619514 isoform X2
		XLOC_058985	glucan endo-1,3-beta-glucosidase 2-like
		XLOC_064598	B3 domain-containing transcription factor FUS3-like
		XLOC_021186	ankyrin repeat-containing protein At3g12360-like
		XLOC_012956	hypothetical protein ARAX_ADH51I17-83F22-001
		XLOC_001759	B3 domain-containing protein REM5-like
		XLOC_078362	G-type lectin S-receptor-like serine/threonine-protein kinase SD1-13
		XLOC_050129	recQ-mediated genome instability protein 1
		XLOC_061667	embryonic protein DC-8 isoform X1
		XLOC_012658	two-pore potassium channel 3
		XLOC_079094	BRCA1-associated protein
		XLOC_070159	anthocyanidin 3-O-glucoside 2''-O-glucosyltransferase-like
		XLOC_065675	60S ribosomal protein L6-1-like
		XLOC_000891	NADH dehydrogenase subunit 6 (mitochondrion)
		XLOC_009279	pentatricopeptide repeat-containing protein At3g14730
		XLOC_045636	7-methylxanthosine synthase 1-like
		XLOC_049093	isocitrate lyase 1
		XLOC_051991	probable stress-associated endoplasmic reticulum protein
		XLOC_027704	prohibitin-1, mitochondrial-like
		XLOC_037340	vesicle-associated protein 4-2-like
		XLOC_078914	probable methyltransferase PMT23
		XLOC_031462	2-oxoglutarate dehydrogenase, mitochondrial-like
		XLOC_061303	ethylene-responsive transcription factor ERF023-like
		XLOC_051484	---NA---
		XLOC_052004	---NA---
		XLOC_014919	pathogenesis-related protein 5-like
		XLOC_081870	protein FAR-RED IMPAIRED RESPONSE 1-like
		XLOC_049159	glutamic acid-rich protein-like
		XLOC_075159	PREDICTED: uncharacterized protein LOC107616325
		XLOC_022920	---NA---
		XLOC_056043	putative E3 ubiquitin-protein ligase LIN isoform X1
		XLOC_030021	myb-like protein J
		XLOC_009347	mevalonate kinase isoform X3
		XLOC_073243	---NA---
		XLOC_030716	Subtilisin-like protease
		XLOC_066826	oxygen-evolving enhancer protein 2, chloroplastic-like
		XLOC_001563	PREDICTED: uncharacterized protein LOC107608459
		XLOC_040319	ninja-family protein 3-like
		XLOC_025015	pentatricopeptide repeat-containing protein At4g19191, mitochondrial-like
		XLOC_052195	PREDICTED: uncharacterized protein LOC107626510
		XLOC_025636	PREDICTED: uncharacterized protein LOC107642905 isoform X1
		XLOC_004513	---NA---
		XLOC_036167	PREDICTED: uncharacterized protein LOC107474270
		XLOC_025428	PREDICTED: uncharacterized protein LOC107457720
		XLOC_060329	---NA---
		XLOC_016742	RNA polymerase beta (chloroplast)
		XLOC_031186	ALL11_ARAHYRecName: Full=Allergen Ara h 1, clone P17; AltName: Full=Allergen Ara h I; AltName: Allergen=Ara h 1; Flags: Precursor
		XLOC_040784	cysteine-rich receptor-like protein kinase 10 isoform X2
		XLOC_025467	PREDICTED: bystin-like
		XLOC_049479	---NA---
		XLOC_030086	putative F-box/FBD/LRR-repeat protein At1g78760 isoform X1
		XLOC_004757	putative disease resistance protein At3g14460 isoform X1
		XLOC_039894	protein YABBY 4-like isoform X1
		XLOC_046525	plant intracellular Ras-group-related LRR protein 6-like
		XLOC_044410	probable WRKY transcription factor 26
		XLOC_068945	transcription factor SFP1
		XLOC_053507	probable LRR receptor-like serine/threonine-protein kinase At5g10290
		XLOC_022498	Retrovirus-related Pol polyprotein from transposon TNT 1-94
		XLOC_033624	---NA---
		XLOC_071951	seed biotin-containing protein SBP65-like
		XLOC_079451	histone deacetylase 5 isoform X1
		XLOC_040071	PREDICTED: uncharacterized protein LOC107611227
		XLOC_076556	pyruvate decarboxylase 2-like
		XLOC_002704	probable phospholipid-transporting ATPase 8
		XLOC_041675	PREDICTED: uncharacterized protein LOC107616463
		XLOC_039704	quinone oxidoreductase PIG3-like
		XLOC_001283	cytosolic sulfotransferase 12-like
		XLOC_048907	RNA polymerase sigma factor sigA
		XLOC_080476	ATP-dependent DNA helicase DDM1
		XLOC_001433	transcription factor HEC2-like
		XLOC_026441	PREDICTED: uncharacterized protein LOC107647980
		XLOC_034613	---NA---
		XLOC_067527	PREDICTED: syntaxin-23-like
		XLOC_042505	PREDICTED: uncharacterized protein LOC107477859
		XLOC_041856	PREDICTED: uncharacterized protein LOC107639710
		XLOC_012477	UDP-glucose 6-dehydrogenase 1-like
		XLOC_033505	---NA---
		XLOC_013968	PREDICTED: uncharacterized protein LOC107484855 isoform X3
		XLOC_041187	PREDICTED: uncharacterized protein LOC107622399
		XLOC_038826	pathogenesis-related protein 2-like
		XLOC_012152	cytochrome P450 71A25-like isoform X2
		XLOC_072353	serine/threonine-protein phosphatase 7 long form homolog
		XLOC_011172	transcription factor TCP3
		XLOC_059036	PREDICTED: uncharacterized protein LOC107469226
		XLOC_015116	cationic amino acid transporter 5-like
		XLOC_045061	---NA---
		XLOC_020985	arachin Ahy-4
		XLOC_012923	---NA---
		XLOC_069093	PREDICTED: uncharacterized protein LOC107460606
		XLOC_004409	---NA---
		XLOC_057254	protein transport protein sec31-like
		XLOC_073280	---NA---
		XLOC_031949	transcription factor MYB12
		XLOC_000898	---NA---
		XLOC_000348	senescence-associated protein, putative
		XLOC_036086	ribosomal protein S18 (chloroplast)
		XLOC_065014	zinc finger BED domain-containing protein RICESLEEPER 1-like
		XLOC_000450	RNA polymerase beta (chloroplast)
		XLOC_041618	PREDICTED: uncharacterized protein LOC107626973
		XLOC_060693	---NA---
		XLOC_000451	hypothetical protein glysoja_042956
		XLOC_006462	late embryogenesis abundant protein D-34-like
		XLOC_055086	PREDICTED: laccase-11-like
		XLOC_060530	---NA---
		XLOC_068826	PREDICTED: uncharacterized protein LOC107608280
		XLOC_004571	PREDICTED: uncharacterized protein LOC107610612
		XLOC_071640	scarecrow-like protein 30
		XLOC_040009	ribonuclease J-like isoform X3
		XLOC_007325	late embryogenesis abundant protein group 1 protein
		XLOC_044193	armadillo repeat-containing protein 7-like
		XLOC_010198	putative ABC transporter C family member 15
		XLOC_062184	PREDICTED: uncharacterized protein LOC107475247
		XLOC_046964	sodium/hydrogen exchanger 8-like isoform X1
		XLOC_056698	PREDICTED: uncharacterized protein LOC107635034
		XLOC_036170	leucine-rich repeat extensin-like protein 6
		XLOC_065039	---NA---
		XLOC_045199	PREDICTED: uncharacterized protein LOC107470861
		XLOC_059071	protein FAR1-RELATED SEQUENCE 5-like
		XLOC_019283	zinc-finger homeodomain protein 10-like
		XLOC_064089	PREDICTED: uncharacterized protein LOC107633204
		XLOC_033356	pentatricopeptide repeat-containing protein At3g26540-like
		XLOC_035891	26S protease regulatory subunit 7 homolog A-like
		XLOC_079449	---NA---
		XLOC_077457	fructose-1,6-bisphosphatase, cytosolic-like
		XLOC_003367	---NA---
		XLOC_034495	U3 small nucleolar ribonucleoprotein protein MPP10-like
		XLOC_069699	beta-fructofuranosidase, cell wall isozyme-like
		XLOC_026429	---NA---
		XLOC_070674	---NA---
		XLOC_013016	---NA---
		XLOC_081697	PREDICTED: uncharacterized protein LOC107489770
		XLOC_011079	50S ribosomal protein L1
		XLOC_065110	mitochondrial outer membrane protein porin 2-like isoform X1
		XLOC_012393	gibberellin-regulated family protein
		XLOC_076856	---NA---
		XLOC_066225	protein FAR1-RELATED SEQUENCE 5-like
		XLOC_051534	PREDICTED: uncharacterized protein LOC107458173
		XLOC_072950	cytochrome P450 71A1-like
		XLOC_044390	PREDICTED: uncharacterized protein LOC107625804
		XLOC_055272	centrosome-associated protein CEP250
		XLOC_069273	Retrovirus-related Pol polyprotein from transposon TNT 1-94
		XLOC_026330	---NA---
		XLOC_044820	AP2-like ethylene-responsive transcription factor TOE3 isoform X3
		XLOC_031223	probable pyruvate, phosphate dikinase regulatory protein, chloroplastic
		XLOC_014536	transcription factor GAMYB-like
		XLOC_035352	PREDICTED: uncharacterized protein LOC107468186
		XLOC_028678	ATPase family AAA domain-containing protein At1g05910-like
		XLOC_004154	PREDICTED: uncharacterized protein LOC107464907
		XLOC_023489	---NA---
		XLOC_074742	---NA---
		XLOC_057404	ribosomal protein S7 (chloroplast)
		XLOC_077992	protein FAR1-RELATED SEQUENCE 5-like
		XLOC_032311	---NA---
		XLOC_031339	probable receptor-like protein kinase At1g67000 isoform X2
		XLOC_006404	WAT1-related protein At4g30420 isoform X1
		XLOC_024340	replication protein A 70 kDa DNA-binding subunit C-like isoform X1
		XLOC_019916	---NA---
		XLOC_045381	UDP-glycosyltransferase 86A1-like
		XLOC_010889	isocitrate lyase 1
		XLOC_030721	subtilisin-like protease SBT5.6
		XLOC_036468	ubiquinol oxidase 2, mitochondrial-like
		XLOC_043974	mitochondrial adenine nucleotide transporter ADNT1-like
		XLOC_063253	PAX-interacting protein 1
		XLOC_068667	serine/threonine-protein phosphatase 7 long form homolog
		XLOC_072030	glycine-rich RNA-binding protein 2 isoform X1
		XLOC_069377	probable ADP,ATP carrier protein At5g56450
		XLOC_052875	protein trichome birefringence-like 34
		XLOC_046838	DEAD-box ATP-dependent RNA helicase 8-like
		XLOC_073247	ribosomal protein S4 (mitochondrion)
		XLOC_070642	---NA---
		XLOC_047065	---NA---
		XLOC_029068	seed biotin-containing protein SBP65-like
		XLOC_043712	plasma membrane ATPase 2-like
		XLOC_065627	PREDICTED: uncharacterized protein LOC107611873
		XLOC_070168	2S protein 1
		XLOC_050314	hypothetical protein TSUD_161390
		XLOC_003225	---NA---
		XLOC_050227	PREDICTED: uncharacterized protein LOC107634633
		XLOC_048610	pentatricopeptide repeat-containing protein At2g15630, mitochondrial
		XLOC_061076	---NA---
		XLOC_045068	PREDICTED: uncharacterized protein LOC107615723
		XLOC_000805	PREDICTED: uncharacterized protein LOC107469405
		XLOC_010706	PREDICTED: uncharacterized protein LOC107477441
		XLOC_055658	seipin-1 isoform X2
		XLOC_038161	---NA---
		XLOC_017706	PREDICTED: uncharacterized protein LOC107464620 isoform X1
		XLOC_069988	NADH dehydrogenase subunit 6 (mitochondrion)
		XLOC_081458	cell division control protein 2 homolog C
		XLOC_074242	PREDICTED: uncharacterized protein LOC107469201 isoform X2
		XLOC_068875	cytochrome P450 CYP82D47-like
		XLOC_007824	UDP-glucose iridoid glucosyltransferase-like
		XLOC_035315	putative disease resistance protein At3g14460
		XLOC_007560	---NA---
		XLOC_030630	cytochrome c biogenesis B (mitochondrion)
		XLOC_063563	uncharacterized GPI-anchored protein At5g19250-like
		XLOC_012980	---NA---
		XLOC_000494	sucrose transport protein SUF4
		XLOC_054180	DNA gyrase subunit B, chloroplastic/mitochondrial-like
		XLOC_065721	PREDICTED: uncharacterized protein LOC107619179
		XLOC_030776	ABC transporter G family member 11-like isoform X1
		XLOC_057392	---NA---
		XLOC_038976	PREDICTED: uncharacterized protein LOC107642310
		XLOC_035073	histone acetyltransferase HAC12-like
		XLOC_045214	heat shock protein 90-6, mitochondrial-like
		XLOC_017933	PREDICTED: uncharacterized protein LOC107474703
		XLOC_056641	vicilin-like seed storage protein At2g18540
		XLOC_051554	PREDICTED: uncharacterized protein LOC107469042
		XLOC_012006	probable methyltransferase PMT15
		XLOC_034268	pentatricopeptide repeat-containing protein At2g22070-like
		XLOC_047465	probable receptor-like serine/threonine-protein kinase At4g34500
		XLOC_036649	protein bicaudal C homolog 1-A-like
		XLOC_056398	PREDICTED: LOW QUALITY PROTEIN: uncharacterized protein LOC107485491
		XLOC_030978	PREDICTED: peroxygenase
		XLOC_022817	E3 UFM1-protein ligase 1 homolog
		XLOC_051651	protein LYK5-like
		XLOC_055050	cysteine-rich repeat secretory protein 55
		XLOC_072613	---NA---
		XLOC_003584	delta-1-pyrroline-5-carboxylate synthase-like
		XLOC_050019	protein TIC 214-like
		XLOC_060536	---NA---
		XLOC_055366	pentatricopeptide repeat-containing protein At3g22690-like
		XLOC_033214	pentatricopeptide repeat-containing protein At4g35130, chloroplastic
		XLOC_019624	PREDICTED: uncharacterized protein LOC107490171
		XLOC_026691	PREDICTED: uncharacterized protein LOC107460606
		XLOC_056338	PREDICTED: uncharacterized protein LOC107605630
		XLOC_052548	uroporphyrinogen decarboxylase 1, chloroplastic-like
		XLOC_027730	Ribulose bisphosphate carboxylase large chain
		XLOC_031525	fructose-1,6-bisphosphatase, cytosolic-like
		XLOC_001777	GDSL esterase/lipase At3g48460
		XLOC_081873	PREDICTED: uncharacterized protein LOC107647308
		XLOC_044351	protein SLE2-like
		XLOC_017165	---NA---
		XLOC_037071	---NA---
		XLOC_066168	WUSCHEL-related homeobox 5-like
		XLOC_050845	putative disease resistance protein RGA1 isoform X2
		XLOC_012409	phospholipid-transporting ATPase 3-like isoform X1
		XLOC_020854	PREDICTED: uncharacterized protein LOC107646153 isoform X1
		XLOC_016228	PREDICTED: uncharacterized protein LOC107458173
		XLOC_079344	BnaUnng02390D
		XLOC_033598	---NA---
		XLOC_043490	zinc finger CCCH domain-containing protein 48-like
		XLOC_028324	protein DMR6-LIKE OXYGENASE 1-like
		XLOC_005389	NADH-plastoquinone oxidoreductase subunit 4 (chloroplast)
		XLOC_073197	ribonuclease J-like isoform X2
		XLOC_050586	gibberellin-regulated protein 2-like
		XLOC_047072	PREDICTED: uncharacterized protein LOC107634613
		XLOC_001806	uridine kinase-like protein 1, chloroplastic
		XLOC_060602	NAC domain-containing protein 43
		XLOC_077966	---NA---
		XLOC_011725	---NA---
		XLOC_054700	serine/threonine-protein kinase pakD-like
		XLOC_064793	hydroquinone glucosyltransferase-like
		XLOC_008251	hypothetical protein TSUD_157590
		XLOC_075026	---NA---
		XLOC_080424	glycine--tRNA ligase, mitochondrial 1-like
		XLOC_005995	PREDICTED: uncharacterized protein LOC107475361
		XLOC_025525	ATPase subunit 6 (mitochondrion)
		XLOC_058542	PREDICTED: uncharacterized protein LOC107642757
		XLOC_027494	gibberellin 2-beta-dioxygenase 8-like
		XLOC_058513	probable prolyl 4-hydroxylase 9
		XLOC_016239	---NA---
		XLOC_025803	maturase K (chloroplast)
		XLOC_073045	probable inactive receptor kinase At4g23740
		XLOC_077624	ACD11 homolog protein-like
		XLOC_023476	PREDICTED: uncharacterized protein LOC107646277
		XLOC_065632	---NA---
		XLOC_021413	---NA---
		XLOC_008425	pentatricopeptide repeat-containing protein At2g20710, mitochondrial-like isoform X1
		XLOC_018055	probable methyltransferase PMT15
		XLOC_079222	PREDICTED: nucleolin-like
		XLOC_078062	PREDICTED: uncharacterized protein LOC107619897
		XLOC_036877	salt stress-induced hydrophobic peptide ESI3
		XLOC_069880	PREDICTED: uncharacterized protein LOC107461896
		XLOC_072282	transcription factor TGA6
		XLOC_029292	NADH dehydrogenase [ubiquinone] iron-sulfur protein 4, mitochondrial-like
		XLOC_060622	proteinaceous RNase P 2
		XLOC_053036	protein SCARECROW
		XLOC_050681	PREDICTED: LOW QUALITY PROTEIN: uncharacterized protein LOC107633935
		XLOC_032446	PREDICTED: uncharacterized protein LOC107465440
		XLOC_041422	hydroquinone glucosyltransferase-like
		XLOC_021618	serine/threonine-protein kinase tricorner
		XLOC_020275	7-deoxyloganetic acid glucosyltransferase-like
		XLOC_042282	ribulose bisphosphate carboxylase/oxygenase activase 2, chloroplastic-like isoform X2
		XLOC_037646	PREDICTED: uncharacterized protein LOC107605566
		XLOC_060582	ras-related protein RABA6a-like
		XLOC_009963	uncharacterized WD repeat-containing protein alr2800
		XLOC_080519	---NA---
		XLOC_054846	fe(2+) transport protein 1-like
		XLOC_074643	22.0 kDa class IV heat shock protein-like
		XLOC_075158	ADP-ribosylation factor GTPase-activating protein AGD1-like
		XLOC_007609	PREDICTED: uncharacterized protein LOC107607211
		XLOC_081838	---NA---
		XLOC_071704	GABA transporter 1-like
		XLOC_047442	cysteine-rich receptor-like protein kinase 2
		XLOC_007115	PREDICTED: uncharacterized protein LOC107461579
		XLOC_080674	PREDICTED: uncharacterized protein LOC107642969 isoform X2
		XLOC_029658	45 kDa calcium-binding protein
		XLOC_023170	DNA cross-link repair protein SNM1
		XLOC_080155	putative pentatricopeptide repeat-containing protein At1g12700, mitochondrial isoform X1
		XLOC_043869	PREDICTED: uncharacterized protein LOC107493684
		XLOC_081644	coumaroyl-CoA:anthocyanidin 3-O-glucoside-6''-O-coumaroyltransferase 1-like
		XLOC_023748	PREDICTED: uncharacterized protein LOC107492746
		XLOC_048173	pentatricopeptide repeat-containing protein At5g11310, mitochondrial-like
		XLOC_059717	PREDICTED: uncharacterized protein LOC107641068
		XLOC_004645	PREDICTED: uncharacterized protein LOC104899944
		XLOC_025723	endonuclease MutS2
		XLOC_016193	---NA---
		XLOC_034220	heat shock cognate 70 kDa protein-like
		XLOC_010869	---NA---
		XLOC_063797	phosphoinositide phosphatase SAC2-like isoform X1
		XLOC_073879	F-box/kelch-repeat protein At3g23880-like
		XLOC_031715	PREDICTED: uncharacterized protein LOC107463852
		XLOC_067601	agamous-like MADS-box protein AGL104
		XLOC_061845	Metallocarboxypeptidase inhibitor
		XLOC_022236	---NA---
		XLOC_044214	aldo-keto reductase family 4 member C10-like
		XLOC_045200	uncharacterized mitochondrial protein AtMg00860-like
		XLOC_054961	PREDICTED: uncharacterized protein LOC107643754
		XLOC_013822	B3 domain-containing transcription factor ABI3-like
		XLOC_006565	adenylate kinase isoenzyme 6 homolog
		XLOC_032273	pentatricopeptide repeat-containing protein At4g38150-like
		XLOC_009191	mitogen-activated protein kinase kinase kinase YODA isoform X1
		XLOC_004623	ACT domain-containing protein ACR1 isoform X1
		XLOC_027990	PREDICTED: uncharacterized protein LOC107463439
		XLOC_073518	cinnamoyl-CoA reductase 2-like
		XLOC_006659	PREDICTED: uncharacterized protein LOC107638065 isoform X3
		XLOC_047282	VQ motif-containing protein 4-like
		XLOC_005377	protein DOWNY MILDEW RESISTANCE 6
		XLOC_021091	---NA---
		XLOC_057193	PREDICTED: uncharacterized protein LOC107626790
		XLOC_058197	PREDICTED: miraculin-like
		XLOC_046842	PREDICTED: uncharacterized protein LOC107620678
		XLOC_060509	---NA---
		XLOC_080228	PREDICTED: uncharacterized protein LOC107605009
		XLOC_081058	PREDICTED: uncharacterized protein LOC107477443 isoform X2
		XLOC_031162	PREDICTED: uncharacterized protein LOC107466938
		XLOC_072552	NADH-plastoquinone oxidoreductase subunit 2 (plastid)
		XLOC_044654	crooked neck-like protein 1
		XLOC_065658	---NA---
		XLOC_065199	rust resistance kinase Lr10-like
		XLOC_001664	PREDICTED: uncharacterized protein LOC107485851
		XLOC_066065	glycine-rich protein-like
		XLOC_054226	pentatricopeptide repeat-containing protein At5g19020, mitochondrial-like
		XLOC_032807	pentatricopeptide repeat-containing protein At1g25360
		XLOC_042718	---NA---
		XLOC_050598	phospholipid-transporting ATPase 3-like isoform X1
		XLOC_060394	pentatricopeptide repeat-containing protein At5g42450, mitochondrial-like
		XLOC_041058	---NA---
		XLOC_013790	nuclear transcription factor Y subunit B-1-like
		XLOC_057546	---NA---
		XLOC_000666	---NA---
		XLOC_048712	phosphoenolpyruvate carboxylase 2
		XLOC_011639	---NA---
		XLOC_000456	ribosomal protein S7 (chloroplast)
		XLOC_003297	cytochrome P450 81E8-like
		XLOC_069527	probable 1-acylglycerol-3-phosphate O-acyltransferase
		XLOC_065006	PREDICTED: uncharacterized protein LOC107495520
		XLOC_044431	PREDICTED: uncharacterized protein LOC107477859
		XLOC_056339	---NA---
		XLOC_023840	serine/threonine-protein kinase HT1
		XLOC_015744	pentatricopeptide repeat-containing protein At3g22690-like
		XLOC_015713	PREDICTED: uncharacterized protein LOC107485296
		XLOC_059125	SNF1-related protein kinase regulatory subunit gamma-1-like isoform X1
		XLOC_065502	---NA---
		XLOC_037126	---NA---
		XLOC_034726	probable transcriptional regulatory protein At2g25830
		XLOC_029716	---NA---
		XLOC_000342	ATP synthase subunit a
		XLOC_043102	chlorophyllase-2, chloroplastic
		XLOC_056608	PREDICTED: uncharacterized protein LOC102660003
		XLOC_045457	PREDICTED: uncharacterized protein LOC107629137 isoform X1
		XLOC_081892	---NA---
		XLOC_030333	U-box domain-containing protein 51-like isoform X1
		XLOC_003565	---NA---
		XLOC_005506	---NA---
		XLOC_060721	uric acid degradation bifunctional protein TTL-like
		XLOC_019867	bidirectional sugar transporter SWEET6b-like
		XLOC_021293	increased DNA methylation 1-like isoform X1
		XLOC_058779	probable protein phosphatase 2C 51
		XLOC_001655	WAT1-related protein At5g47470-like isoform X1
		XLOC_057742	dihydrofolate synthetase-like
		XLOC_028974	homeobox-leucine zipper protein HDG2 isoform X1
		XLOC_073235	NADH dehydrogenase [ubiquinone] iron-sulfur protein 2-like
		XLOC_007313	probable WRKY transcription factor 26
		XLOC_003409	---NA---
		XLOC_025488	DELLA protein GAI
		XLOC_026726	replication protein A 70 kDa DNA-binding subunit C-like
		XLOC_006537	PREDICTED: uncharacterized protein LOC107473599
		XLOC_026361	---NA---
		XLOC_055646	F-box/kelch-repeat protein At3g23880-like
		XLOC_011774	cation/H(+) antiporter 18-like
		XLOC_058675	PGR5-like protein 1A, chloroplastic
		XLOC_001651	PREDICTED: uncharacterized protein LOC107469262
		XLOC_064708	---NA---
		XLOC_037948	36.4 kDa proline-rich protein-like
		XLOC_049718	protein LAZ1 homolog 2 isoform X1
		XLOC_006693	PREDICTED: uncharacterized protein LOC107489344 isoform X1
		XLOC_071009	PREDICTED: uncharacterized protein LOC107493680
		XLOC_070171	gibberellin 2-beta-dioxygenase 8-like
		XLOC_007634	PREDICTED: uncharacterized protein LOC107606362
		XLOC_008438	UDP-glycosyltransferase 87A1-like
		XLOC_065602	golgin subfamily A member 6-like protein 2
		XLOC_078167	PREDICTED: uncharacterized protein LOC107611291
		XLOC_072019	probable receptor-like protein kinase At5g39020
		XLOC_016227	---NA---
		XLOC_071841	ATP synthase F0 subunit 6 (mitochondrion) (mitochondrion)
		XLOC_000993	GDSL esterase/lipase At5g55050-like
		XLOC_050180	PREDICTED: uncharacterized protein LOC107605009
		XLOC_009234	11-beta-hydroxysteroid dehydrogenase 1B-like
		XLOC_007651	---NA---
		XLOC_031513	signal peptide peptidase-like 2 isoform X3
		XLOC_040683	desiccation-related protein PCC13-62-like
		XLOC_033213	probable polyamine transporter At1g31830
		XLOC_081550	---NA---
		XLOC_040944	---NA---
		XLOC_073374	putative oligosaccharide biosynthesis protein
		XLOC_065913	serine/threonine-protein kinase HT1
		XLOC_024038	ethylene-responsive transcription factor ABI4
		XLOC_025001	ABC transporter C family member 3-like
		XLOC_081169	---NA---
		XLOC_048297	CLAVATA3/ESR (CLE)-related protein 45
		XLOC_014501	inositol hexakisphosphate and diphosphoinositol-pentakisphosphate kinase 2-like isoform X1
		XLOC_009269	dual specificity protein phosphatase PHS1-like
		XLOC_051345	PREDICTED: uncharacterized protein LOC107623793
		XLOC_054923	PREDICTED: uncharacterized protein LOC107639154
		XLOC_046261	PREDICTED: uncharacterized protein LOC107483674
		XLOC_002773	fatty acid desaturase 4, chloroplastic
		XLOC_067450	agamous-like MADS-box protein AGL16
		XLOC_053087	PREDICTED: uncharacterized protein LOC107637678
		XLOC_047088	---NA---
		XLOC_028407	L10-interacting MYB domain-containing protein-like
		XLOC_035209	PREDICTED: uncharacterized protein LOC107621230
		XLOC_069509	---NA---
		XLOC_045202	PREDICTED: uncharacterized protein LOC107637028, partial
		XLOC_060185	probable metal-nicotianamine transporter YSL7
		XLOC_059592	PREDICTED: uncharacterized protein LOC107489501
		XLOC_063822	arachin Ahy-3-like
		XLOC_073514	PREDICTED: uncharacterized protein LOC107614670
		XLOC_058316	PREDICTED: uncharacterized protein LOC107493071
		XLOC_053170	---NA---
		XLOC_031303	PREDICTED: uncharacterized protein LOC107617088 isoform X1
		XLOC_037088	---NA---
		XLOC_030214	PREDICTED: uncharacterized protein LOC107458206
		XLOC_077958	---NA---
		XLOC_032813	haloacid dehalogenase-like hydrolase domain-containing protein At2g33255
		XLOC_069586	heat shock 70 kDa protein 5
		XLOC_068561	PREDICTED: membrin-11-like, partial
		XLOC_054329	PREDICTED: uncharacterized protein LOC107475361
		XLOC_080681	---NA---
		XLOC_074350	3-phosphoshikimate 1-carboxyvinyltransferase 2-like
		XLOC_022610	protein disulfide-isomerase LQY1, chloroplastic isoform X2
		XLOC_053591	DNA-directed RNA polymerase III subunit RPC6-like
		XLOC_055068	F-box/kelch-repeat protein At3g23880-like
		XLOC_027282	NAC domain-containing protein 40
		XLOC_081235	---NA---
		XLOC_076983	PREDICTED: uncharacterized protein LOC107619770 isoform X2
		XLOC_030561	protein FAR1-RELATED SEQUENCE 5-like
		XLOC_076335	---NA---
		XLOC_059059	---NA---
		XLOC_050946	---NA---
		XLOC_070302	FRIGIDA-like protein 3 isoform X1
		XLOC_068328	PREDICTED: uncharacterized protein LOC107458344
		XLOC_031733	nuclear pore complex protein NUP50A-like
		XLOC_058640	3-epi-6-deoxocathasterone 23-monooxygenase
		XLOC_010083	LRR receptor-like serine/threonine-protein kinase FLS2
		XLOC_031310	SAM-dependent carboxyl methyltransferase
		XLOC_061186	PREDICTED: uncharacterized protein LOC107485081
		XLOC_020717	galactinol synthase 1-like
		XLOC_048037	pentatricopeptide repeat-containing protein At3g24000, mitochondrial
		XLOC_063853	probable LRR receptor-like serine/threonine-protein kinase At4g08850
		XLOC_047866	putative ABC transporter C family member 15 isoform X1
		XLOC_025783	putative lysozyme-like protein
		XLOC_066903	probable protein phosphatase 2C 25
		XLOC_072176	defensin-like protein
		XLOC_052836	protein SLE1-like
		XLOC_004153	glutamine synthetase leaf isozyme, chloroplastic-like
		XLOC_031784	F-box/kelch-repeat protein At3g23880-like
		XLOC_061802	ferredoxin--NADP reductase, leaf isozyme, chloroplastic
		XLOC_027235	PREDICTED: uncharacterized protein LOC107614507
		XLOC_029519	amino acid permease 4-like
		XLOC_032793	---NA---
		XLOC_077702	PREDICTED: uncharacterized protein LOC107618733
		XLOC_009158	factor of DNA methylation 1-like isoform X1
		XLOC_049123	Retrovirus-related Pol polyprotein from transposon TNT 1-94
		XLOC_077941	PREDICTED: uncharacterized protein LOC107468731 isoform X4
		XLOC_059189	PREDICTED: uncharacterized protein LOC107614642
		XLOC_048434	P-loop NTPase domain-containing protein LPA1 homolog 1
		XLOC_007466	geraniol 8-hydroxylase-like
		XLOC_026511	type 4 metallothionein
		XLOC_081595	probable galacturonosyltransferase 13
		XLOC_062143	pentatricopeptide repeat-containing protein At5g06540-like
		XLOC_002821	sodium/hydrogen exchanger 4 isoform X2
		XLOC_019625	PREDICTED: uncharacterized protein LOC107489699
		XLOC_072717	PREDICTED: uncharacterized protein LOC107494433
		XLOC_077949	---NA---
		XLOC_050235	PREDICTED: uncharacterized protein LOC107490194
		XLOC_075329	F-box/kelch-repeat protein At3g23880-like
		XLOC_068579	14-3-3-like protein
		XLOC_044166	pentatricopeptide repeat-containing protein At5g48910-like
		XLOC_079610	pentatricopeptide repeat-containing protein At1g18485
		XLOC_029760	PREDICTED: uncharacterized protein LOC107495480
		XLOC_059044	3-oxoacyl-[acyl-carrier-protein] synthase II, chloroplastic-like
		XLOC_002039	choline monooxygenase, chloroplastic
		XLOC_023996	---NA---
		XLOC_017310	PREDICTED: uncharacterized protein LOC107489628
		XLOC_012849	PREDICTED: uncharacterized protein LOC107459462
		XLOC_071860	uncharacterized mitochondrial protein AtMg01010-like
		XLOC_022513	late embryogenesis abundant protein D-34-like
		XLOC_038409	PREDICTED: uncharacterized protein LOC107634180 isoform X1
		XLOC_029898	pyrophosphate-energized vacuolar membrane proton pump-like
		XLOC_062879	zinc finger BED domain-containing protein RICESLEEPER 2-like
		XLOC_018164	dehydrogenase/reductase SDR family member 12
		XLOC_021042	PREDICTED: uncharacterized protein LOC107492987 isoform X1
		XLOC_017865	L-aspartate oxidase, chloroplastic isoform X1
		XLOC_004971	NAD(P)H-quinone oxidoreductase subunit S, chloroplastic
		XLOC_074775	pentatricopeptide repeat-containing protein At5g10690
		XLOC_046764	callose synthase 7-like isoform X3
		XLOC_038653	Calcium-independent phospholipase A2-gamma
		XLOC_044616	ATPase ASNA1 homolog isoform X2
		XLOC_054701	LRR receptor-like serine/threonine-protein kinase GSO1
		XLOC_019639	---NA---
		XLOC_051517	---NA---
		XLOC_077030	inorganic phosphate transporter 1-4-like
		XLOC_056399	---NA---
		XLOC_013458	solute carrier family 25 member 44-like
		XLOC_060401	PREDICTED: uncharacterized protein PAM68-like
		XLOC_081032	PC4 and SFRS1-interacting protein-like
		XLOC_000875	PREDICTED: uncharacterized protein LOC107496584 isoform X2
		XLOC_009243	11-beta-hydroxysteroid dehydrogenase 1B
		XLOC_065769	CRS2-associated factor 2, mitochondrial
		XLOC_047243	---NA---
		XLOC_055212	ferritin, chloroplastic-like
		XLOC_013017	---NA---
		XLOC_044352	em-like protein GEA6
		XLOC_005854	UPF0098 protein CPn_0877/CP_0992/CPj0877/CpB0906-like
		XLOC_018428	PREDICTED: uncharacterized protein At1g76070-like
		XLOC_065005	zinc finger GRF-type protein
		XLOC_080993	GRF1-interacting factor 2-like
		XLOC_020482	basic 7S globulin-like
		XLOC_057782	---NA---
		XLOC_036044	probable disease resistance protein At4g27220
		XLOC_019365	hypothetical chloroplast RF19 (chloroplast)
		XLOC_065297	PREDICTED: uncharacterized protein LOC107605595
		XLOC_004515	---NA---
		XLOC_045072	---NA---
		XLOC_004918	PREDICTED: myosin-16-like
		XLOC_071830	ribosomal protein S4 (mitochondrion)
		XLOC_054966	PREDICTED: uncharacterized protein LOC107476500
		XLOC_020809	luminal-binding protein 5
		XLOC_017441	probable metal-nicotianamine transporter YSL7
		XLOC_057695	T-complex protein 1 subunit zeta 1
		XLOC_015912	PREDICTED: uncharacterized protein LOC107490078
		XLOC_060223	serine/threonine-protein phosphatase 7 long form homolog
		XLOC_072388	PREDICTED: uncharacterized protein LOC107622145
		XLOC_033622	PREDICTED: uncharacterized protein LOC107482567
		XLOC_035329	abscisic acid 8'-hydroxylase 2
		XLOC_036976	B3 domain-containing transcription factor VRN1-like isoform X1
		XLOC_056432	---NA---
		XLOC_005213	---NA---
		XLOC_034920	UDP-glycosyltransferase 73C6-like
		XLOC_055688	phosphoglycolate phosphatase 1B, chloroplastic-like
		XLOC_031567	angio-associated migratory cell protein
		XLOC_021812	UDP-glycosyltransferase 90A1-like
		XLOC_063383	PREDICTED: kanadaptin
		XLOC_076400	PREDICTED: uncharacterized protein LOC107617863
		XLOC_066384	maturase (mitochondrion)
		XLOC_011067	serine/threonine-protein kinase EDR1-like isoform X1
		XLOC_063325	PREDICTED: uncharacterized protein LOC107645602
		XLOC_050944	PREDICTED: uncharacterized protein LOC107481936
		XLOC_066300	UDP-glycosyltransferase 73C3-like
		XLOC_034704	endoglucanase 16
		XLOC_021725	PREDICTED: uncharacterized protein LOC107494756 isoform X2
		XLOC_060154	---NA---
		XLOC_050022	rRNA intron-encoded homing endonuclease
		XLOC_031714	(6-4)DNA photolyase
		XLOC_062123	PREDICTED: uncharacterized protein LOC107494756 isoform X2
		XLOC_053100	cucumber peeling cupredoxin-like
		XLOC_040126	aluminum-activated malate transporter 2-like
		XLOC_007478	ATPase ASNA1 homolog isoform X2
		XLOC_007685	RING-H2 finger protein ATL57
		XLOC_057467	PREDICTED: uncharacterized protein LOC107475758 isoform X1
		XLOC_049525	carbon catabolite repressor protein 4 homolog 3
		XLOC_016916	homeobox protein knotted-1-like 6 isoform X2
		XLOC_060570	---NA---
		XLOC_064024	equilibrative nucleotide transporter 2-like isoform X1
		XLOC_066988	PREDICTED: plastocyanin-like
		XLOC_000341	---NA---
		XLOC_020274	7-deoxyloganetic acid glucosyltransferase-like
		XLOC_028181	transcription initiation factor TFIID subunit 14b
		XLOC_011793	heat shock protein 83-like
		XLOC_048083	peroxisomal nicotinamide adenine dinucleotide carrier-like
		XLOC_055983	F-box protein CPR30-like
		XLOC_023490	---NA---
		XLOC_080163	protein MOTHER of FT and TF 1-like
		XLOC_039021	PREDICTED: uncharacterized protein LOC108322711
		XLOC_021251	ribosomal protein S3 (chloroplast)
		XLOC_020437	PREDICTED: uncharacterized protein LOC107482251
		XLOC_070870	pentatricopeptide repeat-containing protein At1g20230-like isoform X1
		XLOC_023477	---NA---
		XLOC_073371	---NA---
		XLOC_077544	omega-6 fatty acid desaturase, endoplasmic reticulum isozyme 1 isoform X3
		XLOC_077449	F-box/kelch-repeat protein At3g23880-like
		XLOC_002392	phospholipase A I-like
		XLOC_024003	PREDICTED: uncharacterized protein LOC107632294
		XLOC_066072	glycine-rich protein DOT1-like
		XLOC_010262	ATPase ASNA1 homolog 2 isoform X2
		XLOC_075059	BRCA1-associated protein
		XLOC_022518	sucrose-binding protein-like
		XLOC_034429	senescence-associated protein
		XLOC_078483	abscisic acid receptor PYL11-like
		XLOC_053224	putative F-box protein At3g47150
		XLOC_029587	dynamin-related protein 5A-like
		XLOC_045962	transcription factor bHLH81-like
		XLOC_007208	putative disease resistance protein At4g11170 isoform X2
		XLOC_042332	heme-binding-like protein At3g10130, chloroplastic
		XLOC_031197	pentatricopeptide repeat-containing protein At2g22070-like
		XLOC_008160	protein OSB3, chloroplastic/mitochondrial-like
		XLOC_035426	abscisic acid receptor PYL11-like
		XLOC_061146	luminal-binding protein 5
		XLOC_004071	DNA-directed RNA polymerases II, IV and V subunit 9A
		XLOC_063882	protein argonaute 12-like
		XLOC_049146	probable protein phosphatase 2C 76
[truncated: 361 more rows]
