# Supplementary material for: Arachis hypogaea gene expression atlas for fastigiata subspecies of cultivated groundnut to accelerate functional and translational genomics applications
Source: Plant Biotechnol J. 2020 Apr 23;18(11):2187–200. doi: 10.1111/pbi.13374 (PMC7589347; doi:10.1111/pbi.13374)
Supplement: Supplementary file 1 — Figure S1 Gene Ontology annotation of expressed transcripts. Figure S2 Heatmap of tissue‐specific expressed transcripts in groundnut. Figure S3 Abundance distribution of transcription factor families in the 20 selected groundnut tissues. Figure S4 Principal component analysis (PCA) of six seed and pod wall samples. Figure S5 Isoallergens and variants encoding transcripts expressed across selected 20 groundnut tissues. Table S1 Summary of RNA‐sequencing reads mapped to reference assembly. Table S2 List of expressed transcripts (FPKM>1) across selected 20 groundnut tissues. Table S3 A list of the most stably expressed transcripts. Table S4 A list of tissue‐specific expressed genes. Table S5 Specifically expressed transcripts of seed sample from subset‐I, subset‐II and subset‐III. Table S6 Transcripts exclusively expressed in nodules. Table S7 Expressed transcripts related to gravitropism and photomorphogenesis. Table S8 A list of isoallergens and variants identified in the selected 20 groundnut tissues. Table S9 A list of allergen encoding transcripts across the 20 selected tissues. Table S10 A list of expressed transcripts coding for oil biosynthesis in groundnut. Table S11 List of key enzymes identified in the present study related to TAG synthesis and FA metabolism in groundnut. Table S12 Groundnut transcripts in TAG biosynthesis pathways. [file PBI-18-2187-s001.zip › pbi13374-sup-0001-Supinfo/pbi13374-sup-0006-TableS6.xlsx]

## Sheet: Sheet1
Table S6: Transcripts exclusively expressed in nodules
tracking_id	gene_id	Nodules_FPKM	Sequence Description	GO Biological Process	GO Cellular Component	GO Molecular Function
XLOC_080911		3.69767	PREDICTED: uncharacterized protein LOC107625901
XLOC_076009		3.09943	---NA---
XLOC_081045		2.94897	---NA---
XLOC_007937	AH03G05690	2.8581	pathogenesis-related protein 1-like
XLOC_030789	AH09G18710	2.82393	PREDICTED: uncharacterized protein LOC107487402		membrane
XLOC_030285	AH09G08820	2.80941	small subunit processome component 20 homolog isoform X3
XLOC_034438	AH10G15460	2.67825	---NA---
XLOC_049613	AH13G25620	2.49769	---NA---
XLOC_072402		2.40621	---NA---
XLOC_006997	AH02G17170	2.4049	PREDICTED: uncharacterized protein LOC107633648
XLOC_017533	AH05G24740	2.30737	uncharacterized mitochondrial protein AtMg00810-like
XLOC_039709	AH11G12440	2.26156	---NA---
XLOC_070305		2.22494	copia-type pol polyprotein-like	proteolysis;DNA integration	retrotransposon nucleocapsid	nucleic acid binding;aspartic-type endopeptidase activity
XLOC_056805	AH15G05420	2.1488	---NA---
XLOC_050311	AH13G38540	2.03118	---NA---
XLOC_063193	AH16G03920	1.99433	Cytochrome P450 93A3	oxidation-reduction process	integral component of membrane	iron ion binding;oxidoreductase activity, acting on paired donors, with incorporation or reduction of molecular oxygen, NAD(P)H as one donor, and incorporation of one atom of oxygen;heme binding
XLOC_061291	AH16G13410	1.96047	probable LRR receptor-like serine/threonine-protein kinase At5g63710			nucleotide binding;ligase activity
XLOC_022005	AH06G01710	1.94725	terpene synthase 10-like
XLOC_054527	AH14G10020	1.90574	glutathione S-transferase T3-like
XLOC_044337	AH12G24660	1.89406	---NA---
XLOC_061417	AH16G16400	1.8733	---NA---
XLOC_008910	AH03G24490	1.84591	---NA---
XLOC_015373	AH04G15840	1.84238	signal recognition particle receptor subunit alpha homolog
XLOC_009122	AH03G28530	1.82281	PREDICTED: uncharacterized protein LOC107639911
XLOC_028785	AH08G13060	1.81024	RNA-directed DNA polymerase	RNA-dependent DNA biosynthetic process		RNA-directed DNA polymerase activity;ADP binding
XLOC_026727	AH08G05290	1.80731	---NA---
XLOC_062365	AH16G35100	1.77745	unknown	DNA integration	retrotransposon nucleocapsid	nucleic acid binding;zinc ion binding
XLOC_059861	AH15G26420	1.73118	---NA---
XLOC_059365	AH15G17590	1.68787	---NA---
XLOC_076008		1.68567	---NA---
XLOC_068793		1.68077	---NA---
XLOC_004224	AH01G29500	1.64039	---NA---
XLOC_042915	AH12G34720	1.63682	---NA---
XLOC_037489	AH11G06990	1.61593	---NA---
XLOC_068580		1.60734	---NA---
XLOC_054355	AH14G06710	1.57614	cysteine proteinase inhibitor 5-like
XLOC_007361	AH02G24350	1.5691	---NA---
XLOC_000378	AH00G06930	1.55856	PREDICTED: uncharacterized protein LOC107492419
XLOC_034542	AH10G17640	1.55572	putative F-box protein At1g47790
XLOC_059180	AH15G14130	1.55095	alpha-xylosidase 1-like	carbohydrate metabolic process		hydrolase activity, hydrolyzing O-glycosyl compounds;carbohydrate binding
XLOC_007398	AH02G25120	1.53804	uncharacterized mitochondrial protein AtMg00810-like
XLOC_037309	AH11G03180	1.50635	sugar carrier protein C-like
XLOC_074292		1.49298	ABC transporter G family member 32-like
XLOC_044208	AH12G22030	1.46441	---NA---
XLOC_030511	AH09G13360	1.45759	---NA---
XLOC_060903	AH16G05600	1.45101	---NA---
XLOC_028235	AH08G02780	1.44546	PREDICTED: uncharacterized protein LOC107609481
XLOC_014801	AH04G05520	1.42013	---NA---
XLOC_075306		1.39199	PREDICTED: uncharacterized protein LOC107607897			binding
XLOC_044433	AH12G26550	1.38399	PREDICTED: uncharacterized protein LOC107626359
XLOC_001216	AH01G06130	1.36289	protein FAR1-RELATED SEQUENCE 5-like
XLOC_066734		1.33971	BRCA1-associated protein	regulation of seed germination;protein ubiquitination	ubiquitin ligase complex	ubiquitin-protein transferase activity;zinc ion binding
XLOC_076706		1.28741	myosin heavy chain, cardiac muscle isoform
XLOC_063149	AH16G02990	1.28291	probable indole-3-acetic acid-amido synthetase GH3.6
XLOC_032476	AH09G15750	1.28078	---NA---
XLOC_074979		1.2673	aspartic proteinase Asp1-like
XLOC_007859	AH03G03990	1.24659	diphthamide biosynthesis protein 3-like
XLOC_075960		1.22836	---NA---
XLOC_000206	AH00G03840	1.12631	pectinesterase QRT1-like	cell wall modification;pectin catabolic process		pectinesterase activity;aspartyl esterase activity
XLOC_032937	AH09G24690	1.1123	histidine kinase 1-like isoform X3
XLOC_062608	AH16G39190	1.10588	fasciclin-like arabinogalactan protein 2		vacuolar membrane;anchored component of plasma membrane
XLOC_072901		1.09559	PREDICTED: uncharacterized protein LOC107488895
XLOC_057128	AH15G11720	1.07854	---NA---
XLOC_032149	AH09G09790	1.07683	seed linoleate 9S-lipoxygenase-like	fatty acid biosynthetic process		dioxygenase activity
XLOC_043913	AH12G16560	1.07183	---NA---
XLOC_068491		1.06654	BEACH domain-containing protein C2-like
XLOC_009589	AH03G37150	1.06178	---NA---
XLOC_024809	AH07G22820	1.04726	---NA---
XLOC_044831	AH12G34660	1.02814	---NA---
XLOC_022493	AH06G11000	1.02255	---NA---
XLOC_001586	AH01G13690	1.00633	---NA---
XLOC_027752	AH08G24540	1.00007	---NA---
