# Supplementary material for: Arachis hypogaea gene expression atlas for fastigiata subspecies of cultivated groundnut to accelerate functional and translational genomics applications
Source: Plant Biotechnol J. 2020 Apr 23;18(11):2187–200. doi: 10.1111/pbi.13374 (PMC7589347; doi:10.1111/pbi.13374)
Supplement: Supplementary file 1 — Figure S1 Gene Ontology annotation of expressed transcripts. Figure S2 Heatmap of tissue‐specific expressed transcripts in groundnut. Figure S3 Abundance distribution of transcription factor families in the 20 selected groundnut tissues. Figure S4 Principal component analysis (PCA) of six seed and pod wall samples. Figure S5 Isoallergens and variants encoding transcripts expressed across selected 20 groundnut tissues. Table S1 Summary of RNA‐sequencing reads mapped to reference assembly. Table S2 List of expressed transcripts (FPKM>1) across selected 20 groundnut tissues. Table S3 A list of the most stably expressed transcripts. Table S4 A list of tissue‐specific expressed genes. Table S5 Specifically expressed transcripts of seed sample from subset‐I, subset‐II and subset‐III. Table S6 Transcripts exclusively expressed in nodules. Table S7 Expressed transcripts related to gravitropism and photomorphogenesis. Table S8 A list of isoallergens and variants identified in the selected 20 groundnut tissues. Table S9 A list of allergen encoding transcripts across the 20 selected tissues. Table S10 A list of expressed transcripts coding for oil biosynthesis in groundnut. Table S11 List of key enzymes identified in the present study related to TAG synthesis and FA metabolism in groundnut. Table S12 Groundnut transcripts in TAG biosynthesis pathways. [file PBI-18-2187-s001.zip › pbi13374-sup-0001-Supinfo/pbi13374-sup-0007-TableS7.xlsx]

## Sheet: Sheet2
Table S7. Expressed transcripts related to gravitropism and photomorphogenesis
Transcript_id	gene_id	Family	S5 vs Peg	S15 vs Peg	S25 vs Peg	S5 vs Shoot	S15 vs Shoot	S25 vs Shoot	S5 vsStem	S15 vsStem	S25 vs Stem	Sequence Description
XLOC_000738	AH00G05440	Embryonic development	1.83915	2.96028	1.28567	2.9897	4.11083	2.43622	1.4034	2.52453	0.849922	receptor-like protein 12
XLOC_003004	AH01G05890	Embryonic development	1.39838	1.40545	1.62389	0.175249	0.182323	0.400758	0.272483	0.279557	0.497992	Insulin-degrading enzyme
XLOC_005183		Embryonic development	-1.58031	-1.87528	-1.59663	-3.9618	-4.25677	-3.97812	-2.91864	-3.21361	-2.93497	DNA-binding protein SMUBP-2
XLOC_008695	AH03G20410	Embryonic development	1.72898	1.04482	2.05372	0.36104	-0.32313	0.685778	0.0583822	-0.625787	0.38312	probable lactoylglutathione lyase, chloroplastic
XLOC_008742	AH03G21050	Embryonic development	1.31318	1.05439	1.80426	1.05659	0.797797	1.54767	0.435538	0.176746	0.926619	3-hydroxyisobutyryl-CoA hydrolase-like protein 3, mitochondrial isoform X1
XLOC_017024	AH05G14830	Embryonic development	1.50888	1.37146	1.28131	0.786291	0.64887	0.558714	0.397593	0.260172	0.170015	probable RNA helicase SDE3
XLOC_018160	AH05G36580	Embryonic development	-2.7793	-2.22712	-1.54422	-0.440146	0.112027	0.794927	1.02452	1.57669	2.2596	PREDICTED: uncharacterized protein LOC107491460
XLOC_020503	AH06G00520	Embryonic development	1.6968	1.5622	1.88459	1.13229	0.997683	1.32007	-0.92832	-1.06293	-0.740534	receptor-like cytosolic serine/threonine-protein kinase RBK2
XLOC_022260	AH06G06500	Embryonic development	1.57202	1.27144	1.469	1.06147	0.760887	0.958446	0.212166	-0.0884193	0.10914	26S protease regulatory subunit 6A homolog
XLOC_022350	AH06G08130	Embryonic development	1.18421	2.27543	1.15363	-1.82156	-0.730339	-1.85214	-0.682207	0.40901	-0.712786	PREDICTED: uncharacterized protein LOC107492064
XLOC_027532	AH08G20330	Embryonic development	-1.50049	-1.50579	-1.53317	0.628191	0.622895	0.595516	-1.47916	-1.48446	-1.51184	putative receptor-like protein kinase At4g00960 isoform X1
XLOC_028949	AH08G16240	Embryonic development	2.15675	2.41656	2.40055	0.469231	0.729043	0.713031	3.23904	3.49885	3.48284	fasciclin-like arabinogalactan protein 15
XLOC_031821	AH09G03550	Embryonic development	1.09655	1.11244	1.08376	-0.281229	-0.265344	-0.294024	0.282721	0.298606	0.269926	mitochondrial-processing peptidase subunit alpha-like
XLOC_001589	AH01G13730	Gravitropism	1.09125	1.03176	1.09662	-0.213761	-0.273246	-0.208391	-0.209783	-0.269268	-0.204413	poly(U)-specific endoribonuclease-B
XLOC_001680	AH01G15320	Gravitropism	-4.02831	-4.02453	-3.98582	-3.88934	-3.88556	-3.84686	0.877726	0.881508	0.920212	ribosomal protein S12, mitochondrial
XLOC_002412	AH01G28830	Gravitropism	1.69356	1.0802	1.4066	0.944356	0.330996	0.657391	1.02792	0.414557	0.740952	U3 small nucleolar RNA-associated protein 6 homolog
XLOC_002816	AH01G02270	Gravitropism	1.04169	1.06663	1.45174	-0.51029	-0.48535	-0.100242	-0.578641	-0.5537	-0.168592	inosine triphosphate pyrophosphatase
XLOC_003947	AH01G23980	Gravitropism	-3.43549	-1.80359	-5.21362	-5.39191	-3.76001	-7.17004	-5.56426	-3.93236	-7.34239	NADP-dependent glyceraldehyde-3-phosphate dehydrogenase
XLOC_004289	AH01G30820	Gravitropism	1.65558	1.4635	-1.87141	0.319626	0.127552	-3.20736	1.27287	1.08079	-2.25412	probable sugar phosphate/phosphate translocator At3g17430 isoform X1
XLOC_004912	AH02G05180	Gravitropism	1.94829	1.30843	1.4902	1.37899	0.739129	0.9209	1.25435	0.614489	0.796259	E3 ubiquitin-protein ligase RNF144B-like
XLOC_005324	AH02G12790	Gravitropism	1.64173	1.63531	1.10489	1.33025	1.32383	0.793418	-0.59276	-0.599179	-1.12959	TIR-NBS-LRR type disease resistance protein
XLOC_005569	AH02G17780	Gravitropism	3.03582	3.59541	-3.95177	7.11863	7.67821	0.131034	7.0039	7.56348	0.0163018	PREDICTED: uncharacterized protein LOC107627489
XLOC_008004	AH03G06700	Gravitropism	2.20105	1.85864	1.49559	0.685962	0.343548	-0.0195031	0.89929	0.556877	0.193826	PREDICTED: uncharacterized protein LOC107476612
XLOC_009854	AH03G42490	Gravitropism	-3.46006	-3.33949	2.01387	-1.03953	-0.918958	4.4344	-5.61256	-5.49199	-0.138634	extracellular ribonuclease LE-like
XLOC_010104	AH03G47190	Gravitropism	1.22919	1.50922	1.96395	0.8178	1.09783	1.55256	-0.673065	-0.393035	0.0616991	glycine-rich RNA-binding protein 4, mitochondrial-like
XLOC_010667		Gravitropism	1.52691	-1.73081	-4.01051	0	0	0	4.98139	1.72368	-0.556031	---NA---
XLOC_011077	AH03G16430	Gravitropism	-1.28975	-1.02225	1.77312	-0.894197	-0.626693	2.16867	-2.5747	-2.3072	0.488168	aspartate aminotransferase, mitochondrial
XLOC_011367	AH03G21800,AH03G21810,AH03G21820	Gravitropism	1.8929	1.60027	1.83696	0.365923	0.0732929	0.309989	-0.117227	-0.409857	-0.173161	PREDICTED: uncharacterized protein LOC107608510
XLOC_012226	AH03G38080	Gravitropism	1.75874	1.99881	1.74291	1.1903	1.43037	1.17447	0.22983	0.469898	0.214006	tropinone reductase homolog At5g06060-like
XLOC_013095	AH04G01440	Gravitropism	-5.83207	-6.39338	-7.08066	-3.93522	-4.49653	-5.18381	-0.157366	-0.718677	-1.40595	NAC domain-containing protein 43
XLOC_014609	AH04G02200,AH04G02210	Gravitropism	1.49726	2.0525	1.42995	0.217193	0.772432	0.149876	0.314442	0.86968	0.247124	DNA topoisomerase 2-binding protein 1 isoform X1
XLOC_014621	AH04G02410	Gravitropism	1.71163	1.19646	1.35108	1.27804	0.762865	0.917486	-0.230233	-0.745405	-0.590784	serine/threonine-protein kinase SRK2A-like
XLOC_014743	AH04G04700	Gravitropism	2.26665	2.88148	2.8057	0.530965	1.1458	1.07002	1.38765	2.00248	1.9267	probable tyrosine-protein phosphatase At1g05000
XLOC_014815	AH04G05710	Gravitropism	4.79217	4.08229	2.93986	0.409564	-0.300307	-1.44275	0.918025	0.208154	-0.934285	PREDICTED: uncharacterized protein LOC107483018
XLOC_014852	AH04G06380	Gravitropism	4.85343	3.2196	3.16354	4.81994	3.1861	3.13005	3.2242	1.59036	1.5343	sucrose synthase 5 isoform X2
XLOC_016388	AH05G03100	Gravitropism	-2.98502	-2.30717	2.35424	0.316118	0.993972	5.65538	0.258008	0.935861	5.59727	ethylene-responsive transcription factor 1A-like
XLOC_016423	AH05G03640	Gravitropism	1.8243	1.51399	3.91651	1.01845	0.708133	3.11065	0.242747	-0.0675718	2.33495	peroxidase 20 isoform X4
XLOC_016858	AH05G11760	Gravitropism	1.70676	2.45699	1.72504	0.0178411	0.768067	0.0361147	0.763186	1.51341	0.781459	protein ALTERED XYLOGLUCAN 4-like
XLOC_017402	AH05G22110	Gravitropism	-1.40514	-5.80203	-3.61846	3.52341	-0.873479	1.31009	1.65463	-2.74226	-0.558692	PREDICTED: uncharacterized protein LOC107474004
XLOC_017678	AH05G27420,AH05G27430	Gravitropism	2.13597	2.23541	1.73563	1.10453	1.20396	0.704183	0.0957695	0.195201	-0.304579	2-oxoglutarate dehydrogenase, mitochondrial-like
XLOC_020284	AH05G38530	Gravitropism	3.93868	3.69164	1.68407	0	0	0	2.70241	2.45537	0.447796	rhamnogalacturonate lyase-like
XLOC_021569	AH06G21830	Gravitropism	1.42388	1.62319	1.98268	0.422858	0.622172	0.981658	-0.464936	-0.265622	0.0938632	PREDICTED: uncharacterized protein LOC107494471
XLOC_022188	AH06G04960	Gravitropism	-2.74003	-3.57	-1.54337	-4.76948	-5.59945	-3.57283	-4.3536	-5.18357	-3.15694	short-chain dehydrogenase reductase 3b-like isoform X1
XLOC_023305	AH06G25830	Gravitropism	-2.96553	-1.11686	1.58338	1.81021	3.65888	6.35912	-0.597944	1.25073	3.95097	probable WRKY transcription factor 33
XLOC_023675	AH07G01010	Gravitropism	1.62948	2.09762	2.50369	0.20671	0.674852	1.08092	-1.10954	-0.6414	-0.235329	pentatricopeptide repeat-containing protein At1g12620-like
XLOC_023797	AH07G03260	Gravitropism	4.05776	2.82557	2.17417	1.704	0.47181	-0.179588	1.39176	0.159568	-0.49183	heterodimeric geranylgeranyl pyrophosphate synthase small subunit, chloroplastic-like
XLOC_024693	AH07G20650	Gravitropism	3.48729	3.58578	-1.69651	0.184882	0.28337	-4.99892	1.65958	1.75807	-3.52423	kinesin-like protein FRA1
XLOC_027808		Gravitropism	1.27079	1.19982	4.16751	0	0	0	0	0	0	---NA---
XLOC_028247	AH08G03020	Gravitropism	1.94247	1.06245	1.87082	0	0	0	0.178591	-0.701423	0.106946	cytochrome P450 CYP82D47-like
XLOC_028298	AH08G03780	Gravitropism	2.50468	2.69424	2.55337	0.56547	0.75503	0.614161	0.090585	0.280145	0.139277	probable BOI-related E3 ubiquitin-protein ligase 2
XLOC_028304	AH08G03830	Gravitropism	1.93282	1.20311	1.37963	2.58037	1.85065	2.02717	0.714255	-0.0154642	0.161057	magnesium transporter MRS2-1-like isoform X1
XLOC_029362	AH08G24250	Gravitropism	1.15736	3.19155	1.74306	0	0	0	-0.930085	1.10411	-0.344375	early nodulin-75-like
XLOC_029849	AH09G00270	Gravitropism	1.78544	1.06298	1.0701	0.648105	-0.0743514	-0.0672349	1.01023	0.287774	0.294891	PREDICTED: uncharacterized protein LOC107463690
XLOC_033210	AH09G30480	Gravitropism	1.87569	2.56347	1.80102	0.574131	1.26191	0.499462	-0.0334115	0.65437	-0.108081	FAD-dependent urate hydroxylase-like isoform X3
XLOC_001200	AH01G05840	Gravitropism	0.9676	3.4985	0.8305	3.8347	1.1357	1.4842	1.98663	1.85425	-0.220431	PREDICTED: uncharacterized protein LOC107473866
XLOC_003638	AH01G17740	Gravitropism	0	0.3342	0.6988	0	7.0783	1.5419	0	0	0	protein indeterminate-domain 16
XLOC_007395	AH02G25070	Gravitropism	5.2322	13.8289	10.0408	17.3625	10.7098	12.5967	1.73049	1.4022	0.940385	IRK-interacting protein
XLOC_008218	AH03G10960	Gravitropism	0.7425	1.5377	2.1566	1.7275	0.8647	1.6988	1.21822	1.05031	1.5383	phospholipase SGR2
XLOC_016677	AH05G08060	Gravitropism	2.7991	12.6245	13.9267	21.1254	7.4802	17.7403	2.91594	2.17319	2.31482	PREDICTED: uncharacterized protein LOC107488092
XLOC_021716	AH06G24530	Gravitropism	0.3529	0.0963	0.2052	0.0287	0.5814	0.8616	-3.62014	-1.87365	-0.782229	PREDICTED: uncharacterized protein LOC107494780
XLOC_024917	AH07G24950	Gravitropism	5.3543	15.4915	20.3139	14.316	5.0742	5.2337	1.41886	1.53271	1.9237	IRK-interacting protein-like
XLOC_031263	AH09G27520	Gravitropism	0.8154	3.0149	1.6778	2.5532	2.5	2.253	1.64673	1.88653	1.04099	BTB/POZ domain-containing protein NPY2
XLOC_037383	AH11G04750	Gravitropism	1.2903	8.884	2.8732	16.0144	3.5627	2.6056	3.63359	2.7835	1.15495	IRK-interacting protein
XLOC_038102	AH11G18660	Gravitropism	0.9978	0.2526	0.3868	0.0819	7.3732	0.9854	-3.60682	-1.9819	-1.36716	protein indeterminate-domain 16
XLOC_039195	AH11G02830	Gravitropism	1.0811	5.4418	0.2946	6.0472	2.4337	1.4997	2.48377	2.33158	-1.87567	PREDICTED: uncharacterized protein LOC107642596
XLOC_044520	AH12G28170	Gravitropism	8.6846	15.3374	9.5173	17.1438	13.8165	12.7097	0.981156	0.820523	0.132093	IRK-interacting protein
XLOC_045958	AH13G13820	Gravitropism	0.9631	1.5231	1.3731	1.8325	0.8024	1.504	0.928056	0.661253	0.511679	phospholipase SGR2
XLOC_048002	AH13G54030	Gravitropism	0.5968	0.9276	0.7198	0.8546	0.7093	1.3278	0.518002	0.636255	0.270349	PREDICTED: uncharacterized protein LOC107632173
XLOC_051051	AH13G53210	Gravitropism	0.4089	0.5127	0.0985	0.7244	0.433	0.2913	0.825038	0.326367	-2.05355	PREDICTED: uncharacterized protein LOC107482217
XLOC_056739	AH15G04210	Gravitropism	3.6408	14.8264	14.1067	21.4497	7.8909	22.2829	2.55863	2.02584	1.95405	PREDICTED: uncharacterized protein LOC107642951
XLOC_072288		Gravitropism	4.6876	15.3335	22.7837	14.2138	5.8094	6.1001	1.60037	1.70977	2.28108	IRK-interacting protein-like
XLOC_077709		Gravitropism	0.4624	2.5102	0.7402	2.2662	1.3357	1.0051	2.29306	2.44059	0.678774	BTB/POZ domain-containing protein NPY2
XLOC_012186	AH03G37380	Hormone biosynthesis and respose	-1.03218	-1.18024	1.97561	0.477859	0.329799	3.48564	-1.85652	-2.00458	1.15126	isoflavone 4'-O-methyltransferase-like
XLOC_012325	AH03G40000	Hormone biosynthesis and respose	1.55598	1.73516	2.24856	0.334741	0.513912	1.02732	-0.894407	-0.715236	-0.20183	probable LRR receptor-like serine/threonine-protein kinase At1g05700 isoform X1
XLOC_014163	AH04G22850	Hormone biosynthesis and respose	1.48159	1.15063	1.18314	0.453719	0.122757	0.155272	0.349704	0.0187426	0.0512578	proteasome subunit alpha type-4
XLOC_014575	AH04G01370	Hormone biosynthesis and respose	1.7331	1.5405	1.36976	0.332115	0.139521	-0.0312195	0.172013	-0.0205816	-0.191322	protein BUD31 homolog 2-like isoform X2
XLOC_016286	AH05G00810	Hormone biosynthesis and respose	-2.86218	-2.7508	1.14679	0	0	0	0	0	0	ubiquinol oxidase 2, mitochondrial-like
XLOC_019428		Hormone biosynthesis and respose	1.88684	1.15216	1.23848	1.23013	0.495449	0.58177	0.843264	0.10858	0.194901	eukaryotic translation initiation factor 6-2-like
XLOC_019871	AH05G30790	Hormone biosynthesis and respose	2.07767	1.98277	2.68217	-0.569261	-0.664162	0.0352411	-1.44012	-1.53502	-0.835615	methyl-CpG-binding domain-containing protein 9 isoform X2
XLOC_020274	AH05G38360	Hormone biosynthesis and respose	-4.41829	-6.44725	-3.95871	-3.47086	-5.49982	-3.01128	-2.97216	-5.00113	-2.51259	7-deoxyloganetic acid glucosyltransferase-like
XLOC_020275	AH05G38370	Hormone biosynthesis and respose	-2.03074	-3.53157	-1.12719	0.645094	-0.855731	1.54865	0.0538863	-1.44694	0.957442	7-deoxyloganetic acid glucosyltransferase-like
XLOC_020948	AH06G09320	Hormone biosynthesis and respose	1.63101	1.72165	1.53527	0.0985886	0.18923	0.00284634	0.314681	0.405322	0.218938	PREDICTED: uncharacterized protein At5g05190-like
XLOC_022562	AH06G12230	Hormone biosynthesis and respose	1.91545	1.83725	1.52276	1.61694	1.53875	1.22426	0.0622004	-0.015993	-0.330484	PREDICTED: uncharacterized protein LOC107607211
XLOC_023188	AH06G23470	Hormone biosynthesis and respose	1.32529	1.8633	1.59071	-0.618495	-0.0804829	-0.353075	-1.09679	-0.558776	-0.831368	PREDICTED: uncharacterized protein LOC107494606
XLOC_023910	AH07G05440	Hormone biosynthesis and respose	1.58574	2.02191	1.50659	-0.155985	0.280186	-0.235134	0.099697	0.535868	0.0205484	pentatricopeptide repeat-containing protein At1g71210-like
XLOC_027065	AH08G11750	Hormone biosynthesis and respose	2.15952	3.04736	6.44288	-0.922748	-0.0349094	3.36061	-0.104598	0.78324	4.17876	---NA---
XLOC_027427	AH08G18520	Hormone biosynthesis and respose	1.16864	1.12227	1.62039	0.972202	0.925836	1.42395	-0.108152	-0.154518	0.343597	transcription factor VOZ1-like
XLOC_028127	AH08G00750	Hormone biosynthesis and respose	1.84967	2.28768	1.08748	0.170427	0.60844	-0.591762	0.828469	1.26648	0.0662794	PREDICTED: uncharacterized protein LOC107460085
XLOC_028493	AH08G07740	Hormone biosynthesis and respose	1.3948	1.00795	2.12219	0.607775	0.220924	1.33517	-0.70737	-1.09422	0.0200232	bet1-like protein At4g14600
XLOC_028737	AH08G12140	Hormone biosynthesis and respose	2.43267	2.65944	1.93297	0.485033	0.711804	-0.014668	1.20701	1.43378	0.707306	triosephosphate isomerase, cytosolic
XLOC_030455	AH09G12130	Hormone biosynthesis and respose	1.96832	2.11988	-2.12091	0.00267766	0.154237	-4.08655	1.44863	1.60019	-2.64059	pectin acetylesterase 12-like
XLOC_031476	AH09G31560	Hormone biosynthesis and respose	1.35542	1.09507	1.6582	0.190672	-0.0696703	0.49346	0.384345	0.124002	0.687133	60S ribosomal protein L35
XLOC_031516	AH09G32530	Hormone biosynthesis and respose	4.18265	3.90528	-1.43779	0.249729	-0.0276395	-5.3707	1.85918	1.58181	-3.76125	syntaxin-related protein KNOLLE-like
XLOC_031804	AH09G03020	Hormone biosynthesis and respose	1.26639	1.44021	3.32374	0.937772	1.11159	2.99512	1.41801	1.59183	3.47536	CASP-like protein 3A1
XLOC_005981	AH02G25490	Photomorphogenesis	1.18032	2.14457	0	-1.76365	-0.135791	0	-1.10004	-0.135791	0	dihydroflavonol 4-reductase-like protein
XLOC_074724		Photomorphogenesis	0.0649149	0.628562	4.89366	-5.91983	-4.70607	-1.09108	-5.26972	-4.70607	-0.440978	protein LIGHT-DEPENDENT SHORT HYPOCOTYLS 4
XLOC_018696	AH05G07870	Photomorphogenesis	2.0911	1.81863	4.63153	-1.80572	-2.79165	0.734718	-2.51918	-2.79165	0.0212569	B-box zinc finger protein 18-like
XLOC_002589	AH01G32590	Photomorphogenesis	-0.488021	-0.43337	-1.58466	-3.11408	-1.36853	-4.21072	-1.42318	-1.36853	-2.51982	calcium sensing receptor, chloroplastic
XLOC_069729		Photomorphogenesis	-4.17758	-3.26998	-5.44785	-6.36563	-5.60949	-7.6359	-6.51709	-5.60949	-7.78737	B-box zinc finger protein 25-like
XLOC_037254	AH11G02340	Photomorphogenesis	-1.40436	0	1.64933	-5.68519	0	-2.63151	-6.38801	0	-3.33432	root phototropism protein 2
XLOC_028685	AH08G11240	Photomorphogenesis	-2.80569	-2.47768	-4.29828	-4.54429	-5.12155	-6.03688	-5.44956	-5.12155	-6.94215	B-box zinc finger protein 25-like
XLOC_004882	AH02G04630	Photomorphogenesis	-2.00962	-2.96705	-3.11698	-4.34712	-3.82825	-5.45448	-2.87082	-3.82825	-3.97817	chlorophyll a-b binding protein 7, chloroplastic
XLOC_061084	AH16G09150	Photomorphogenesis	-3.83415	-2.91356	0.720562	-3.6369	-4.55481	0.917811	-5.4754	-4.55481	-0.920688	phytochrome A-like
XLOC_058273	AH15G34590	Photomorphogenesis	-6.82996	-4.96771	0	-10.7064	-7.51824	0	-9.38049	-7.51824	0	chlorophyll a-b binding protein CP26, chloroplastic
XLOC_061366	AH16G15320	Photomorphogenesis	0	0	0	-5.85089	-4.19859	2.96142	-4.72265	-4.19859	4.08967	protein LIGHT-DEPENDENT SHORT HYPOCOTYLS 4-like
XLOC_068263		Photomorphogenesis	1.27233	2.5153	0	-5.17577	-3.59252	0	-4.83548	-3.59252	0	flavonol synthase/flavanone 3-hydroxylase
XLOC_041337	AH12G05120	Photomorphogenesis	-2.72838	-3.41635	-4.53036	-5.2539	-4.45	-7.05588	-3.76203	-4.45	-5.564	chlorophyll a-b binding protein 7, chloroplastic
XLOC_080319		Photomorphogenesis	-2.38702	-2.78087	-4.00589	-5.47832	-4.66877	-7.0972	-4.27492	-4.66877	-5.89379	chlorophyll a-b binding protein CP24 10A, chloroplastic
XLOC_040656	AH11G31400	Photomorphogenesis	-1.56438	-1.26388	-3.20993	-3.8221	-2.84117	-5.46765	-3.14167	-2.84117	-4.78722	protein high chlorophyll fluorescent 107
XLOC_042622	AH12G28660	Photomorphogenesis	0.349467	3.09164	0.590102	-2.9244	0.403367	-2.68377	-2.3388	0.403367	-2.09817	dihydroflavonol 4-reductase-like protein
XLOC_068304		Photomorphogenesis	-1.63392	-1.58353	2.4316	-5.16322	-6.54029	-1.0977	-6.59069	-6.54029	-2.52516	protein LIGHT-DEPENDENT SHORT HYPOCOTYLS 5-like
XLOC_025026	AH07G01090	Photomorphogenesis	-5.35157	-4.53835	-7.97405	-7.84905	-5.50339	-10.4715	-6.31661	-5.50339	-8.93909	chlorophyll a-b binding protein 215, chloroplastic
XLOC_019408	AH05G21140	Photomorphogenesis	-5.16105	-4.66794	-3.72294	-8.67774	-7.04324	-7.23963	-7.53635	-7.04324	-6.09824	chlorophyll a-b binding protein CP26, chloroplastic
XLOC_058648	AH15G04000	Photomorphogenesis	1.49738	1.52448	4.05859	-1.51592	-2.5413	1.04529	-2.56841	-2.5413	-0.00719356	B-box zinc finger protein 18-like
XLOC_030888	AH09G20470	Photomorphogenesis	0.701698	1.58808	5.86562	-5.82949	-4.01364	-0.665571	-4.90002	-4.01364	0.263901	protein LIGHT-DEPENDENT SHORT HYPOCOTYLS 4
XLOC_047720	AH13G48810	Photomorphogenesis	-5.14839	-4.81904	-1.72602	-6.43509	-6.24895	-3.01272	-6.57831	-6.24895	-3.15593	protein LIGHT-DEPENDENT SHORT HYPOCOTYLS 4-like
XLOC_020177	AH05G36510,AH05G36520	Photomorphogenesis	-0.0719242	0.472239	2.40136	-1.03034	-1.61535	1.44295	-2.15952	-1.61535	0.313772	PREDICTED: uncharacterized protein LOC107491602
XLOC_066362		Photomorphogenesis	-3.10834	-1.43762	-0.317923	-4.48643	-2.23939	-1.69601	-3.91011	-2.23939	-1.11969	root phototropism protein 2
XLOC_024252	AH07G11980	Photomorphogenesis	-4.74395	-3.2081	-0.522428	-6.46811	-3.97871	-2.24659	-5.51456	-3.97871	-1.29304	root phototropism-like protein
XLOC_000077	AH00G01430	Photomorphogenesis	-1.58731	-1.57352	-2.67639	-3.97556	-3.96177	-5.06464	-2.66134	-2.64755	-3.75042	ATP synthase subunit b', chloroplastic
XLOC_000342	AH00G06270	Photosynthesis and light signal transduction	-5.26786	-5.02456	-4.8851	-3.5441	-3.3008	-3.16134	1.28311	1.52642	1.66587	ATP synthase subunit a
XLOC_000357	AH00G06510	Photosynthesis and light signal transduction	-9.6481	-8.07728	-6.42382	-7.25583	-5.68502	-4.03155	-1.45231	0.118502	1.77197	protein transport protein sec31-like
XLOC_008643	AH03G19440	Photosynthesis and light signal transduction	-2.73348	-2.61645	2.14054	0	0	0	-0.410601	-0.293567	4.46342	---NA---
XLOC_015716	AH04G22530	Photosynthesis and light signal transduction	-2.51485	-1.31659	-2.20977	-2.06609	-0.86782	-1.761	-5.00472	-3.80645	-4.69964	PREDICTED: uncharacterized protein LOC107485466
XLOC_016067	AH04G28560	Photosynthesis and light signal transduction	-1.99849	-2.04823	-1.44238	-3.69075	-3.7405	-3.13464	-2.21449	-2.26423	-1.65837	PREDICTED: uncharacterized protein LOC107486025
XLOC_017900	AH05G31270	Photosynthesis and light signal transduction	1.8033	1.50926	1.7368	0.593335	0.299293	0.526832	0.0968497	-0.197192	0.0303463	putative pentatricopeptide repeat-containing protein At5g37570
XLOC_020546	AH06G01270	Photosynthesis and light signal transduction	-1.52889	-1.81551	-1.11051	-3.88635	-4.17297	-3.46797	-0.062696	-0.349311	0.35569	polygalacturonase inhibitor-like
XLOC_023165	AH06G23040	Photosynthesis and light signal transduction	1.59203	1.65797	-2.2263	-2.35829	-2.29236	-6.17662	1.87297	1.93891	-1.94535	xyloglucan endotransglucosylase/hydrolase 1
XLOC_023790	AH07G03070	Photosynthesis and light signal transduction	3.78814	3.77711	2.05335	1.06843	1.0574	-0.666359	0.68353	0.672501	-1.05126	ribonuclease 3-like protein 2
XLOC_025605	AH07G12630	Photosynthesis and light signal transduction	-6.80026	-5.65544	-4.54621	-10.3685	-9.22367	-8.11444	-10.1188	-8.97403	-7.8648	sedoheptulose-1,7-bisphosphatase, chloroplastic
XLOC_026363		Photosynthesis and light signal transduction	-1.76282	-4.72221	-1.41528	-0.0354413	-2.99483	0.312092	3.52927	0.569875	3.8768	---NA---
XLOC_030249	AH09G08040	Photosynthesis and light signal transduction	2.38807	2.46431	2.19788	0.651292	0.727532	0.4611	-0.17085	-0.0946102	-0.361042	ornithine aminotransferase, mitochondrial-like
XLOC_032073	AH09G08430	Photosynthesis and light signal transduction	1.7227	1.93464	1.77774	0.479333	0.691273	0.534376	0.63535	0.84729	0.690394	RPM1-interacting protein 4-like isoform X1
XLOC_032530	AH09G16830	Photosynthesis and light signal transduction	-3.28259	-4.12409	4.71496	-1.04975	-1.89126	6.9478	-3.91666	-4.75816	4.08089	PREDICTED: uncharacterized protein LOC107465667
XLOC_033247	AH09G31210	Photosynthesis and light signal transduction	1.3471	1.1532	1.53026	0.920823	0.726918	1.10398	-0.0990853	-0.29299	0.0840703	---NA---
