# Supplementary material for: Arachis hypogaea gene expression atlas for fastigiata subspecies of cultivated groundnut to accelerate functional and translational genomics applications
Source: Plant Biotechnol J. 2020 Apr 23;18(11):2187–200. doi: 10.1111/pbi.13374 (PMC7589347; doi:10.1111/pbi.13374)
Supplement: Supplementary file 1 — Figure S1 Gene Ontology annotation of expressed transcripts. Figure S2 Heatmap of tissue‐specific expressed transcripts in groundnut. Figure S3 Abundance distribution of transcription factor families in the 20 selected groundnut tissues. Figure S4 Principal component analysis (PCA) of six seed and pod wall samples. Figure S5 Isoallergens and variants encoding transcripts expressed across selected 20 groundnut tissues. Table S1 Summary of RNA‐sequencing reads mapped to reference assembly. Table S2 List of expressed transcripts (FPKM>1) across selected 20 groundnut tissues. Table S3 A list of the most stably expressed transcripts. Table S4 A list of tissue‐specific expressed genes. Table S5 Specifically expressed transcripts of seed sample from subset‐I, subset‐II and subset‐III. Table S6 Transcripts exclusively expressed in nodules. Table S7 Expressed transcripts related to gravitropism and photomorphogenesis. Table S8 A list of isoallergens and variants identified in the selected 20 groundnut tissues. Table S9 A list of allergen encoding transcripts across the 20 selected tissues. Table S10 A list of expressed transcripts coding for oil biosynthesis in groundnut. Table S11 List of key enzymes identified in the present study related to TAG synthesis and FA metabolism in groundnut. Table S12 Groundnut transcripts in TAG biosynthesis pathways. [file PBI-18-2187-s001.zip › pbi13374-sup-0001-Supinfo/pbi13374-sup-0008-TableS8.xlsx]

## Sheet: Sheet1
Table S8. A list of isoallergens and variants identified in the selected 20 groundnut tissues
Transcript_id	gene_id	Isoallergen and variants	Coeloptile	Cotyledons	Embryo	Emerging_radicle	Flower	Immaturebud	Leaves_senescence	Leaves_veg	Nodules	Peg	PodWall_immature	PodWall_mature	Pre-soaked_seeds	Root_seedling	Root_veg	Seeds_15	Seeds_25	Seeds_5	Shoot_seedling	Stem_veg	Sequence Description
XLOC_010303	AH03G01760	Ara h 1.0101	0.3839	0.703	0	0	0	0.0426	0	0.0996	2.4448	0	0.0453	0.3401	54.2637	0	0	0	2.5359	0	0.0438	0.027	vicilin-like seed storage protein At2g28490
XLOC_016588	AH05G06560	Ara h 1.0101	0.1085	2.119	0.0184	0.1149	0.5775	1.0541	0.0866	0.1279	0.0583	0.0378	0.0288	0.3461	196.729	0.1311	0.0502	0.111	0.1108	0.3022	0.0241	0.0674	vicilin-like seed storage protein At2g18540 isoform X1
XLOC_022518	AH06G11370	Ara h 1.0101	0.7917	4.1227	0.3015	0.43	0.1535	0.0823	0	1.7801	0.2895	0	0.1905	0.0692	231.892	0.493	0.2019	0.1284	0.1814	0.0589	0.4117	0.5316	sucrose-binding protein-like
XLOC_031186	AH09G26180	Ara h 1.0101	0.0245	0.224	0.2227	0.0712	0.8995	3.2643	0.0485	0.024	0.0512	0	0.4377	4.2396	5589.7	0	0	0	0.4049	0.0256	0	0.1413	ALL11_ARAHYRecName: Full=Allergen Ara h 1, clone P17; AltName: Full=Allergen Ara h I; AltName: Allergen=Ara h 1; Flags: Precursor
XLOC_048468	AH13G03640	Ara h 1.0101	1.933	0.8325	0.0278	0	0.1127	0	0	0.2268	5.0777	0	0	0.0691	81.8829	0	0	0.0635	5.5802	0.0199	0.0433	0.084	vicilin-like seed storage protein At2g28490
XLOC_056641	AH15G02710	Ara h 1.0101	0.4067	3.0437	0.1096	0.3434	5.6866	3.3302	0.2016	0.3192	0.058	0.0739	0.0286	0.4723	162.171	0.0979	0.0998	0.152	0.0828	0.4839	0.0716	0.0843	vicilin-like seed storage protein At2g18540
XLOC_060716	AH16G01900	Ara h 1.0101	3.3499	4.8419	0.1752	1.121	0.1363	0.6589	0.2231	6.379	0.2381	0.2621	0.3841	0.8701	655.963	0.5167	0.168	0.4548	0.3428	0.4612	1.5855	0.5539	sucrose-binding protein-like
XLOC_077791		Ara h 1.0101	0	1.5517	0.3096	0	0.0821	0.2444	0.0429	0	0.1115	0	0.3202	3.263	2381.53	0	0.053	0	0.7696	0	0.1093	0.0628	seed storage protein Ara h1
XLOC_070168		Ara h 2.0101	0.0728	1.196	0.0898	0	0	2.516	0	0	0.1605	0	0.1501	7.3277	100.563	0	0	0.0637	0.7418	0	0	0.0886	2S protein 1
XLOC_006878	AH02G15120	Ara h 3.0101	0	0.2767	1.5661	0	0	0	0	0	0	0	0	0	0.4082	0	0	0	0	0	0.1213	0	legumin B-like
XLOC_020840	AH06G07320	Ara h 3.0101	1.0461	2.4745	0	0	0	0	0	0	0	0	0.2177	4.3529	111.465	0	0	0.1861	0.3667	0	0	0	arachin Ahy-3-like
XLOC_020858	AH06G07560	Ara h 3.0101	0.2498	0	0.6607	0.0527	0	0	0	0	0.0735	0.0861	0.2978	0.3266	1.2288	0.4133	0.6562	23.9392	0.0703	21.3857	0.2138	0	11S globulin subunit beta-like
XLOC_020858	AH06G07560	Ara h 3.0101	0.2498	0	0.6607	0.0527	0	0	0	0	0.0735	0.0861	0.2978	0.3266	1.2288	0.4133	0.6562	23.9392	0.0703	21.3857	0.2138	0	11S globulin subunit beta-like
XLOC_022314	AH06G07350	Ara h 3.0101	0.653	0	1.7894	0	0.1829	0.1376	0	0.1446	0	0	0.2001	0.201	7.8378	0.0355	0.1017	0.7628	0	0.7825	0.348	0.1968	legumin type B-like
XLOC_061359	AH16G15180	Ara h 3.0101	4.2255	0	5.2735	0.327	0.2552	16.6662	0	0.4506	0.0658	0	0	0.4719	0.6409	0.1592	0	2.8735	0.0616	2.1559	1.4193	0.3652	legumin type B-like
XLOC_061359	AH16G15180	Ara h 3.0101	4.2255	0	5.2735	0.327	0.2552	16.6662	0	0.4506	0.0658	0	0	0.4719	0.6409	0.1592	0	2.8735	0.0616	2.1559	1.4193	0.3652	legumin type B-like
XLOC_063791	AH16G14850	Ara h 3.0101	0.2943	0	0.1595	0.3936	0	0	0	0.1396	0.0681	0	0.0688	0.3966	0.6699	0.5225	1.0973	5.8613	0	9.4967	0.1908	0	11S globulin subunit beta-like
XLOC_063791	AH16G14850	Ara h 3.0101	0.2943	0	0.1595	0.3936	0	0	0	0.1396	0.0681	0	0.0688	0.3966	0.6699	0.5225	1.0973	5.8613	0	9.4967	0.1908	0	11S globulin subunit beta-like
XLOC_063820	AH16G15220	Ara h 3.0101	0	0	0	0	0	0	0	0	0	0	0.0329	0.0958	3.7547	0	0	0	0	0	0	0	arachin Ahy-1
XLOC_063823		Ara h 3.0101	0.0928	0	0	0.1228	0	0.3749	0	0	0	0	1.3563	0.5228	6.783	0	0	0.0769	0	0	0.1868	0	arachin Ahy-3-like
XLOC_005115	AH02G08870	Ara h 3.0201	0	0.0444	0	0.0372	0	0	0	0	0.2681	0	0.0508	0.3738	18.1364	0	0	0	0.6372	0	0	0.0302	legumin type B-like isoform X3
XLOC_005115	AH02G08870	Ara h 3.0201	0	0.0444	0	0.0372	0	0	0	0	0.2681	0	0.0508	0.3738	18.1364	0	0	0	0.6372	0	0	0.0302	legumin type B-like isoform X3
XLOC_020839	AH06G07300	Ara h 3.0201	0	0	0	0	0	0	0	0	1.2703	0	0	0.0936	0.0987	0	0	0	1.0064	0	0	0	arachin Ahy-3
XLOC_020985	AH06G10010	Ara h 3.0201	3.6316	1.5199	0.1	0	0	0	0	0.0569	0	0	0.216	3.0169	585.241	0	0.0271	0.0961	0.1576	0	0.0535	0.0319	arachin Ahy-4
XLOC_061328	AH16G14260	Ara h 3.0201	0.0251	0.0824	0.0302	0	0	0	0	0	0	0	0	0.0737	3.9676	0	0.0504	0	0	0	0	0	arachin Ahy-3-like
XLOC_061328	AH16G14260	Ara h 3.0201	0.0251	0.0824	0.0302	0	0	0	0	0	0	0	0	0.0737	3.9676	0	0.0504	0	0	0	0	0	arachin Ahy-3-like
XLOC_063819	AH16G15190	Ara h 3.0201	4.2436	0.2784	0.0423	0.048	0.1017	5.4071	0.0664	0.9712	0.6423	0	1.4576	23.1796	308.973	0.0357	0.035	5.3283	3.0848	2.0426	1.107	0.1193	iso-Ara h3
XLOC_063822		Ara h 3.0201	0	0	0	0.1915	0	0.5259	0	0	0	0.6838	0.8545	0.8047	7.4803	0	0	0	0.2613	0	0	0	arachin Ahy-3-like
XLOC_063824	AH16G15250	Ara h 3.0201	1.159	0.2183	0.2822	0	0.1668	0	0	0	0	0	0.0341	0.1965	0.3093	0	0	0	0	0	0	0	arachin Ahy-3
XLOC_008666	AH03G19880	Ara h 5.0101	0.084	0	0.1989	0.9891	17.8579	52.5301	0	0	0.1785	0	0.3382	0.7403	0	0.4418	0.2493	0.2251	0.4999	0.2094	0.3043	0.2009	PREDICTED: profilin-like
XLOC_008669	AH03G19900	Ara h 5.0101	70.6503	110.927	192.203	180.347	465.453	189.976	103.445	41.7509	150.321	53.6916	161.496	220.031	203.225	105.638	85.6044	81.7721	200.851	51.0832	147.189	122.853	PREDICTED: profilin-1
XLOC_017561	AH05G25350	Ara h 5.0101	0.2965	0	0	0	13.1562	50.2413	0	0	0	0	0.6046	0	0	0	0	1.2704	0	0	0.5933	0.9364	PREDICTED: profilin-4
XLOC_017562	AH05G25360	Ara h 5.0101	42.5297	44.7219	63.0057	76.9439	115.08	88.4227	59.0549	41.1189	58.9397	29.6447	124.022	117.392	21.0226	39.5837	29.9732	84.9682	70.1468	61.7498	55.8615	71.6207	PREDICTED: profilin-1
XLOC_018221	AH05G37840	Ara h 5.0101	2.319	2.8333	2.1471	1.976	2.6869	1.4897	3.093	2.5772	2.8303	2.4786	2.5076	3.0403	11.6416	3.2738	3.8669	2.2543	2.8369	3.1815	1.7988	2.7747	probable serine/threonine-protein kinase At1g18390
XLOC_018221	AH05G37840	Ara h 5.0101	2.319	2.8333	2.1471	1.976	2.6869	1.4897	3.093	2.5772	2.8303	2.4786	2.5076	3.0403	11.6416	3.2738	3.8669	2.2543	2.8369	3.1815	1.7988	2.7747	probable serine/threonine-protein kinase At1g18390
XLOC_019538		Ara h 5.0101	2.0963	4.8613	2.003	0.9049	1.652	0.7235	1.601	1.0599	3.6647	1.6979	2.8691	6.8031	11.9169	3.133	5.2085	3.1118	7.2706	7.3915	1.2197	6.946	PREDICTED: profilin-1
XLOC_046393	AH13G22460	Ara h 5.0101	0	0.1775	0	0	34.1794	71.7941	0	0.227	0	0	0	0	0	0.1144	0	0.1949	0	0	0.6477	0	PREDICTED: profilin-like
XLOC_046394	AH13G22480	Ara h 5.0101	54.3763	74.6564	112.394	101.554	380.405	132.222	87.7722	40.997	99.0687	33.601	97.3844	95.7907	67.0097	60.8097	55.9804	45.017	125.939	29.6268	111.518	88.4895	PREDICTED: profilin
XLOC_059500		Ara h 5.0101	2.9368	4.9687	3.9711	1.6969	2.8965	1.451	2.7259	4.5411	1.5831	2.4463	4.6894	0	0	3.5931	4.2389	5.177	1.8415	5.11	2.7296	6.5114	profilin
XLOC_059500		Ara h 5.0101	2.9368	4.9687	3.9711	1.6969	2.8965	1.451	2.7259	4.5411	1.5831	2.4463	4.6894	0	0	3.5931	4.2389	5.177	1.8415	5.11	2.7296	6.5114	profilin
XLOC_060052	AH15G30030	Ara h 5.0101	41.8868	53.2412	75.1309	81.9902	289.221	109.994	57.5693	31.9791	74.3083	38.9371	103.309	148.262	16.5966	51.169	45.7769	74.6469	98.3226	54.726	64.8451	78.2626	PREDICTED: profilin-1
XLOC_060053	AH15G30040	Ara h 5.0101	0.3231	0	0.2527	0.4671	19.8171	64.9616	0	0.112	0	0	0.5284	0	0	0.2251	0.2096	0.1917	0	0.2706	1.0154	0.2497	PREDICTED: profilin-4
XLOC_066198		Ara h 5.0101	1.3775	1.0479	2.254	1.0599	3.1909	1.5148	0.8354	0.9557	2.2316	0.2235	1.2714	1.4599	9.983	1.3551	1.2953	1.5021	3.2292	1.8716	1.1916	1.7806	AChain A, Crystal Structure Of Peanut Allergen Ara H 5
XLOC_069307		Ara h 5.0101	1.3926	1.62	1.7742	0.8803	4.4117	1.732	1.918	0.4166	3.0095	2.0787	1.4969	3.504	8.2718	1.89	2.2768	1.3127	4.688	3.2148	3.1082	2.1378	PREDICTED: profilin-1
XLOC_027490	AH08G19620	Ara h 6.0101	0	0.6422	0.1793	0	0	0	0	0	0.1578	0	8.2369	7.5037	20.9811	0	0	0	14.0257	0	0	0	Ara i 6
XLOC_027492	AH08G19640	Ara h 7.0201	0	0.2438	0	0	0.4185	2.2366	0	0	0	0	0	0.6418	31.7203	0	0	0	0	0	0	0	Ara h 7 allergen precursor
XLOC_070169		Ara h 7.0201	14.2331	17.5396	41.4241	24.847	7.914	26.6732	5.1497	5.3385	9.893	3.8585	24.2396	5.0109	5.7039	9.5232	10.7428	21.2355	12.709	20.3722	12.6663	9.5269	trafficking protein particle complex subunit 3
XLOC_002254	AH01G25680,AH01G25720	Ara h 8.0101	59.5268	135.515	154.973	217.928	96.2091	87.0834	56.4395	51.3887	60.5857	23.4705	53.1901	37.1298	79.2181	36.3555	45.3971	39.2987	69.3118	43.8425	37.9344	49.3367	pathogenesis-related protein 2-like
XLOC_002265	AH01G25920	Ara h 8.0101	2.8129	2.3028	3.7584	11.5016	0.9069	6.5299	1.0941	4.7178	2.8567	2.8705	6.421	4.0094	2.7897	4.2039	4.5388	5.4518	2.4218	3.7758	3.7692	2.3525	SEC1 family transport protein SLY1
XLOC_002309	AH01G26810	Ara h 8.0101	18.9771	225.086	125.82	920.756	49.3967	9.2025	309.28	1.5647	377.927	20.6672	83.0689	391.844	67.4788	1115.77	1130.19	4.7671	384.073	10.2122	17.2785	225.427	pathogenesis-related protein 2-like
XLOC_004032	AH01G25900	Ara h 8.0101	3.2619	20.9001	14.4197	111.064	1.7093	3.2937	0.5844	2.9842	2.4465	0.6795	3.8884	1.5529	12.064	15.2282	23.628	1.8826	2.4044	1.7697	0.82	2.3261	pathogenesis-related protein 2-like
XLOC_012374	AH03G41010	Ara h 8.0101	4.7582	43.283	6.1427	7.566	42.9608	3.6496	26.5827	2.4412	13.28	4.4748	5.6368	30.8052	0.3559	26.9047	28.6596	2.4236	11.2817	1.9531	7.5779	25.0063	MLP-like protein 423
XLOC_013396	AH04G07370	Ara h 8.0101	3.606	18.1924	1.8178	93.432	3.9631	3.3555	11.7036	0.6876	16.752	7.3981	6.8522	214.863	0	26.7439	23.6869	4.0469	16.3157	3.2244	2.4081	5.7659	class-10 pathogenesis-related protein 1-like
XLOC_014890	AH04G07220	Ara h 8.0101	0.0824	0	0.2014	0	0.1663	0	0	0	5.1534	0	0	0.2663	0	0.0924	0.084	0	6.457	0.0723	0	0.1083	major allergen Pru ar 1-like
XLOC_014891	AH04G07230	Ara h 8.0101	12.1209	0.1275	0.5582	0	8.9733	426.1	0.1644	19.5357	0	0	0	0	0	0.1685	0	0.8092	0	0.0655	9.4472	2.412	major allergen Pru ar 1-like
XLOC_014894	AH04G07280	Ara h 8.0101	0	0.146	0.2085	5.0254	3.7172	0	0	0	9.7516	0.5143	2.0245	6.0766	1.3278	18.2704	11.543	1.1725	12.4813	1.2042	0.5696	4.2328	class-10 pathogenesis-related protein 1-like
XLOC_014895	AH04G07290	Ara h 8.0101	0.4522	6.5991	2.0959	14.9812	54.0921	8.3555	1.3432	0	2.7602	6.5732	12.3559	11.7115	0	6.8934	5.2021	7.4337	3.7404	6.0306	3.1341	14.3716	class-10 pathogenesis-related protein 1-like
XLOC_023935	AH07G05830	Ara h 8.0101	0.7761	0.639	0.9603	0.3934	0.6288	1.2408	0.8748	0.7832	2.3536	0.3032	0.56	0.7867	5.0582	1.4375	1.6976	1.8499	1.0238	1.269	0.9972	2.1663	pathogenesis-related protein 2-like
XLOC_025259	AH07G05820	Ara h 8.0101	4.3304	4.3478	8.8185	3.2537	5.8255	4.2652	6.1349	8.2343	4.4014	2.2806	4.2148	5.8992	20.939	5.4589	5.7014	4.5868	6.0833	4.5796	3.434	4.1889	pentatricopeptide repeat-containing protein At1g77405
XLOC_025259	AH07G05820	Ara h 8.0101	4.3304	4.3478	8.8185	3.2537	5.8255	4.2652	6.1349	8.2343	4.4014	2.2806	4.2148	5.8992	20.939	5.4589	5.7014	4.5868	6.0833	4.5796	3.434	4.1889	pentatricopeptide repeat-containing protein At1g77405
XLOC_038824	AH11G32110	Ara h 8.0101	18.3866	163.196	106.222	487.474	0.5399	34.0727	0.2817	0.3759	7.1914	0.1598	3.4291	0.4216	98.1832	47.5214	121.375	1.2366	8.506	0.8173	2.058	7.9287	pathogenesis-related protein 2-like
XLOC_038826		Ara h 8.0101	1.9148	5.8097	11.2183	72.5971	0	0	0	0	0	0	0	0	13.7182	6.2445	16.3642	0	0	0.0656	0	0	pathogenesis-related protein 2-like
XLOC_038826		Ara h 8.0101	1.9148	5.8097	11.2183	72.5971	0	0	0	0	0	0	0	0	13.7182	6.2445	16.3642	0	0	0.0656	0	0	pathogenesis-related protein 2-like
XLOC_038827	AH11G32150	Ara h 8.0101	16.5376	109.299	121.705	627.944	0.5483	16.5024	0	0.3362	4.2415	1.2465	1.5582	0.2443	86.8708	41.5579	149.947	0.56	4.7311	0.3898	0.7324	3.7878	pathogenesis-related protein 2-like
XLOC_040634	AH11G30980	Ara h 8.0101	31.4033	299.791	116.945	1146.53	36.8824	73.7544	703.488	9.1462	239.494	64.8303	103.78	708.463	124.895	1677.01	1985.04	15.7141	285.207	25.9807	36.2055	480.078	pathogenesis-related class 10 protein
XLOC_040635	AH11G30990,AH11G31010	Ara h 8.0101	15.6837	97.5484	66.0252	644.996	2.5821	0.2475	6.4776	0.4657	12.7397	6.0766	3.2082	2.7174	77.0202	259.826	358.102	1.5352	12.8515	4.6995	3.6248	19.4799	pathogenesis-related protein 2-like
XLOC_040635	AH11G30990,AH11G31010	Ara h 8.0101	15.6837	97.5484	66.0252	644.996	2.5821	0.2475	6.4776	0.4657	12.7397	6.0766	3.2082	2.7174	77.0202	259.826	358.102	1.5352	12.8515	4.6995	3.6248	19.4799	pathogenesis-related protein 2-like
XLOC_040690	AH11G32120	Ara h 8.0101	10.1362	20.883	12.3286	46.5949	2.8977	20.5694	2.3896	6.8874	4.5929	4.3759	13.2906	7.9311	9.7423	9.9139	12.3447	12.0215	5.1088	7.7587	9.771	4.6626	SEC1 family transport protein SLY1
XLOC_041073		Ara h 8.0101	0.5965	1.3356	4.8381	17.6229	0	0	0	0	0.1578	0	0	0	4.0553	0.5569	1.5308	0	0.1511	0	0	0	pathogenesis-related protein 2-like
XLOC_041073		Ara h 8.0101	0.5965	1.3356	4.8381	17.6229	0	0	0	0	0.1578	0	0	0	4.0553	0.5569	1.5308	0	0.1511	0	0	0	pathogenesis-related protein 2-like
XLOC_041074		Ara h 8.0101	0.3036	0.2471	6.8059	38.2051	0	0	0	0	0	0.2452	0	0	5.4256	2.9964	14.1015	0	0.1538	0.064	0	0	pathogenesis-related protein 2-like
XLOC_041074		Ara h 8.0101	0.3036	0.2471	6.8059	38.2051	0	0	0	0	0	0.2452	0	0	5.4256	2.9964	14.1015	0	0.1538	0.064	0	0	pathogenesis-related protein 2-like
XLOC_041075		Ara h 8.0101	0.4285	1.1565	4.5827	25.8475	0	0	0	0	0	0	0	0	1.7825	1.8355	6.1582	0	0.2913	0	0	0.1748	pathogenesis-related protein 2-like
XLOC_050575	AH13G43840	Ara h 8.0101	2.5189	12.9035	4.9956	7.2429	46.1353	11.6885	15.206	0.757	10.0692	2.3129	8.5949	26.1169	0.5827	10.0663	10.0128	3.2276	11.8026	2.6834	4.8791	18.947	MLP-like protein 423
XLOC_052225	AH14G11250	Ara h 8.0101	0.9898	8.7118	1.8733	28.1133	19.6604	2.4097	4.1887	0.1087	3.7648	2.5444	5.9549	72.3863	0.2315	7.4313	5.9249	3.3125	2.3808	2.7877	0.9453	6.421	class-10 pathogenesis-related protein 1-like
XLOC_052226	AH14G11260	Ara h 8.0101	0	0.1526	0	6.1018	1.4966	0	0	0	2.4895	0	6.2661	3.6045	0	10.822	5.7865	1.0485	4.3961	0.6371	0	1.1109	class-10 pathogenesis-related protein 1-like
XLOC_052229	AH14G11300	Ara h 8.0101	4.1754	0.1499	0	0	9.5326	513.524	0.5716	26.8457	0	0	0	0	0	0	0	1.1043	0	0.2285	19.2962	3.5687	major allergen Pru ar 1-like
XLOC_066011		Ara h 8.0101	1.2336	0.6252	0.9772	0.5901	0	1.6102	0	2.4283	3.3659	0	1.2988	1.2302	5.0966	2.9704	1.5975	0.3651	1.6215	1.0591	1.6096	1.3595	pathogenesis-related protein 2-like
XLOC_067853		Ara h 8.0101	2.1373	2.6386	4.9219	3.0539	2.2863	2.1296	3.7771	3.5824	2.1594	1.3393	1.5501	2.087	11.114	2.9067	2.5304	2.1367	3.6225	1.9102	1.8668	2.4519	pentatricopeptide repeat-containing protein At1g77405
XLOC_067853		Ara h 8.0101	2.1373	2.6386	4.9219	3.0539	2.2863	2.1296	3.7771	3.5824	2.1594	1.3393	1.5501	2.087	11.114	2.9067	2.5304	2.1367	3.6225	1.9102	1.8668	2.4519	pentatricopeptide repeat-containing protein At1g77405
XLOC_067853		Ara h 8.0101	2.1373	2.6386	4.9219	3.0539	2.2863	2.1296	3.7771	3.5824	2.1594	1.3393	1.5501	2.087	11.114	2.9067	2.5304	2.1367	3.6225	1.9102	1.8668	2.4519	pentatricopeptide repeat-containing protein At1g77405
XLOC_002310	AH01G26820	Ara h 8.0201	0.7526	14.7813	10.9507	34.5883	2.2727	0.428	11.3314	0.5337	27.5389	2.9965	8.9479	3.0268	4.4075	6.3831	6.3176	5.6412	25.5284	2.1914	1.4623	9.4893	pathogenesis-related protein STH-2-like
XLOC_014889	AH04G07210	Ara h 8.0201	0	0	0	1.9171	0.7127	0	0	0	0	0	0	0.283	0	0	0.1735	0	0.1863	0.0779	0	0	pathogenesis-related protein STH-2-like
XLOC_014893	AH04G07260	Ara h 8.0201	20.684	510.192	892.571	3850.61	33.0676	2.9764	288.304	32.5181	1418.94	393.897	1424.9	3677.9	6892.6	3020.78	2566.48	540.414	1591.28	996.019	100.211	1298.16	ABA-responsive protein ABR17-like
XLOC_040633	AH11G30970	Ara h 8.0201	1.2171	20.2883	13.328	54.9028	6.3121	2.5834	22.0266	1.3864	41.9115	7.2465	18.8316	9.7127	6.9725	8.0518	11.7843	8.3637	50.758	4.3666	3.3727	18.7866	pathogenesis-related protein STH-2-like
XLOC_052227	AH14G11270	Ara h 8.0201	29.9755	1558.52	1709.22	5902.85	110.857	13.5265	758.481	31.5538	1211.4	407.276	2330.3	4022.81	6784.07	3693.37	3033.9	766.598	1395.62	1021.55	150.452	1958.57	ABA-responsive protein ABR17-like
XLOC_052228	AH14G11280	Ara h 8.0201	0.3439	0	0	1.6477	0.3779	0	0	0	0	0.6807	0.7918	0	0	0.1929	0.1703	0.6685	0.354	0.472	0	0	nodulin-13-like isoform X1
XLOC_052231	AH14G11340	Ara h 8.0201	0.1783	0.2981	0.2242	5.7759	0.3833	0	0	0	0.3877	0	0.2033	0.5619	0	0	0.7156	0.3449	0	0	0	0.2235	pathogenesis-related protein STH-2-like
XLOC_003009	AH01G05970	Ara h 9.0101	0	0	0	9.9136	1.2578	0	69.8745	0	0.2802	7.7586	0	0	0	0	0.2497	0	1.0771	0.1143	0	0	non-specific lipid-transfer protein 1-like
XLOC_005916	AH02G24150	Ara h 9.0101	85.036	1938.52	350.57	0.293	362.9	1133.98	17.9616	1303.96	0	217.039	1.2467	34.5767	18.3097	0.106	0.6061	84.8705	0	41.3818	348.003	95.9088	non-specific lipid-transfer protein 1-like
XLOC_005917	AH02G24170	Ara h 9.0101	0	0	0	0	3.6668	114.482	0	0	0	0	0	0	0	0.1223	0	0	0	0	0	0	non-specific lipid-transfer protein 1-like
XLOC_005918	AH02G24180	Ara h 9.0101	0	0	0	0	1.2481	17.4533	0	0	0	0	0	0	0	0	0	0	0	0	0	0	non-specific lipid-transfer protein 1-like
XLOC_007329	AH02G23920	Ara h 9.0101	0	0	0	0	0	0	0	0	0.8981	0	0	0	5.6412	0	0	0	0.8424	0	0	0	non-specific lipid-transfer protein 1-like
XLOC_007330	AH02G23930	Ara h 9.0101	31.6539	10.6326	0	0	12.9228	0.5018	0	79.3183	0	3.5975	0	0	0	0	0	0	0	0	1.2042	2.5296	non-specific lipid-transfer protein 1-like
XLOC_007331	AH02G23940	Ara h 9.0101	1541.42	108.655	124.711	0.2967	12.8639	432.311	0	655.695	0	23.5824	0.1062	0	0.1684	0	0.2175	44.9669	0	23.0273	486.7	161.406	non-specific lipid-transfer protein 1-like
XLOC_007335	AH02G23980	Ara h 9.0101	0	0	0	0.1904	19.7864	34.2787	0	0	0	0	0	0	0	0	0	0	0	0	0.2196	0	non-specific lipid-transfer protein 1-like
XLOC_014133	AH04G22130	Ara h 9.0101	0.7588	0	0.3787	0.7537	5618.5	17845.4	0	0	0	0	0	0	0	0.8832	0	0.0929	0	0	0.4246	0	non-specific lipid-transfer protein 1-like
XLOC_014134	AH04G22140	Ara h 9.0101	30.0184	373.626	168.968	1.441	5.8416	735.301	0	0.2989	0.2044	15.9973	0	0	27.6528	0.3042	0.2003	3.4035	0	2.4471	4.8153	6.1267	non-specific lipid-transfer protein 3-like
XLOC_037277	AH11G02690	Ara h 9.0101	0	0	0	6.8745	58.5753	0.2468	355.962	0	3.5611	1.8714	0	0	0	0	0.1344	0	2.896	0.124	0	0.3412	non-specific lipid-transfer protein 1-like
XLOC_042528	AH12G26960	Ara h 9.0101	0	0	0	0	4.8061	177.274	0	0	0	0	0	0	0	0	0	0	0	0	0	0	non-specific lipid-transfer protein 1-like
XLOC_042529	AH12G26970	Ara h 9.0101	0	0	0	0	0.8687	16.9199	0	0	0	0	0	0	0	0	0	0	0	0	0	0	non-specific lipid-transfer protein 1-like
XLOC_044442	AH12G26670	Ara h 9.0101	369.446	947.033	201.229	0.7405	611.25	376.456	10.5093	548.794	0	18.0924	0.105	0	28.3634	0.6361	3.3483	1.1642	0	0.5094	390.027	153.924	non-specific lipid-transfer protein 1-like
XLOC_044443	AH12G26680	Ara h 9.0101	52.3296	34.4913	0	0.332	39.3316	2.6809	0	349.263	0	20.5707	0	0	0.5607	0.1198	0.239	0	0	0	5.2231	3.1901	LTP isoallergen 1 precursor
XLOC_044445	AH12G26710	Ara h 9.0101	981.587	57.1016	6.0325	0	12.9508	961.637	0	454.141	0	2.7971	0.1142	0	0	0.2288	0.235	54.9058	0	45.5287	515.209	139.389	non-specific lipid-transfer protein 1-like
XLOC_044446	AH12G26720	Ara h 9.0101	1.0112	2.8639	1.1902	0	27.2513	48.587	0	0	0	0	0	0	8.4986	0	0	0.1152	0	0	0.2217	0	non-specific lipid-transfer protein 1-like
XLOC_044455	AH12G26930	Ara h 9.0101	17.3193	316.539	50.8796	0.143	4.8721	205.738	2.1372	117.745	0.2228	40.8518	0.5248	9.4681	5.0714	0	0	14.4082	0	9.7996	36.0956	3.4595	LTP isoallergen 1 precursor
XLOC_044456	AH12G26940	Ara h 9.0101	10.0679	358.803	47.3041	0	12.2563	77.5181	0.2576	223.201	0	25.129	0.369	10.8591	0	0	0	11.7919	0	10.6327	20.0849	6.7166	LTP isoallergen 1 precursor
XLOC_044457	AH12G26950	Ara h 9.0101	0	0	0	0	34.0075	547.711	0	0	0	0	0	0	0	0.1273	0	0	0	0	0	0	non-specific lipid-transfer protein P3-like
XLOC_055348	AH14G26080	Ara h 9.0101	14.7794	198.724	144.537	0.434	30.1815	1565.02	0	0.4872	0.5924	16.0174	0	0.2875	24.3609	0.2999	0	0.8727	0.7539	0.8812	2.4153	2.973	non-specific lipid-transfer protein 3-like
XLOC_055349	AH14G26090	Ara h 9.0101	0.6579	0.1669	0.8958	0.6137	3761.15	22246.6	0	0	0	0	0	0	0	0.8958	0	0	0	0	0.2136	0	non-specific lipid-transfer protein 1-like
XLOC_007344	AH02G24160	Ara h 9.0201	0.1233	0	0	0	177.203	1064.52	0	0	0	0	0	0	0	0	0	0	0	0	0	0	non-specific lipid-transfer protein P5-like
XLOC_064709	AH16G31530	Ara h 9.0201	27.0802	0.5622	6.8703	6.1919	0	0	0	0.4792	0	0.2719	2.6431	0	0	0.1202	0.2389	12.8347	0	6.2261	15.9794	13.3996	non-specific lipid-transfer protein 1-like
XLOC_070854		Ara h 9.0201	0	1.3501	0.1374	0.3609	0	0	0	0	0.7196	0	0	0	0.1767	0	0.1104	0	0.9207	0	0.2084	12.8114	non-specific lipid-transfer protein-like
XLOC_001939	AH01G20160	Ara h 10.0101	4.9218	2.4552	1.925	2.5048	0.1229	0.8959	0.3079	3.3861	0.4394	0.1708	1.1712	1.6551	43.407	3.8716	2.3291	1.8933	0.2279	1.3811	1.5388	1.2064	tryptophan aminotransferase-related protein 2-like
XLOC_023307	AH06G25860	Ara h 10.0101	1.9299	6.1772	0.2791	0.2095	0	0.4718	3.4035	0.388	0.1582	0.1839	0.5472	2.2908	707.559	0	0	0.6008	0.4493	0.0638	0	0.271	P24 oleosin isoform A-like
XLOC_038201	AH11G20340	Ara h 10.0101	19.5735	5.5701	0.667	1.0795	0.874	1.6199	1.7372	23.6942	0.7633	1.4356	0.7407	0.5444	221.506	0.0927	0.0985	0.8368	0.5265	1.0483	6.1243	2.0986	oleosin 16.4 kDa-like
XLOC_040105	AH11G20330	Ara h 10.0101	1.7256	0.6289	1.6348	2.0101	4.572	1.3904	0.7156	1.6219	0.4945	0.3419	3.232	3.2457	0.6156	2.9755	2.1552	1.7387	0.3903	1.1873	1.4965	1.4914	tryptophan aminotransferase-related protein 2-like
XLOC_062218	AH16G32210	Ara h 10.0101	0.9868	0.8562	0.696	0.0933	0	0	0	0	0	0.8942	0.2018	2.3729	286.946	0.3874	0.1818	0.1163	0	0.3222	0	0.1969	P24 oleosin-like
XLOC_081655		Ara h 11.0101	0	0.1763	0	0.1564	0.2872	0	0	0	0	0	0	0.3345	136.23	0	0	0.1955	0	0	0	0	oleosin 1
XLOC_036723	AH10G26080	Ara h 11.0102	0	0	0.1545	0.1724	0.3553	0	0	0	0.2803	0	0	1.1419	156.306	0	0.2867	0.3282	1.7969	0.1055	0.2877	0	oleosin 1
XLOC_072175		Ara h 12.0101	0	3.1861	0	0	0	0	0	0	0	0	0	0	1.6344	0	0	0	2.0519	0	0	0	DEF1_ARAHYRecName: Full=Defensin 1; AltName: Allergen=Ara h 12; Flags: Precursor
XLOC_072174		Ara h 13.0101	0.3453	76.3659	2.692	6.3043	0	0	0	0	0	0	0	0	552.114	0	0	0.161	0	0	0	0.4248	DEF2_ARAHYRecName: Full=Defensin 2; AltName: Allergen=Ara h 13.0101; Flags: Precursor
XLOC_029212		Ara h 13.0102	0.1257	29.5031	0.907	57.2718	1.3677	0	0	0	3.7681	0.6346	0.134	0	339.143	10.3472	8.3997	0	5.4521	0	0	4.9215	DEF2_ARAHYRecName: Full=Defensin 2; AltName: Allergen=Ara h 13.0101; Flags: Precursor
XLOC_029214		Ara h 13.0102	1.6237	6.2491	0	0	58.3516	0.2399	22.6549	45.1082	0	3.3614	0	0	14.2356	0	0	0	0	0	3.606	9.1019	defensin-like protein
XLOC_072176		Ara h 13.0102	26.7786	168.024	207.751	5.2691	1580.02	34.8648	907.518	330.385	1.2252	54.5253	0.2001	0	723.023	0	0	0.3439	0.7831	0.6661	48.4338	126.973	defensin-like protein
XLOC_060131	AH15G31410	Ara h 14.0102	0.1016	1.8553	0.4621	0	0	0	0	0	0	0	0	0	266.298	0	0	0	0	0	0	0	oleosin 5-like
XLOC_004385	AH01G32400	Ara h 15.0101	9.09	7.2132	11.2702	13.8256	21.6473	93.4627	1.826	4.7728	10.2753	5.5169	3.3207	5.2167	25.3784	10.8665	9.103	7.4118	9.3741	6.2865	7.6159	4.0757	oleosin 1
XLOC_028553	AH08G08850	Ara h 15.0101	170.947	44.53	5.3991	3.0062	6.1854	2.7063	2.2365	11.84	2.2606	1.0618	2.3735	8.7495	878.925	4.7818	5.504	3.1824	4.064	2.7198	5.2759	4.4156	oleosin Zm-I-like
