# Supplementary material for: Arachis hypogaea gene expression atlas for fastigiata subspecies of cultivated groundnut to accelerate functional and translational genomics applications
Source: Plant Biotechnol J. 2020 Apr 23;18(11):2187–200. doi: 10.1111/pbi.13374 (PMC7589347; doi:10.1111/pbi.13374)
Supplement: Supplementary file 1 — Figure S1 Gene Ontology annotation of expressed transcripts. Figure S2 Heatmap of tissue‐specific expressed transcripts in groundnut. Figure S3 Abundance distribution of transcription factor families in the 20 selected groundnut tissues. Figure S4 Principal component analysis (PCA) of six seed and pod wall samples. Figure S5 Isoallergens and variants encoding transcripts expressed across selected 20 groundnut tissues. Table S1 Summary of RNA‐sequencing reads mapped to reference assembly. Table S2 List of expressed transcripts (FPKM>1) across selected 20 groundnut tissues. Table S3 A list of the most stably expressed transcripts. Table S4 A list of tissue‐specific expressed genes. Table S5 Specifically expressed transcripts of seed sample from subset‐I, subset‐II and subset‐III. Table S6 Transcripts exclusively expressed in nodules. Table S7 Expressed transcripts related to gravitropism and photomorphogenesis. Table S8 A list of isoallergens and variants identified in the selected 20 groundnut tissues. Table S9 A list of allergen encoding transcripts across the 20 selected tissues. Table S10 A list of expressed transcripts coding for oil biosynthesis in groundnut. Table S11 List of key enzymes identified in the present study related to TAG synthesis and FA metabolism in groundnut. Table S12 Groundnut transcripts in TAG biosynthesis pathways. [file PBI-18-2187-s001.zip › pbi13374-sup-0001-Supinfo/pbi13374-sup-0009-TableS10.xlsx]

## Sheet: Sheet1
Table S10. A list of expressed transcripts coding for oil biosynthesis in groundnut
Transcripts_id	gene_id	Pathway	Sequence description
XLOC_064181	AH16G22080	Cutin Synthesis & Transport 1	ABC transporter G family member 39-like
XLOC_001580	AH01G13580	Fatty Acid Synthesis
XLOC_056161	AH14G41980	Cutin Synthesis & Transport 1	uncharacterized acetyltransferase At3g50280-like
XLOC_062929	AH16G45790	Suberin Synthesis & Transport 1 Suberin Synthesis & Transport 2	omega-hydroxypalmitate O-feruloyl transferase
XLOC_051211	AH13G56220	Phospholipid Signaling	phospholipase D alpha 1-like
XLOC_032043	AH09G07940	Suberin Synthesis & Transport 2	cytochrome P450 82G1-like
XLOC_032983	AH09G25650	Fatty Acid Elongation & Wax Biosynthesis Suberin Synthesis & Transport 1	3-ketoacyl-CoA synthase 6-like
XLOC_004715	AH02G01380	Mitochondrial Phospholipid Synthesis Mitochondrial Lipopolysaccharide Synthesis
XLOC_045527	AH13G05350	Fatty Acid Synthesis	tropinone reductase homolog At5g06060-like
XLOC_000691	AH00G04530	Cutin Synthesis & Transport 1
XLOC_063275	AH16G05410	Phospholipid Signaling	phosphatidylinositol 4-phosphate 5-kinase 4-like
XLOC_034995	AH10G26200	Cutin Synthesis & Transport 1	GDSL esterase/lipase 7-like
XLOC_056268	AH14G43980	Cutin Synthesis & Transport 1	malonyl-CoA:anthocyanidin 5-O-glucoside-6''-O-malonyltransferase-like
XLOC_018723	AH05G08370	Phospholipid Signaling	phospholipase D gamma 1-like
XLOC_001315	AH01G08180	Cutin Synthesis & Transport 1
XLOC_012141	AH03G36440	Fatty Acid Elongation & Wax Biosynthesis	ABC transporter G family member 9-like
XLOC_068720		Oxylipin Metabolism 1 Oxylipin Metabolism 2
XLOC_001348	AH01G08700	Phospholipid Signaling	phospholipase D alpha 1-like
XLOC_020927	AH06G08960	Cutin Synthesis & Transport 1	GDSL esterase/lipase At5g18430-like
XLOC_052421	AH14G15180	Fatty Acid Elongation & Wax Biosynthesis
XLOC_065238	AH16G41830	Triacylglycerol & Fatty Acid Degradation Oxylipin Metabolism 1 Oxylipin Metabolism 2	PREDICTED: uncharacterized protein LOC107605665 isoform X2
XLOC_007020	AH02G17510	Fatty Acid Elongation & Wax Biosynthesis Suberin Synthesis & Transport 1
XLOC_056620	AH15G02360	Suberin Synthesis & Transport 2	cytochrome P450 71D8-like
XLOC_001067	AH01G03310	Mitochondrial Lipopolysaccharide Synthesis	probable LRR receptor-like serine/threonine-protein kinase At4g26540
XLOC_072857		Phospholipid Signaling
XLOC_009844	AH03G42270	Sphingolipid Biosynthesis 1	delta(8)-fatty-acid desaturase 1-like
XLOC_067732		Fatty Acid Elongation & Wax Biosynthesis
XLOC_070481		Fatty Acid Elongation & Wax Biosynthesis
XLOC_055078	AH14G20920	Triacylglycerol Biosynthesis
XLOC_022745	AH06G15530	Fatty Acid Elongation & Wax Biosynthesis	putative white-brown complex homolog protein 30
XLOC_067297		Fatty Acid Synthesis Fatty Acid Elongation
XLOC_023739	AH07G02220	Suberin Synthesis & Transport 2	cytochrome P450 71D10-like
XLOC_029454	AH08G26320	Cutin Synthesis & Transport 1	pleiotropic drug resistance protein 1-like
XLOC_055586	AH14G30780	Fatty Acid Elongation & Wax Biosynthesis	O-acyltransferase WSD1-like protein
XLOC_068984		Suberin Synthesis & Transport 2	cytochrome P450 CYP82D47-like
XLOC_021987	AH06G01340	Suberin Synthesis & Transport 2	3,9-dihydroxypterocarpan 6A-monooxygenase-like
XLOC_008844	AH03G23190	Suberin Synthesis & Transport 2
XLOC_043397	AH12G05690	Phospholipid Signaling	1-phosphatidylinositol-3-phosphate 5-kinase FAB1B-like
XLOC_064728	AH16G31830	Oxylipin Metabolism 1 Oxylipin Metabolism 2	GDSL esterase/lipase At5g14450
XLOC_064568	AH16G29090	Phospholipid Signaling	phosphatidylinositol 4-phosphate 5-kinase 1-like
XLOC_007376	AH02G24770	Suberin Synthesis & Transport 2	cytochrome P450 71A1-like
XLOC_075761		Phospholipid Signaling	phospholipase D alpha 1
XLOC_055178	AH14G22970	Cutin Synthesis & Transport 1	malonyl-CoA:anthocyanidin 5-O-glucoside-6''-O-malonyltransferase-like
XLOC_077782		Suberin Synthesis & Transport 2	geraniol 8-hydroxylase-like
XLOC_003013	AH01G06110	Suberin Synthesis & Transport 2
XLOC_055892	AH14G36740	Cutin Synthesis & Transport 1	coumaroyl-CoA:anthocyanidin 3-O-glucoside-6''-O-coumaroyltransferase 1-like
XLOC_007842	AH03G03520	Oxylipin Metabolism 1 Oxylipin Metabolism 2	linoleate 13S-lipoxygenase 2-1, chloroplastic-like
XLOC_065058	AH16G38200	Oxylipin Metabolism 1 Oxylipin Metabolism 2	linoleate 13S-lipoxygenase 2-1, chloroplastic-like
XLOC_038523	AH11G26380	Phospholipid Signaling	type I inositol polyphosphate 5-phosphatase 12 isoform X2
XLOC_015004	AH04G09330	Fatty Acid Elongation & Wax Biosynthesis
XLOC_044527	AH12G28400	Mitochondrial Lipopolysaccharide Synthesis
XLOC_051824	AH14G03250	Phospholipid Signaling	phospholipase D delta-like
XLOC_039183	AH11G02510	Suberin Synthesis & Transport 2
XLOC_013151	AH04G02440	Phospholipid Signaling	phospholipase D delta-like
XLOC_062893	AH16G45140	Cutin Synthesis & Transport 1
XLOC_013036	AH04G00310	Suberin Synthesis & Transport 1
XLOC_054068	AH14G01360	Triacylglycerol & Fatty Acid Degradation
XLOC_030356	AH09G10220	Oxylipin Metabolism 1 Oxylipin Metabolism 2	linoleate 13S-lipoxygenase 3-1, chloroplastic
XLOC_024408	AH07G15220	Suberin Synthesis & Transport 1	cytochrome P450 86A1
XLOC_028300	AH08G03800	Cutin Synthesis & Transport 1	uncharacterized acetyltransferase At3g50280-like
XLOC_058544	AH15G01330	Cutin Synthesis & Transport 1
XLOC_008959	AH03G25730	Fatty Acid Synthesis
XLOC_011581	AH03G25410	Fatty Acid Synthesis
XLOC_063870	AH16G16020	Cutin Synthesis & Transport 1	pleiotropic drug resistance protein 1-like
XLOC_074007		Fatty Acid Elongation & Wax Biosynthesis Suberin Synthesis & Transport 1
XLOC_022952	AH06G19320	Suberin Synthesis & Transport 1	cytochrome P450 94B3-like
XLOC_047994	AH13G53780	Oxylipin Metabolism 1 Oxylipin Metabolism 2	GDSL esterase/lipase At1g29660-like
XLOC_068626		Fatty Acid Synthesis Fatty Acid Elongation	long chain acyl-CoA synthetase 9, chloroplastic-like
XLOC_029731		Mitochondrial Lipopolysaccharide Synthesis	wall-associated receptor kinase 3-like
XLOC_053509	AH14G36030	Fatty Acid Elongation & Wax Biosynthesis
XLOC_070986		Suberin Synthesis & Transport 1 Suberin Synthesis & Transport 2
XLOC_042602	AH12G28270	Mitochondrial Lipopolysaccharide Synthesis	probable LRR receptor-like serine/threonine-protein kinase At4g08850
XLOC_010610	AH03G07240	Oxylipin Metabolism 1	7-methylxanthosine synthase 1-like isoform X2
XLOC_031317	AH09G28530	Fatty Acid Synthesis Fatty Acid Elongation
XLOC_059953	AH15G28240	Suberin Synthesis & Transport 2	cytochrome P450 CYP736A12-like
XLOC_037297	AH11G03030	Suberin Synthesis & Transport 1 Suberin Synthesis & Transport 2	spermidine coumaroyl-CoA acyltransferase-like
XLOC_023737	AH07G02200	Suberin Synthesis & Transport 2	cytochrome P450 71D10-like
XLOC_012213	AH03G37820	Phospholipid Signaling	probable phosphoinositide phosphatase SAC9
XLOC_022975	AH06G19760	Suberin Synthesis & Transport 1 Suberin Synthesis & Transport 2
XLOC_032898	AH09G24060	Cutin Synthesis & Transport 1	pleiotropic drug resistance protein 2-like
XLOC_075143		Fatty Acid Elongation & Wax Biosynthesis	ABC transporter G family member 25
XLOC_012705	AH03G47360	Suberin Synthesis & Transport 2	isoflavone 3'-hydroxylase-like
XLOC_045784	AH13G10510	Triacylglycerol & Fatty Acid Degradation
XLOC_070902		Phospholipid Signaling	phospholipase D alpha 1-like
XLOC_025719	AH07G14430	Suberin Synthesis & Transport 2
XLOC_030192	AH09G06780	Oxylipin Metabolism 1 Oxylipin Metabolism 2
XLOC_045250	AH13G00340	Cutin Synthesis & Transport 1
XLOC_029291	AH08G23010	Cutin Synthesis & Transport 1
XLOC_000657	AH00G03810	Suberin Synthesis & Transport 2
XLOC_071721		Fatty Acid Elongation & Wax Biosynthesis Suberin Synthesis & Transport 1
XLOC_019451	AH05G22050	Prokaryotic Galactolipid
XLOC_041309	AH12G04610	Fatty Acid Elongation & Wax Biosynthesis Suberin Synthesis & Transport 1	3-ketoacyl-CoA synthase-like protein
XLOC_062715	AH16G41230	Mitochondrial Lipopolysaccharide Synthesis
XLOC_004921	AH02G05300	Cutin Synthesis & Transport 1
XLOC_021985	AH06G01320	Suberin Synthesis & Transport 2	cytochrome P450 93A3-like
XLOC_011179	AH03G18150	Triacylglycerol & Fatty Acid Degradation	peroxisomal 2,4-dienoyl-CoA reductase
XLOC_046485	AH13G24150	Suberin Synthesis & Transport 2
XLOC_023704	AH07G01740	Fatty Acid Elongation & Wax Biosynthesis
XLOC_028909	AH08G15410	Fatty Acid Elongation & Wax Biosynthesis Suberin Synthesis & Transport 1	fatty acyl-CoA reductase 3-like
XLOC_069668		Cutin Synthesis & Transport 1	ABC transporter G family member 29-like
XLOC_030248	AH09G08000,AH09G08010	Suberin Synthesis & Transport 2	cytochrome P450 82C4-like
XLOC_042405	AH12G24740	Triacylglycerol & Fatty Acid Degradation	acyl-coenzyme A oxidase 4, peroxisomal
XLOC_045950	AH13G13680	Cutin Synthesis & Transport 1	GDSL esterase/lipase At1g71250-like
XLOC_010406	AH03G03620	Fatty Acid Elongation & Wax Biosynthesis Suberin Synthesis & Transport 1	fatty acyl-CoA reductase 3-like
XLOC_069641		Cutin Synthesis & Transport 1	pleiotropic drug resistance protein 1-like
XLOC_064907	AH16G35230	Fatty Acid Elongation & Wax Biosynthesis Suberin Synthesis & Transport 1
XLOC_039062	AH11G00230	Phospholipid Signaling
XLOC_007912	AH03G05280	Oxylipin Metabolism 1
XLOC_029924	AH09G01550	Cutin Synthesis & Transport 1
XLOC_073540		Cutin Synthesis & Transport 1
XLOC_005542	AH02G17310	Oxylipin Metabolism 1 Oxylipin Metabolism 2
XLOC_002737	AH01G00760	Prokaryotic Galactolipid
XLOC_077117		Fatty Acid Elongation & Wax Biosynthesis Suberin Synthesis & Transport 1	3-ketoacyl-CoA synthase 20-like
XLOC_032811	AH09G22440	Fatty Acid Synthesis	tropinone reductase homolog
XLOC_046486	AH13G24160	Suberin Synthesis & Transport 2
XLOC_005983	AH02G25520	Suberin Synthesis & Transport 2	geraniol 8-hydroxylase-like
XLOC_002058	AH01G22350	Suberin Synthesis & Transport 1 Suberin Synthesis & Transport 2
XLOC_049382	AH13G20950	Suberin Synthesis & Transport 2
XLOC_079599		Suberin Synthesis & Transport 1 Suberin Synthesis & Transport 2
XLOC_058290	AH15G34900	Fatty Acid Elongation & Wax Biosynthesis
XLOC_049016	AH13G14040	Phospholipid Signaling	phosphoinositide phosphatase SAC1 isoform X2
XLOC_067277		Mitochondrial Lipopolysaccharide Synthesis	LRR receptor-like serine/threonine-protein kinase RCH1
XLOC_044592	AH12G29540	Suberin Synthesis & Transport 1 Suberin Synthesis & Transport 2
XLOC_073539		Cutin Synthesis & Transport 1
XLOC_050900	AH13G50110	Suberin Synthesis & Transport 2
XLOC_024959	AH07G25770	Cutin Synthesis & Transport 1
XLOC_073652		Cutin Synthesis & Transport 1	ABC transporter G family member 36
XLOC_001441	AH01G10720	Cutin Synthesis & Transport 1	uncharacterized acetyltransferase At3g50280-like
XLOC_042664	AH12G29730	Suberin Synthesis & Transport 2
XLOC_081224		Triacylglycerol Biosynthesis	CHD3-type chromatin-remodeling factor PICKLE
XLOC_044598	AH12G29640	Suberin Synthesis & Transport 2	geraniol 8-hydroxylase-like
XLOC_038758	AH11G30880	Eukaryotic Galactolipid & Sulfolipid Synthesis
XLOC_013376	AH04G07070	Eukaryotic Galactolipid & Sulfolipid Synthesis	phospholipase D zeta 1-like isoform X1
XLOC_016803	AH05G10640	Lipid Trafficking	phospholipid-transporting ATPase 3-like
XLOC_007378	AH02G24830	Suberin Synthesis & Transport 2	cytochrome P450 83B1-like
XLOC_011191	AH03G18340	Suberin Synthesis & Transport 2
XLOC_022342	AH06G08020	Fatty Acid Elongation & Wax Biosynthesis	benzyl alcohol O-benzoyltransferase-like
XLOC_040810	AH11G34340,AH11G34350	Mitochondrial Lipopolysaccharide Synthesis	putative leucine-rich repeat receptor-like serine/threonine-protein kinase At2g24130
XLOC_045556	AH13G05890	Oxylipin Metabolism 1 Oxylipin Metabolism 2	linoleate 13S-lipoxygenase 2-1, chloroplastic-like
XLOC_058543	AH15G01320	Cutin Synthesis & Transport 1	uncharacterized acetyltransferase At3g50280-like
XLOC_024417	AH07G15360	Cutin Synthesis & Transport 1
XLOC_068189		Suberin Synthesis & Transport 2
XLOC_004349	AH01G31830,AH01G31840	Fatty Acid Elongation & Wax Biosynthesis	3-ketoacyl-CoA synthase 11-like
XLOC_048751	AH13G09130	Fatty Acid Elongation & Wax Biosynthesis
XLOC_039060	AH11G00210	Phospholipid Signaling	phospholipase D alpha 1
XLOC_008088	AH03G08330	Fatty Acid Elongation & Wax Biosynthesis	ABC transporter G family member 15-like isoform X2
XLOC_022378	AH06G08580	Triacylglycerol Biosynthesis	PREDICTED: peroxygenase-like
XLOC_002965	AH01G05120	Fatty Acid Elongation & Wax Biosynthesis	spermidine coumaroyl-CoA acyltransferase-like
XLOC_040415	AH11G26550	Cutin Synthesis & Transport 1
XLOC_026245	AH07G24470	Fatty Acid Elongation & Wax Biosynthesis
XLOC_012017	AH03G34140	Suberin Synthesis & Transport 2	cytochrome P450 CYP736A12-like
XLOC_039190	AH11G02640	Suberin Synthesis & Transport 2
XLOC_002519	AH01G30930	Fatty Acid Elongation & Wax Biosynthesis	pleiotropic drug resistance protein 3-like
XLOC_070475		Fatty Acid Elongation & Wax Biosynthesis Suberin Synthesis & Transport 1	3-ketoacyl-CoA synthase 2-like
XLOC_050793	AH13G48030	Fatty Acid Elongation & Wax Biosynthesis
XLOC_037692	AH11G10910	Triacylglycerol Biosynthesis
XLOC_068360		Cutin Synthesis & Transport 1
XLOC_021610	AH06G22540	Fatty Acid Synthesis	short-chain type dehydrogenase/reductase-like
XLOC_021150	AH06G13350	Cutin Synthesis & Transport 1	GDSL esterase/lipase At1g73610-like
XLOC_063973	AH16G18200	Phospholipid Signaling	hypothetical protein SORBI_010G239500
XLOC_019958	AH05G32470	Fatty Acid Elongation & Wax Biosynthesis
XLOC_023733	AH07G02150	Suberin Synthesis & Transport 2	cytochrome P450 71D10-like isoform X1
XLOC_023742	AH07G02260	Suberin Synthesis & Transport 2	cytochrome P450 71D10-like
XLOC_045236	AH13G00090	Cutin Synthesis & Transport 1	GDSL esterase/lipase At1g74460-like
XLOC_022045	AH06G02480	Cutin Synthesis & Transport 1
XLOC_028247	AH08G03020	Suberin Synthesis & Transport 2	cytochrome P450 CYP82D47-like
XLOC_031195	AH09G26290	Suberin Synthesis & Transport 2
XLOC_030162	AH09G06260	Oxylipin Metabolism 1 Oxylipin Metabolism 2	seed linoleate 9S-lipoxygenase-3-like
XLOC_021586	AH06G22070	Fatty Acid Synthesis
XLOC_016547	AH05G05910	Suberin Synthesis & Transport 2
XLOC_017908	AH05G31440	Suberin Synthesis & Transport 2	cytochrome P450 82A1-like
XLOC_002984	AH01G05550	Cutin Synthesis & Transport 1	spermidine coumaroyl-CoA acyltransferase-like
XLOC_017903	AH05G31330	Suberin Synthesis & Transport 2	cytochrome P450 82A3-like
XLOC_024742	AH07G21570	Suberin Synthesis & Transport 1
XLOC_053544	AH14G36610	Mitochondrial Lipopolysaccharide Synthesis
XLOC_064591	AH16G29500	Mitochondrial Lipopolysaccharide Synthesis
XLOC_042657	AH12G29520	Suberin Synthesis & Transport 2	cytochrome P450 76C2-like
XLOC_010113	AH03G47340	Fatty Acid Elongation & Wax Biosynthesis
XLOC_075951		Oxylipin Metabolism 1 Oxylipin Metabolism 2
XLOC_074041		Oxylipin Metabolism 1 Oxylipin Metabolism 2	linoleate 9S-lipoxygenase-like
XLOC_047672	AH13G47930	Fatty Acid Elongation & Wax Biosynthesis Cutin Synthesis & Transport 2 Suberin Synthesis & Transport 3	ABC transporter G family member 11-like isoform X2
XLOC_048934	AH13G12420	Phospholipid Signaling
XLOC_076290		Oxylipin Metabolism 1 Oxylipin Metabolism 2	seed linoleate 9S-lipoxygenase-like
XLOC_029923	AH09G01540	Cutin Synthesis & Transport 1
XLOC_035226	AH10G30420	Phospholipid Signaling	phosphatidylinositol 4-phosphate 5-kinase 6
XLOC_066947		Oxylipin Metabolism 1	putative 12-oxophytodienoate reductase-like protein 1
XLOC_050861	AH13G49400	Fatty Acid Elongation & Wax Biosynthesis	ABC transporter G family member 11-like isoform X1
XLOC_064456	AH16G27270	Fatty Acid Elongation & Wax Biosynthesis	spermidine hydroxycinnamoyl transferase-like
XLOC_045787	AH13G10570	Triacylglycerol & Fatty Acid Degradation
XLOC_061865	AH16G24620	Fatty Acid Synthesis
XLOC_005637	AH02G19150	Triacylglycerol & Fatty Acid Degradation
XLOC_053900	AH14G43600	Cutin Synthesis & Transport 1
XLOC_045251	AH13G00350	Cutin Synthesis & Transport 1
XLOC_026750	AH08G05700	Fatty Acid Synthesis Fatty Acid Elongation
XLOC_048874	AH13G11310	Suberin Synthesis & Transport 2
XLOC_070479		Fatty Acid Elongation & Wax Biosynthesis Suberin Synthesis & Transport 1
XLOC_056706	AH15G03660	Oxylipin Metabolism 1	salicylic acid methyl transferase-like protein
XLOC_063642	AH16G12080	Triacylglycerol Biosynthesis	PREDICTED: peroxygenase-like
XLOC_052544	AH14G17430	Phospholipid Signaling	putative 1-phosphatidylinositol-3-phosphate 5-kinase FAB1C
XLOC_039185	AH11G02530	Suberin Synthesis & Transport 2	isoleucine N-monooxygenase 2-like
XLOC_033908	AH10G05470	Fatty Acid Elongation & Wax Biosynthesis Cutin Synthesis & Transport 2 Suberin Synthesis & Transport 3	ABC transporter G family member 11-like isoform X1
XLOC_010218	AH03G00110	Triacylglycerol Biosynthesis Eukaryotic Phospholipid Synthesis & Editing
XLOC_048110	AH13G56340	Fatty Acid Elongation & Wax Biosynthesis	O-acyltransferase WSD1-like
XLOC_048327	AH13G00790	Fatty Acid Elongation & Wax Biosynthesis	protein ECERIFERUM 26-like
XLOC_059949	AH15G28190	Suberin Synthesis & Transport 2	cytochrome P450 CYP736A12-like
XLOC_059950	AH15G28200	Suberin Synthesis & Transport 2
XLOC_020534	AH06G01110	Mitochondrial Lipopolysaccharide Synthesis
XLOC_019550	AH05G23920	Fatty Acid Elongation & Wax Biosynthesis
XLOC_007941	AH03G05740	Fatty Acid Elongation & Wax Biosynthesis
XLOC_071723		Fatty Acid Elongation & Wax Biosynthesis Suberin Synthesis & Transport 1
XLOC_073821		Oxylipin Metabolism 1 Oxylipin Metabolism 2
XLOC_079616		Triacylglycerol Biosynthesis	phospholipid:diacylglycerol acyltransferase 1-like
XLOC_049672	AH13G26720	Triacylglycerol Biosynthesis
XLOC_007933	AH03G05650	Fatty Acid Elongation & Wax Biosynthesis	alkane hydroxylase MAH1-like
XLOC_042492	AH12G26330	Suberin Synthesis & Transport 2	cytochrome P450 93A2-like
XLOC_043191	AH12G01580	Fatty Acid Elongation & Wax Biosynthesis
XLOC_002982	AH01G05530	Suberin Synthesis & Transport 1 Suberin Synthesis & Transport 2
XLOC_032849	AH09G23080	Cutin Synthesis & Transport 1
XLOC_028250	AH08G03060	Suberin Synthesis & Transport 2	cytochrome P450 CYP82D47-like
XLOC_021967	AH06G00950	Cutin Synthesis & Transport 1
XLOC_005068	AH02G08010	Suberin Synthesis & Transport 1	cytochrome P450 94A2-like
XLOC_075649		Cutin Synthesis & Transport 1	GDSL esterase/lipase At1g33811
XLOC_075983		Fatty Acid Elongation & Wax Biosynthesis Suberin Synthesis & Transport 1	3-ketoacyl-CoA synthase 4-like
XLOC_044905	AH12G36100	Fatty Acid Synthesis
XLOC_017695	AH05G27660	Mitochondrial Lipopolysaccharide Synthesis	probable LRR receptor-like protein kinase At1g51890
XLOC_049418	AH13G21730	Mitochondrial Lipopolysaccharide Synthesis
XLOC_068005		Phospholipid Signaling	phosphoinositide phospholipase C 6-like
XLOC_010689	AH03G08760	Suberin Synthesis & Transport 1
XLOC_048904	AH13G11820	Cutin Synthesis & Transport 1
XLOC_031167	AH09G25730	Phospholipid Signaling
XLOC_070415		Fatty Acid Elongation & Wax Biosynthesis
XLOC_056108	AH14G40750	Cutin Synthesis & Transport 1
XLOC_076714		Mitochondrial Lipopolysaccharide Synthesis	leucine-rich repeat receptor-like protein kinase PXL1
XLOC_039281	AH11G04390	Suberin Synthesis & Transport 1	cytochrome P450 86A1-like
XLOC_037299	AH11G03050	Suberin Synthesis & Transport 1 Suberin Synthesis & Transport 2
XLOC_002983	AH01G05540	Suberin Synthesis & Transport 1 Suberin Synthesis & Transport 2
XLOC_025253	AH07G05750	Oxylipin Metabolism 1 Oxylipin Metabolism 2
XLOC_017435	AH05G22650	Suberin Synthesis & Transport 1	probable acyl-activating enzyme 6
XLOC_007943	AH03G05770	Fatty Acid Elongation & Wax Biosynthesis	alkane hydroxylase MAH1-like
XLOC_080200		Triacylglycerol & Fatty Acid Degradation	enoyl-CoA delta isomerase 2, peroxisomal-like
XLOC_002240	AH01G25470	Suberin Synthesis & Transport 2
XLOC_060144	AH15G31630	Fatty Acid Elongation & Wax Biosynthesis	alkane hydroxylase MAH1-like
XLOC_029343	AH08G23880	Phospholipid Signaling
XLOC_061835	AH16G23970	Suberin Synthesis & Transport 1	cytochrome P450 94B3-like
XLOC_059391	AH15G18120	Suberin Synthesis & Transport 1
XLOC_059232	AH15G15000	Fatty Acid Synthesis
XLOC_053131	AH14G28660	Fatty Acid Elongation & Wax Biosynthesis	ABC transporter G family member 9-like
XLOC_012139	AH03G36400	Triacylglycerol & Fatty Acid Degradation	caffeoylshikimate esterase
XLOC_068208		Fatty Acid Elongation & Wax Biosynthesis	cytochrome P450 714C2-like
XLOC_024578	AH07G18310	Cutin Synthesis & Transport 1	GDSL esterase/lipase APG-like
XLOC_039592	AH11G10380	Cutin Synthesis & Transport 1	uncharacterized acetyltransferase At3g50280-like
XLOC_018586	AH05G05300	Cutin Synthesis & Transport 1	uncharacterized acetyltransferase At3g50280-like
XLOC_036379	AH10G19510	Triacylglycerol Biosynthesis	CHD3-type chromatin-remodeling factor PICKLE
XLOC_039061	AH11G00220	Phospholipid Signaling	phospholipase D alpha 1-like
XLOC_002773	AH01G01520	Prokaryotic Galactolipid	fatty acid desaturase 4, chloroplastic
XLOC_007019	AH02G17490	Suberin Synthesis & Transport 1 Suberin Synthesis & Transport 2
XLOC_045341	AH13G02030	Suberin Synthesis & Transport 1	cytochrome P450 94C1
XLOC_066912		Phospholipid Signaling	phosphatidylinositol 4-kinase alpha 1
XLOC_041569	AH12G09070	Triacylglycerol Biosynthesis
XLOC_022466	AH06G10350	Cutin Synthesis & Transport 1	pleiotropic drug resistance protein 1-like
XLOC_029394	AH08G25000	Mitochondrial Lipopolysaccharide Synthesis	DNA-damage-repair/toleration DRT100-like protein
XLOC_000855	AH00G07990	Fatty Acid Synthesis Fatty Acid Elongation
XLOC_042582	AH12G27810	Suberin Synthesis & Transport 2	cytochrome P450 83B1-like
XLOC_027013	AH08G10590	Phospholipid Signaling	phosphatidylinositol 4-kinase alpha 1
XLOC_050437	AH13G40970	Phospholipid Signaling	probable phosphoinositide phosphatase SAC9
XLOC_076085		Oxylipin Metabolism 1 Oxylipin Metabolism 2
XLOC_045656	AH13G07820	Suberin Synthesis & Transport 2	cytochrome P450 84A1-like
XLOC_009999	AH03G45260	Fatty Acid Elongation & Wax Biosynthesis Cutin Synthesis & Transport 2 Suberin Synthesis & Transport 3
XLOC_032839	AH09G22950	Fatty Acid Elongation & Wax Biosynthesis	ethylene-responsive transcription factor ERF106
XLOC_065174	AH16G40760	Triacylglycerol Biosynthesis Eukaryotic Phospholipid Synthesis & Editing
XLOC_042100	AH12G18710	Fatty Acid Synthesis	3-oxoacyl-[acyl-carrier-protein] reductase FabG-like
XLOC_018411	AH05G02140	Suberin Synthesis & Transport 1	probable acyl-activating enzyme 1, peroxisomal
XLOC_068004		Phospholipid Signaling
XLOC_048969	AH13G13130	Mitochondrial Lipopolysaccharide Synthesis	leucine-rich repeat receptor-like protein kinase TDR
XLOC_004711	AH02G01340	Cutin Synthesis & Transport 1
XLOC_011039	AH03G15670	Triacylglycerol & Fatty Acid Degradation	acyl-coenzyme A oxidase 3, peroxisomal-like
XLOC_029285	AH08G22890	Fatty Acid Elongation & Wax Biosynthesis Suberin Synthesis & Transport 1	3-ketoacyl-CoA synthase 5-like
XLOC_064935	AH16G35850	Fatty Acid Elongation & Wax Biosynthesis
XLOC_072776		Fatty Acid Elongation & Wax Biosynthesis Suberin Synthesis & Transport 1	3-ketoacyl-CoA synthase 5-like
XLOC_074856		Cutin Synthesis & Transport 1
XLOC_012019	AH03G34160	Suberin Synthesis & Transport 2	cytochrome P450 CYP736A12-like
XLOC_061254	AH16G12730	Cutin Synthesis & Transport 1	GDSL esterase/lipase At5g18430-like
XLOC_053392	AH14G33710	Oxylipin Metabolism 1 Oxylipin Metabolism 2
XLOC_062268	AH16G33200	Fatty Acid Elongation & Wax Biosynthesis	protein ECERIFERUM 1-like
XLOC_053393	AH14G33720	Oxylipin Metabolism 1 Oxylipin Metabolism 2
XLOC_001994	AH01G21210	Triacylglycerol Biosynthesis	phospholipid:diacylglycerol acyltransferase 1-like
XLOC_035995	AH10G12390	Cutin Synthesis & Transport 1	uncharacterized acetyltransferase At3g50280-like
XLOC_041892	AH12G14860	Prokaryotic Galactolipid
XLOC_007886	AH03G04570	Oxylipin Metabolism 1 Oxylipin Metabolism 2	9-divinyl ether synthase-like
XLOC_025395	AH07G08330	Phospholipid Signaling	phosphoinositide phospholipase C 6-like
XLOC_037000	AH10G32270	Suberin Synthesis & Transport 2	geraniol 8-hydroxylase-like
XLOC_002985	AH01G05560	Suberin Synthesis & Transport 1 Suberin Synthesis & Transport 2
XLOC_007952	AH03G05900	Phospholipid Signaling
XLOC_008870	AH03G23770	Triacylglycerol Biosynthesis
XLOC_026247	AH07G24490	Fatty Acid Elongation & Wax Biosynthesis Suberin Synthesis & Transport 1
XLOC_023735	AH07G02170	Suberin Synthesis & Transport 2
XLOC_016922	AH05G12930	Triacylglycerol & Fatty Acid Degradation
XLOC_019681	AH05G26280	Triacylglycerol & Fatty Acid Degradation	peroxisomal fatty acid beta-oxidation multifunctional protein AIM1
XLOC_000581	AH00G02290	Cutin Synthesis & Transport 1	ABC-2 and plant PDR ABC-type transporter family protein
XLOC_026295	AH07G25440	Fatty Acid Elongation & Wax Biosynthesis
XLOC_048752	AH13G09140	Fatty Acid Elongation & Wax Biosynthesis
XLOC_050794	AH13G48040	Fatty Acid Elongation & Wax Biosynthesis Cutin Synthesis & Transport 2 Suberin Synthesis & Transport 3
XLOC_079793		Cutin Synthesis & Transport 1	GDSL esterase/lipase 7-like
XLOC_019391	AH05G20820	Fatty Acid Elongation & Wax Biosynthesis	cytochrome P450 704C1-like
XLOC_063392	AH16G07590	Fatty Acid Elongation & Wax Biosynthesis
XLOC_033155	AH09G29270	Fatty Acid Elongation & Wax Biosynthesis Suberin Synthesis & Transport 1	3-ketoacyl-CoA synthase 6
XLOC_060143	AH15G31620	Fatty Acid Elongation & Wax Biosynthesis	alkane hydroxylase MAH1-like
XLOC_080382		Suberin Synthesis & Transport 2
XLOC_023459	AH06G28500	Fatty Acid Elongation & Wax Biosynthesis Suberin Synthesis & Transport 1
XLOC_007465	AH02G26280	Suberin Synthesis & Transport 2	geraniol 8-hydroxylase-like
XLOC_027353	AH08G17310	Cutin Synthesis & Transport 1	malonyl-coenzyme A:anthocyanin 3-O-glucoside-6''-O-malonyltransferase-like
XLOC_071577		Oxylipin Metabolism 1 Oxylipin Metabolism 2	seed linoleate 9S-lipoxygenase-2-like isoform X1
XLOC_055069	AH14G20760	Triacylglycerol Biosynthesis
XLOC_000538	AH00G01360	Suberin Synthesis & Transport 2
XLOC_000652	AH00G03750	Suberin Synthesis & Transport 2	premnaspirodiene oxygenase-like
XLOC_065017	AH16G37390	Cutin Synthesis & Transport 1
XLOC_010114	AH03G47430	Suberin Synthesis & Transport 2	isoflavone 2'-hydroxylase-like
XLOC_072959		Prokaryotic Galactolipid	beta-glucosidase 12-like
XLOC_039590	AH11G10350	Cutin Synthesis & Transport 1	uncharacterized acetyltransferase At3g50280-like
XLOC_058870	AH15G08340	Mitochondrial Lipopolysaccharide Synthesis
XLOC_080381		Suberin Synthesis & Transport 2	dirigent protein 16-like
XLOC_005265	AH02G11610	Phospholipid Signaling	phosphatidylinositol 4-phosphate 5-kinase 1
XLOC_033737	AH10G02030	Fatty Acid Elongation & Wax Biosynthesis	spermidine coumaroyl-CoA acyltransferase
XLOC_063235	AH16G04700	Fatty Acid Elongation & Wax Biosynthesis	ABC transporter G family member 15-like isoform X1
XLOC_078308		Mitochondrial Lipopolysaccharide Synthesis
XLOC_017363	AH05G21420	Triacylglycerol & Fatty Acid Degradation	probable 3-hydroxyisobutyryl-CoA hydrolase 2
XLOC_002844	AH01G02800	Suberin Synthesis & Transport 1 Suberin Synthesis & Transport 2	cytochrome P450 71D10-like
XLOC_017460	AH05G23450	Fatty Acid Elongation & Wax Biosynthesis	non-specific lipid-transfer protein 2-like
XLOC_063196	AH16G03950	Suberin Synthesis & Transport 2	3,9-dihydroxypterocarpan 6A-monooxygenase-like
XLOC_030019	AH09G03400	Cutin Synthesis & Transport 1	ABC transporter G family member 36
XLOC_014042	AH04G20520	Mitochondrial Lipopolysaccharide Synthesis
XLOC_045671	AH13G08070	Suberin Synthesis & Transport 2
XLOC_002385	AH01G28380	Fatty Acid Synthesis	glucose and ribitol dehydrogenase-like
XLOC_001206	AH01G06020	Suberin Synthesis & Transport 2
XLOC_051343	AH13G58770	Triacylglycerol & Fatty Acid Degradation	triacylglycerol lipase 2
XLOC_071725		Fatty Acid Elongation & Wax Biosynthesis Suberin Synthesis & Transport 1
XLOC_019473	AH05G22590	Prokaryotic Galactolipid
XLOC_007404	AH02G25320	Mitochondrial Lipopolysaccharide Synthesis
XLOC_041804	AH12G13330	Cutin Synthesis & Transport 1
XLOC_010690	AH03G08770	Suberin Synthesis & Transport 1
XLOC_060139	AH15G31580	Fatty Acid Elongation & Wax Biosynthesis	alkane hydroxylase MAH1-like
XLOC_066059		Cutin Synthesis & Transport 1	GDSL esterase/lipase At4g26790-like
XLOC_012553	AH03G44220	Phospholipid Signaling
XLOC_016390	AH05G03160	Oxylipin Metabolism 1 Oxylipin Metabolism 2	phospholipase A1-Ibeta2, chloroplastic
XLOC_056552	AH15G01090	Suberin Synthesis & Transport 2	cytochrome P450 81E8-like
XLOC_055230	AH14G23840	Mitochondrial Lipopolysaccharide Synthesis
XLOC_009129	AH03G28610	Eukaryotic Phospholipid Synthesis & Editing
XLOC_060274	AH15G34280	Triacylglycerol & Fatty Acid Degradation	3-hydroxyisobutyryl-CoA hydrolase 1-like isoform X1
XLOC_040043	AH11G18990	Fatty Acid Elongation & Wax Biosynthesis
XLOC_073468		Eukaryotic Phospholipid Synthesis & Editing	phosphatidyl-N-methylethanolamine N-methyltransferase
XLOC_039059	AH11G00200	Phospholipid Signaling	phospholipase D alpha 1
XLOC_017359	AH05G21370	Triacylglycerol & Fatty Acid Degradation	3-hydroxyisobutyryl-CoA hydrolase 1-like isoform X1
XLOC_009614	AH03G37680	Fatty Acid Synthesis	pyruvate dehydrogenase E1 component subunit alpha-3, chloroplastic-like
XLOC_007938	AH03G05700	Fatty Acid Elongation & Wax Biosynthesis
XLOC_022033	AH06G02200	Fatty Acid Elongation & Wax Biosynthesis	ABC transporter G family member 15-like
XLOC_000650	AH00G03720	Suberin Synthesis & Transport 2	cytochrome P450 71D10-like isoform X2
XLOC_043088	AH12G38130	Fatty Acid Synthesis
XLOC_045786	AH13G10550	Triacylglycerol & Fatty Acid Degradation
XLOC_077876		Fatty Acid Synthesis
XLOC_058206	AH15G33040	Prokaryotic Galactolipid	beta-glucosidase 12-like
XLOC_042626	AH12G28700	Suberin Synthesis & Transport 2	geraniol 8-hydroxylase-like isoform X2
XLOC_002980	AH01G05500	Suberin Synthesis & Transport 1 Suberin Synthesis & Transport 2
XLOC_017656	AH05G27010	Fatty Acid Elongation & Wax Biosynthesis
XLOC_027267	AH08G15680	Triacylglycerol Biosynthesis Eukaryotic Phospholipid Synthesis & Editing
XLOC_023736	AH07G02190	Suberin Synthesis & Transport 2	cytochrome P450 71D10-like isoform X1
XLOC_081644		Cutin Synthesis & Transport 1	coumaroyl-CoA:anthocyanidin 3-O-glucoside-6''-O-coumaroyltransferase 1-like
XLOC_035313	AH10G31980	Suberin Synthesis & Transport 2
XLOC_023397	AH06G27490	Oxylipin Metabolism 1 Oxylipin Metabolism 2	GDSL esterase/lipase At1g28600-like
XLOC_028908	AH08G15390	Fatty Acid Elongation & Wax Biosynthesis Suberin Synthesis & Transport 1	probable fatty acyl-CoA reductase 4
XLOC_027877	AH08G26900	Phospholipid Signaling	phospholipase D alpha 1-like
XLOC_039891	AH11G16080	Phospholipid Signaling
XLOC_005527	AH02G16820	Suberin Synthesis & Transport 2	3,9-dihydroxypterocarpan 6A-monooxygenase-like
XLOC_025717	AH07G14400	Fatty Acid Synthesis
XLOC_047336	AH13G41250	Fatty Acid Elongation & Wax Biosynthesis	ARF guanine-nucleotide exchange factor GNOM-like
XLOC_051036	AH13G52920	Cutin Synthesis & Transport 1
XLOC_007715	AH03G00980	Fatty Acid Elongation & Wax Biosynthesis	ABC transporter G family member 28
XLOC_006913	AH02G15710	Fatty Acid Synthesis	3-oxoacyl-[acyl-carrier-protein] reductase FabG-like
XLOC_017360	AH05G21380	Triacylglycerol & Fatty Acid Degradation	probable 3-hydroxyisobutyryl-CoA hydrolase 3
XLOC_058837	AH15G07760	Suberin Synthesis & Transport 2	geraniol 8-hydroxylase-like
XLOC_047211	AH13G38770	Suberin Synthesis & Transport 2
XLOC_010818	AH03G11170	Phospholipid Signaling	phosphoinositide phosphatase SAC1 isoform X2
XLOC_033801	AH10G03250	Triacylglycerol & Fatty Acid Degradation	enoyl-CoA delta isomerase 2, peroxisomal-like
XLOC_039380	AH11G06130	Suberin Synthesis & Transport 2
XLOC_039826	AH11G14640	Fatty Acid Elongation & Wax Biosynthesis Suberin Synthesis & Transport 1
XLOC_004273	AH01G30460	Phospholipid Signaling	type I inositol polyphosphate 5-phosphatase 12 isoform X2
XLOC_035307	AH10G31880	Suberin Synthesis & Transport 2
XLOC_031083	AH09G24200	Oxylipin Metabolism 1 Oxylipin Metabolism 2
XLOC_072369		Fatty Acid Elongation & Wax Biosynthesis	3-ketoacyl-CoA synthase 19-like
XLOC_048744	AH13G09040	Fatty Acid Elongation & Wax Biosynthesis
XLOC_044500	AH12G27860	Suberin Synthesis & Transport 2
XLOC_067708		Fatty Acid Elongation & Wax Biosynthesis
XLOC_031988	AH09G07080	Suberin Synthesis & Transport 1 Suberin Synthesis & Transport 2	spermidine hydroxycinnamoyl transferase-like isoform X1
XLOC_044151	AH12G21060	Triacylglycerol & Fatty Acid Degradation	3-ketoacyl-CoA thiolase 2, peroxisomal-like isoform X2
XLOC_007818	AH03G03040	Sphingolipid Biosynthesis 1	tropinone reductase homolog At5g06060-like
XLOC_074604		Fatty Acid Synthesis
XLOC_038577	AH11G27420	Suberin Synthesis & Transport 2
XLOC_027313	AH08G16560	Cutin Synthesis & Transport 1
XLOC_077269		Fatty Acid Elongation & Wax Biosynthesis	ABC transporter G family member 24-like isoform X3
XLOC_057927	AH15G27670	Mitochondrial Lipopolysaccharide Synthesis
XLOC_076611		Oxylipin Metabolism 1 Oxylipin Metabolism 2	probable linoleate 9S-lipoxygenase 5 isoform X2
XLOC_041803	AH12G13300	Triacylglycerol Biosynthesis	phospholipid:diacylglycerol acyltransferase 1-like
XLOC_047914	AH13G52310	Fatty Acid Elongation & Wax Biosynthesis	protein ECERIFERUM 26-like
XLOC_077811		Mitochondrial Lipopolysaccharide Synthesis	LRR receptor-like serine/threonine-protein kinase ERL1 isoform X2
XLOC_004023	AH01G25750	Fatty Acid Synthesis	dihydrolipoyl dehydrogenase, mitochondrial
XLOC_021089	AH06G12140	Suberin Synthesis & Transport 1	cytochrome P450 94A1-like
XLOC_047791	AH13G50130	Suberin Synthesis & Transport 2	isoflavone 2'-hydroxylase-like
XLOC_070245		Mitochondrial Lipopolysaccharide Synthesis
XLOC_061832	AH16G23930	Suberin Synthesis & Transport 1	cytochrome P450 94B3-like
XLOC_055260	AH14G24420	Fatty Acid Synthesis
XLOC_031983	AH09G07020	Oxylipin Metabolism 1 Oxylipin Metabolism 2
XLOC_019388	AH05G20790	Suberin Synthesis & Transport 1 Suberin Synthesis & Transport 2	13-hydroxylupanine O-tigloyltransferase-like
XLOC_023722	AH07G02030	Suberin Synthesis & Transport 2
XLOC_061240	AH16G12470	Fatty Acid Elongation & Wax Biosynthesis
XLOC_074079		Eukaryotic Galactolipid & Sulfolipid Synthesis Lipid Trafficking	protein TRIGALACTOSYLDIACYLGLYCEROL 4, chloroplastic
XLOC_016672	AH05G07910	Mitochondrial Lipopolysaccharide Synthesis	probable LRR receptor-like serine/threonine-protein kinase At4g36180
XLOC_002812	AH01G02210	Fatty Acid Elongation & Wax Biosynthesis	membrane-bound O-acyltransferase family MBOAT protein
XLOC_054233	AH14G04480	Mitochondrial Lipopolysaccharide Synthesis	stress-induced receptor-like kinase
XLOC_040371	AH11G25790	Cutin Synthesis & Transport 1	pleiotropic drug resistance protein 3-like
XLOC_039188	AH11G02580	Suberin Synthesis & Transport 2	isoleucine N-monooxygenase 2-like
XLOC_017478	AH05G23800	Fatty Acid Elongation & Wax Biosynthesis	alkane hydroxylase MAH1-like
XLOC_074064		Suberin Synthesis & Transport 2	cytochrome P450 71A1-like
XLOC_028457	AH08G07030	Fatty Acid Elongation & Wax Biosynthesis	acetyl-CoA carboxylase 1-like
XLOC_024891	AH07G24500	Fatty Acid Elongation & Wax Biosynthesis Suberin Synthesis & Transport 1
XLOC_069266		Fatty Acid Elongation & Wax Biosynthesis	acetyl-CoA carboxylase 1-like
XLOC_036699	AH10G25740	Suberin Synthesis & Transport 1 Suberin Synthesis & Transport 2	malonyl-CoA:anthocyanidin 5-O-glucoside-6''-O-malonyltransferase-like
XLOC_050598	AH13G44230	Lipid Trafficking	phospholipid-transporting ATPase 3-like isoform X1
XLOC_074038		Oxylipin Metabolism 1 Oxylipin Metabolism 2	putative lipoxygenase-9
XLOC_031296	AH09G28210	Fatty Acid Elongation & Wax Biosynthesis	ABC transporter G family member 7
XLOC_052331	AH14G13570	Suberin Synthesis & Transport 2
XLOC_048273	AH13G59730	Fatty Acid Elongation & Wax Biosynthesis Suberin Synthesis & Transport 1	3-ketoacyl-CoA synthase 4-like
XLOC_066369		Cutin Synthesis & Transport 1
XLOC_000299	AH00G05560	Phospholipid Signaling
XLOC_038500	AH11G25840	Cutin Synthesis & Transport 1
XLOC_031948	AH09G06250	Oxylipin Metabolism 1 Oxylipin Metabolism 2	seed linoleate 9S-lipoxygenase-3-like
XLOC_017889	AH05G31010,AH05G31020	Oxylipin Metabolism 2	alpha-dioxygenase 1 isoform X1
XLOC_012018	AH03G34150	Suberin Synthesis & Transport 2	cytochrome P450 CYP736A12-like
XLOC_045633	AH13G07480	Oxylipin Metabolism 1
XLOC_003778	AH01G20480	Phospholipid Signaling	1-phosphatidylinositol-3-phosphate 5-kinase FAB1B
XLOC_051186	AH13G55800	Cutin Synthesis & Transport 1
XLOC_030108	AH09G05050	Phospholipid Signaling	phospholipase D alpha 4-like
XLOC_052093	AH14G08890	Fatty Acid Elongation & Wax Biosynthesis
XLOC_072143		Fatty Acid Elongation & Wax Biosynthesis
XLOC_057326	AH15G15680	Fatty Acid Synthesis
XLOC_017021	AH05G14790	Oxylipin Metabolism 1
XLOC_059074	AH15G12260	Lipid Trafficking	phospholipid-transporting ATPase 3
XLOC_064020	AH16G19000	Triacylglycerol Biosynthesis
XLOC_017631	AH05G26700	Fatty Acid Elongation & Wax Biosynthesis
XLOC_032834	AH09G22870	Fatty Acid Elongation & Wax Biosynthesis Suberin Synthesis & Transport 1
XLOC_051962	AH14G06320	Phospholipid Signaling
XLOC_004850	AH02G04030	Phospholipid Signaling
XLOC_050277	AH13G37940	Suberin Synthesis & Transport 2	cytochrome P450 CYP736A12-like
XLOC_048742	AH13G09030	Fatty Acid Elongation & Wax Biosynthesis
XLOC_075592		Fatty Acid Elongation & Wax Biosynthesis Suberin Synthesis & Transport 1	3-ketoacyl-CoA synthase 6-like
XLOC_009414	AH03G33740	Mitochondrial Lipopolysaccharide Synthesis	protein BRASSINOSTEROID INSENSITIVE 1-like
XLOC_062151	AH16G30840	Cutin Synthesis & Transport 1
XLOC_071218		Fatty Acid Synthesis
XLOC_036990	AH10G32050	Oxylipin Metabolism 1 Oxylipin Metabolism 2	allene oxide synthase-like
XLOC_074551		Fatty Acid Synthesis
XLOC_058116	AH15G31540	Fatty Acid Elongation & Wax Biosynthesis	alkane hydroxylase MAH1-like
XLOC_048369	AH13G01290	Suberin Synthesis & Transport 2	cytochrome P450 71A1-like
XLOC_006161	AH02G00850	Phospholipid Signaling	phospholipase D alpha 1
XLOC_062043	AH16G28480	Suberin Synthesis & Transport 2	cytochrome P450 71A9-like
XLOC_051955	AH14G06220	Eukaryotic Phospholipid Synthesis & Editing Mitochondrial Lipopolysaccharide Synthesis	phosphatidate cytidylyltransferase 1-like
XLOC_017331	AH05G20830	Suberin Synthesis & Transport 1
XLOC_045783	AH13G10490	Triacylglycerol & Fatty Acid Degradation
XLOC_076097		Cutin Synthesis & Transport 1
XLOC_048109	AH13G56330	Fatty Acid Elongation & Wax Biosynthesis
XLOC_037485	AH11G06930	Fatty Acid Elongation & Wax Biosynthesis	membrane-bound O-acyltransferase family MBOAT protein
XLOC_058117	AH15G31550	Fatty Acid Elongation & Wax Biosynthesis	alkane hydroxylase MAH1-like
XLOC_073538		Cutin Synthesis & Transport 1
XLOC_024855	AH07G23690	Fatty Acid Elongation & Wax Biosynthesis	3-ketoacyl-CoA synthase 19-like
XLOC_048053	AH13G55040	Oxylipin Metabolism 1 Oxylipin Metabolism 2	allene oxide synthase-like
XLOC_038663	AH11G29020,AH11G29110	Phospholipid Signaling	1-phosphatidylinositol-3-phosphate 5-kinase FAB1B-like
XLOC_010688	AH03G08750	Suberin Synthesis & Transport 1	4-coumarate--CoA ligase 2-like
XLOC_000555	AH00G01720	Phospholipid Signaling	phospholipase D alpha 1-like
XLOC_078461		Cutin Synthesis & Transport 1	GDSL esterase/lipase At1g28610-like
XLOC_037318	AH11G03510	Suberin Synthesis & Transport 1 Suberin Synthesis & Transport 2	spermidine coumaroyl-CoA acyltransferase-like
XLOC_047344	AH13G41350	Suberin Synthesis & Transport 1	glycerol-3-phosphate acyltransferase 5-like isoform X1
XLOC_051154	AH13G55260	Suberin Synthesis & Transport 2
XLOC_055788	AH14G34780	Fatty Acid Elongation & Wax Biosynthesis	O-acyltransferase WSD1-like
XLOC_067727		Oxylipin Metabolism 1	indole-3-acetate O-methyltransferase 1
XLOC_061727	AH16G21940	Phospholipid Signaling
XLOC_021984	AH06G01310	Suberin Synthesis & Transport 2
XLOC_041153	AH12G01320	Cutin Synthesis & Transport 1	BAHD acyltransferase At5g47980-like
XLOC_063861	AH16G15910	Mitochondrial Lipopolysaccharide Synthesis	leucine-rich repeat receptor-like protein kinase PXL2
XLOC_073389		Suberin Synthesis & Transport 2	cytochrome P450 71A1-like
XLOC_048877	AH13G11340	Suberin Synthesis & Transport 1	4-coumarate--CoA ligase 2-like
XLOC_012609	AH03G45370	Fatty Acid Elongation & Wax Biosynthesis Cutin Synthesis & Transport 2 Suberin Synthesis & Transport 3
XLOC_077664		Fatty Acid Synthesis Fatty Acid Elongation
XLOC_024881	AH07G24200	Suberin Synthesis & Transport 2
XLOC_003173	AH01G09100	Cutin Synthesis & Transport 1
XLOC_036939	AH10G30880	Fatty Acid Elongation & Wax Biosynthesis	O-acyltransferase WSD1-like
XLOC_006133	AH02G00380	Fatty Acid Elongation & Wax Biosynthesis	protein ECERIFERUM 1-like isoform X1
XLOC_004857	AH02G04150	Fatty Acid Elongation & Wax Biosynthesis Suberin Synthesis & Transport 1	3-ketoacyl-CoA synthase 1
XLOC_025430	AH07G08950	Cutin Synthesis & Transport 1	uncharacterized acetyltransferase At3g50280-like
XLOC_064452	AH16G27230	Cutin Synthesis & Transport 1	spermidine hydroxycinnamoyl transferase-like
XLOC_071846		Phospholipid Signaling
XLOC_028253	AH08G03090	Suberin Synthesis & Transport 2	cytochrome P450 82C4-like
XLOC_006012	AH02G26210	Suberin Synthesis & Transport 2	cytochrome P450 76C2-like
XLOC_063871	AH16G16040	Cutin Synthesis & Transport 1	pleiotropic drug resistance protein 1-like isoform X1
XLOC_073023		Cutin Synthesis & Transport 1	pleiotropic drug resistance protein 1-like
XLOC_035083	AH10G27800	Fatty Acid Elongation & Wax Biosynthesis	O-acyltransferase WSD1-like
XLOC_046572	AH13G25900	Fatty Acid Elongation & Wax Biosynthesis	very-long-chain (3R)-3-hydroxyacyl-CoA dehydratase 2-like
XLOC_025925	AH07G18420	Cutin Synthesis & Transport 1	ABC transporter G family member 29-like
XLOC_060625	AH16G00100	Mitochondrial Lipopolysaccharide Synthesis
XLOC_049238	AH13G18170	Phospholipid Signaling
XLOC_060136	AH15G31560	Fatty Acid Elongation & Wax Biosynthesis	alkane hydroxylase MAH1-like
XLOC_024616	AH07G19140	Fatty Acid Synthesis Fatty Acid Elongation	long chain acyl-CoA synthetase 9, chloroplastic-like
XLOC_012710	AH03G47410	Suberin Synthesis & Transport 2	isoflavone 3'-hydroxylase-like
XLOC_007939	AH03G05710	Fatty Acid Elongation & Wax Biosynthesis
XLOC_056551	AH15G01080	Suberin Synthesis & Transport 2	cytochrome P450 81E8-like
XLOC_038591	AH11G27610	Fatty Acid Elongation & Wax Biosynthesis
XLOC_060385	AH15G36400	Cutin Synthesis & Transport 1	BAHD acyltransferase DCR
XLOC_074877		Mitochondrial Lipopolysaccharide Synthesis
XLOC_062726	AH16G41460	Oxylipin Metabolism 1
XLOC_048494	AH13G04070	Suberin Synthesis & Transport 2	licodione synthase-like
XLOC_007461	AH02G26230	Suberin Synthesis & Transport 2
XLOC_013267	AH04G04750	Fatty Acid Synthesis	tropinone reductase-like 3
XLOC_003055	AH01G06790	Mitochondrial Lipopolysaccharide Synthesis
XLOC_014756	AH04G04870	Eukaryotic Phospholipid Synthesis & Editing Mitochondrial Lipopolysaccharide Synthesis
XLOC_056624	AH15G02390	Suberin Synthesis & Transport 2	cytochrome P450 71D8-like
XLOC_007380	AH02G24850	Suberin Synthesis & Transport 2	cytochrome P450 83B1-like
XLOC_017483	AH05G23870	Fatty Acid Elongation & Wax Biosynthesis
XLOC_019552	AH05G23940	Fatty Acid Elongation & Wax Biosynthesis	alkane hydroxylase MAH1-like
XLOC_000556	AH00G01730	Phospholipid Signaling	phospholipase D alpha 1
XLOC_032037	AH09G07870	Eukaryotic Phospholipid Synthesis & Editing
XLOC_049026	AH13G14200	Fatty Acid Elongation & Wax Biosynthesis Suberin Synthesis & Transport 1	fatty acyl-CoA reductase 3-like
XLOC_054971	AH14G18810	Suberin Synthesis & Transport 1 Suberin Synthesis & Transport 2
XLOC_025392	AH07G08300	Phospholipid Signaling	phosphoinositide phospholipase C 2-like
XLOC_014245	AH04G24500	Fatty Acid Elongation & Wax Biosynthesis	ABC transporter G family member 9-like
XLOC_003583	AH01G16490	Fatty Acid Elongation & Wax Biosynthesis Suberin Synthesis & Transport 1
XLOC_004213	AH01G29320	Fatty Acid Elongation & Wax Biosynthesis	acyl-CoA--sterol O-acyltransferase 1-like
XLOC_064994	AH16G36940	Suberin Synthesis & Transport 1 Suberin Synthesis & Transport 2	omega-hydroxypalmitate O-feruloyl transferase
XLOC_001062	AH01G03190	Fatty Acid Elongation & Wax Biosynthesis
XLOC_060275	AH15G34290	Triacylglycerol & Fatty Acid Degradation	3-hydroxyisobutyryl-CoA hydrolase 1-like isoform X2
XLOC_062851	AH16G44290	Oxylipin Metabolism 1 Oxylipin Metabolism 2	linoleate 13S-lipoxygenase 2-1, chloroplastic-like
XLOC_010392	AH03G03410	Mitochondrial Lipopolysaccharide Synthesis	DNA-damage-repair/toleration protein DRT100-like
XLOC_061887	AH16G25040	Mitochondrial Fatty Acid & Lipoic Acid Synthesis
XLOC_021009	AH06G10520	Prokaryotic Galactolipid
XLOC_034804	AH10G22730	Suberin Synthesis & Transport 1 Suberin Synthesis & Transport 2
XLOC_020737	AH06G05140	Suberin Synthesis & Transport 1 Suberin Synthesis & Transport 2	3'-N-debenzoyl-2'-deoxytaxol N-benzoyltransferase
XLOC_042655	AH12G29490	Suberin Synthesis & Transport 2	cytochrome P450 76C2-like
XLOC_041158	AH12G01390	Cutin Synthesis & Transport 1
XLOC_035119	AH10G28510	Triacylglycerol & Fatty Acid Degradation	triacylglycerol lipase 2-like
XLOC_067723		Eukaryotic Phospholipid Synthesis & Editing Mitochondrial Lipopolysaccharide Synthesis	phosphatidate cytidylyltransferase 1
XLOC_063792	AH16G14860	Oxylipin Metabolism 1 Oxylipin Metabolism 2	linoleate 13S-lipoxygenase 3-1, chloroplastic-like
XLOC_012676	AH03G46780	Fatty Acid Elongation & Wax Biosynthesis Cutin Synthesis & Transport 2 Suberin Synthesis & Transport 3	ABC transporter G family member 11-like isoform X1
XLOC_017042	AH05G15210	Suberin Synthesis & Transport 2	geraniol 8-hydroxylase-like
XLOC_075617		Suberin Synthesis & Transport 1
XLOC_069032		Cutin Synthesis & Transport 1	uncharacterized acetyltransferase At3g50280-like
XLOC_078644		Fatty Acid Elongation & Wax Biosynthesis Suberin Synthesis & Transport 1	3-ketoacyl-CoA synthase 4-like
XLOC_004710	AH02G01330	Cutin Synthesis & Transport 1
XLOC_059975	AH15G28600	Fatty Acid Elongation & Wax Biosynthesis
XLOC_008673	AH03G19970	Suberin Synthesis & Transport 1
XLOC_027624	AH08G22160	Phospholipid Signaling	phospholipase D alpha 1-like
XLOC_060231	AH15G33450	Mitochondrial Lipopolysaccharide Synthesis	receptor-like protein kinase 5
XLOC_008837	AH03G23120	Suberin Synthesis & Transport 2	cytochrome P450 71A1-like
XLOC_045339	AH13G02000	Fatty Acid Elongation & Wax Biosynthesis Suberin Synthesis & Transport 1	fatty acyl-CoA reductase 3-like
XLOC_007945	AH03G05790	Fatty Acid Elongation & Wax Biosynthesis
XLOC_023976	AH07G06830	Triacylglycerol Biosynthesis Fatty Acid Elongation & Wax Biosynthesis	E3 ubiquitin-protein ligase BRE1-like 2
XLOC_075608		Mitochondrial Lipopolysaccharide Synthesis	leucine-rich repeat receptor protein kinase EMS1
XLOC_032960	AH09G25200	Mitochondrial Lipopolysaccharide Synthesis	leucine-rich repeat receptor protein kinase EMS1
XLOC_077133		Cutin Synthesis & Transport 1
XLOC_064002	AH16G18690	Fatty Acid Elongation & Wax Biosynthesis	putative white-brown complex homolog protein 30
XLOC_027876	AH08G26890	Phospholipid Signaling	phospholipase D alpha 1
XLOC_069915		Oxylipin Metabolism 1 Oxylipin Metabolism 2	linolenate hydroperoxide lyase, chloroplastic
XLOC_069877		Triacylglycerol Biosynthesis Eukaryotic Phospholipid Synthesis & Editing
XLOC_048366	AH13G01270	Suberin Synthesis & Transport 1 Suberin Synthesis & Transport 2	cytochrome P450 71A1-like
XLOC_041489	AH12G07720	Suberin Synthesis & Transport 1	short-chain dehydrogenase reductase 2a-like
XLOC_060129	AH15G31390	Fatty Acid Elongation & Wax Biosynthesis	protein RST1 isoform X2
XLOC_023101	AH06G22080	Suberin Synthesis & Transport 1 Suberin Synthesis & Transport 2	spermidine hydroxycinnamoyl transferase-like
XLOC_003848	AH01G22020	Triacylglycerol & Fatty Acid Degradation	caffeoylshikimate esterase
XLOC_045356	AH13G02270	Triacylglycerol Biosynthesis
XLOC_077544		Triacylglycerol Biosynthesis Eukaryotic Phospholipid Synthesis & Editing	omega-6 fatty acid desaturase, endoplasmic reticulum isozyme 1 isoform X3
XLOC_051704	AH14G00960	Fatty Acid Elongation & Wax Biosynthesis	ABC transporter G family member 23
XLOC_003172	AH01G09090	Cutin Synthesis & Transport 1	GDSL esterase/lipase At4g16230-like
XLOC_005048	AH02G07650	Triacylglycerol Biosynthesis
XLOC_044495	AH12G27780	Suberin Synthesis & Transport 2	cytochrome P450 83B1-like
XLOC_014753	AH04G04840	Eukaryotic Phospholipid Synthesis & Editing Mitochondrial Lipopolysaccharide Synthesis	phosphatidate cytidylyltransferase 1-like
XLOC_011735	AH03G28470	Phospholipid Signaling
XLOC_001453	AH01G10970	Oxylipin Metabolism 1 Oxylipin Metabolism 2
XLOC_050366	AH13G39620	Triacylglycerol & Fatty Acid Degradation	caffeoylshikimate esterase
XLOC_042164	AH12G19920	Suberin Synthesis & Transport 2	cytochrome P450 93A2-like
XLOC_023391	AH06G27260,AH06G27270	Fatty Acid Elongation & Wax Biosynthesis	O-acyltransferase WSD1-like
XLOC_045976	AH13G14240	Fatty Acid Elongation & Wax Biosynthesis Suberin Synthesis & Transport 1	alcohol-forming fatty acyl-CoA reductase-like
XLOC_009786	AH03G41030	Mitochondrial Lipopolysaccharide Synthesis
XLOC_064934	AH16G35840	Cutin Synthesis & Transport 1	ABC-2 and plant PDR ABC-type transporter family protein
XLOC_049417	AH13G21720	Mitochondrial Lipopolysaccharide Synthesis	probable serine/threonine-protein kinase At1g18390
XLOC_012227	AH03G38090	Fatty Acid Synthesis	tropinone reductase homolog At5g06060-like
XLOC_039731	AH11G12870	Mitochondrial Lipopolysaccharide Synthesis	leucine-rich repeat receptor-like serine/threonine-protein kinase BAM1
XLOC_028299	AH08G03790	Cutin Synthesis & Transport 1	uncharacterized acetyltransferase At3g50280-like
XLOC_008391	AH03G13930	Phospholipid Signaling	diacylglycerol kinase 5-like
XLOC_013040	AH04G00380	Fatty Acid Elongation & Wax Biosynthesis	ABC transporter G family member 23
XLOC_037295	AH11G02960	Fatty Acid Elongation & Wax Biosynthesis
XLOC_071621		Triacylglycerol Biosynthesis Eukaryotic Phospholipid Synthesis & Editing	1-acyl-sn-glycerol-3-phosphate acyltransferase 3-like
XLOC_042652	AH12G29400	Cutin Synthesis & Transport 1	cytochrome P450 704C1-like
XLOC_038016	AH11G17180	Triacylglycerol Biosynthesis Eukaryotic Phospholipid Synthesis & Editing
XLOC_014791	AH04G05370	Suberin Synthesis & Transport 2	cytochrome P450 71D8-like
XLOC_048358	AH13G01190	Suberin Synthesis & Transport 2	cytochrome P450 71A1-like
XLOC_067299		Cutin Synthesis & Transport 1
XLOC_018467	AH05G02990	Triacylglycerol & Fatty Acid Degradation	peroxisomal acyl-coenzyme A oxidase 1-like
XLOC_062658	AH16G40070	Oxylipin Metabolism 1	jasmonate O-methyltransferase
XLOC_060141	AH15G31600	Fatty Acid Elongation & Wax Biosynthesis	alkane hydroxylase MAH1-like
XLOC_055138	AH14G22130	Fatty Acid Elongation & Wax Biosynthesis	transcription factor MYB30-like
XLOC_074292		Cutin Synthesis & Transport 1	ABC transporter G family member 32-like
XLOC_019416	AH05G21310	Fatty Acid Synthesis
XLOC_061886	AH16G25030	Mitochondrial Fatty Acid & Lipoic Acid Synthesis
XLOC_050965	AH13G51380	Fatty Acid Elongation & Wax Biosynthesis	deacetylvindoline O-acetyltransferase-like
XLOC_069218		Fatty Acid Synthesis Fatty Acid Elongation	long chain acyl-CoA synthetase 9, chloroplastic-like
XLOC_053915	AH14G43970	Cutin Synthesis & Transport 1	malonyl-CoA:anthocyanidin 5-O-glucoside-6''-O-malonyltransferase-like
XLOC_068663		Fatty Acid Synthesis
XLOC_048649	AH13G07290	Fatty Acid Elongation & Wax Biosynthesis Suberin Synthesis & Transport 1	3-ketoacyl-CoA synthase 4-like
XLOC_031553	AH09G33190	Fatty Acid Elongation & Wax Biosynthesis
XLOC_003175	AH01G09120	Cutin Synthesis & Transport 1
XLOC_001349	AH01G08710	Phospholipid Signaling	phospholipase D alpha 1-like
XLOC_022067	AH06G02910	Phospholipid Signaling	phosphatidylinositol 4-phosphate 5-kinase 4-like
XLOC_001327	AH01G08410	Cutin Synthesis & Transport 1	ABC transporter G family member 32-like
XLOC_060655	AH16G00740	Suberin Synthesis & Transport 2	cytochrome P450 83B1-like
XLOC_080227		Fatty Acid Elongation & Wax Biosynthesis
XLOC_013535	AH04G10140	Triacylglycerol & Fatty Acid Degradation	glyoxysomal fatty acid beta-oxidation MFP-A protein
XLOC_011449	AH03G23200	Cutin Synthesis & Transport 1	spermidine hydroxycinnamoyl transferase-like
XLOC_051255	AH13G57070	Mitochondrial Lipopolysaccharide Synthesis	probable LRR receptor-like serine/threonine-protein kinase At4g08850
XLOC_023741	AH07G02250	Suberin Synthesis & Transport 2	cytochrome P450 71D10-like
XLOC_073536		Cutin Synthesis & Transport 1	pleiotropic drug resistance protein 1-like
XLOC_073790		Oxylipin Metabolism 1 Oxylipin Metabolism 2	seed linoleate 9S-lipoxygenase-3-like
XLOC_049623	AH13G25800	Cutin Synthesis & Transport 1	ABC transporter G family member 32-like
XLOC_065332	AH16G43440	Cutin Synthesis & Transport 1
XLOC_036101	AH10G14370	Phospholipid Signaling
XLOC_023738	AH07G02210	Suberin Synthesis & Transport 2	cytochrome P450 71D10-like
XLOC_002465	AH01G29850	Mitochondrial Lipopolysaccharide Synthesis
XLOC_014468	AH04G28870	Oxylipin Metabolism 1 Oxylipin Metabolism 2
XLOC_015337	AH04G15140	Phospholipid Signaling	putative 1-phosphatidylinositol-3-phosphate 5-kinase FAB1C
XLOC_043183	AH12G01360	Fatty Acid Elongation & Wax Biosynthesis	BAHD acyltransferase At5g47980-like
XLOC_017288	AH05G20100	Fatty Acid Synthesis
XLOC_004804	AH02G03330	Suberin Synthesis & Transport 1	4-coumarate--CoA ligase-like 5
XLOC_024229	AH07G11550	Suberin Synthesis & Transport 1	probable acyl-activating enzyme 6
XLOC_045452	AH13G04060	Suberin Synthesis & Transport 2	dirigent protein 24-like
XLOC_061677	AH16G20840	Suberin Synthesis & Transport 2	cytochrome P450 76A2-like
XLOC_006836	AH02G14220	Cutin Synthesis & Transport 1	cytochrome P450 77A3-like
XLOC_023773	AH07G02720	Fatty Acid Elongation & Wax Biosynthesis
XLOC_024671	AH07G20140	Mitochondrial Lipopolysaccharide Synthesis
XLOC_019259	AH05G18510	Sphingolipid Biosynthesis 1	delta(8)-fatty-acid desaturase 2-like
XLOC_028251	AH08G03070	Suberin Synthesis & Transport 2	cytochrome P450 CYP82D47-like
XLOC_017653	AH05G26970	Suberin Synthesis & Transport 2
XLOC_078936		Suberin Synthesis & Transport 1 Suberin Synthesis & Transport 2
XLOC_008184	AH03G10270	Mitochondrial Lipopolysaccharide Synthesis
XLOC_035318	AH10G32030	Fatty Acid Elongation & Wax Biosynthesis Cutin Synthesis & Transport 1 Suberin Synthesis & Transport 1	long chain acyl-CoA synthetase 2-like isoform X1
XLOC_030832	AH09G19540	Triacylglycerol & Fatty Acid Degradation
XLOC_057331	AH15G15740	Sphingolipid Biosynthesis 1	delta(8)-fatty-acid desaturase 2-like
XLOC_024552	AH07G17940	Prokaryotic Galactolipid
XLOC_036986	AH10G31940	Cutin Synthesis & Transport 1	GDSL esterase/lipase 1-like
XLOC_063236	AH16G04710	Fatty Acid Elongation & Wax Biosynthesis
XLOC_070987		Fatty Acid Elongation & Wax Biosynthesis
XLOC_073537		Cutin Synthesis & Transport 1
XLOC_031482	AH09G31680	Fatty Acid Elongation & Wax Biosynthesis	ABC transporter G family member 6-like
XLOC_046860	AH13G32020	Phospholipid Signaling	phosphatidylinositol 4-kinase gamma 4-like
XLOC_068476		Fatty Acid Elongation & Wax Biosynthesis
XLOC_003150	AH01G08770	Phospholipid Signaling
XLOC_014040	AH04G20490	Mitochondrial Lipopolysaccharide Synthesis
XLOC_059265	AH15G15670	Fatty Acid Synthesis
XLOC_058287	AH15G34870	Cutin Synthesis & Transport 1	cytochrome P450 704C1-like
XLOC_080357		Phospholipid Signaling	phosphatidylinositol 4-phosphate 5-kinase 7-like
XLOC_017480	AH05G23820	Fatty Acid Elongation & Wax Biosynthesis
XLOC_022460	AH06G10290	Mitochondrial Lipopolysaccharide Synthesis	leucine-rich repeat receptor-like protein kinase PXL2
XLOC_005978	AH02G25390	Mitochondrial Lipopolysaccharide Synthesis
XLOC_042628	AH12G28730	Suberin Synthesis & Transport 2	geraniol 8-hydroxylase-like
XLOC_063553	AH16G10590	Oxylipin Metabolism 1 Oxylipin Metabolism 2	probable linoleate 9S-lipoxygenase 5
XLOC_050733	AH13G46880,AH13G46890	Phospholipid Signaling
XLOC_036886	AH10G29720	Lipid Trafficking	phospholipid-transporting ATPase 1-like
XLOC_069669		Cutin Synthesis & Transport 1	ABC transporter G family member 29-like
XLOC_039347	AH11G05610	Fatty Acid Elongation & Wax Biosynthesis
XLOC_049193	AH13G17320	Fatty Acid Elongation & Wax Biosynthesis
XLOC_042179	AH12G20410	Oxylipin Metabolism 1 Oxylipin Metabolism 2
XLOC_029922	AH09G01530	Cutin Synthesis & Transport 1	pleiotropic drug resistance protein 1-like
XLOC_032358	AH09G13540	Eukaryotic Galactolipid & Sulfolipid Synthesis	phospholipase D zeta 1-like
XLOC_052269	AH14G12150	Triacylglycerol & Fatty Acid Degradation	glyoxysomal fatty acid beta-oxidation MFP-A protein
XLOC_066754		Fatty Acid Elongation & Wax Biosynthesis Suberin Synthesis & Transport 1
XLOC_062604	AH16G39090	Fatty Acid Elongation & Wax Biosynthesis	70 kDa peptidyl-prolyl isomerase-like
XLOC_002390	AH01G28480	Cutin Synthesis & Transport 1	cytochrome P450 77A1
XLOC_065152	AH16G40340	Fatty Acid Elongation & Wax Biosynthesis Suberin Synthesis & Transport 1
XLOC_005972	AH02G25230	Mitochondrial Lipopolysaccharide Synthesis	probable leucine-rich repeat receptor-like protein kinase At1g35710 isoform X1
XLOC_041591	AH12G09460	Suberin Synthesis & Transport 1	cytochrome P450 94A2-like
XLOC_021192	AH06G14250	Fatty Acid Elongation & Wax Biosynthesis Suberin Synthesis & Transport 3	ABC transporter G family member 20
XLOC_012771	AH03G48780	Fatty Acid Elongation & Wax Biosynthesis	deacetylvindoline O-acetyltransferase-like
XLOC_043408	AH12G06110	Cutin Synthesis & Transport 1	GDSL esterase/lipase 5-like
XLOC_068031		Cutin Synthesis & Transport 1	uncharacterized acetyltransferase At3g50280-like
XLOC_018220	AH05G37820	Cutin Synthesis & Transport 1	GDSL esterase/lipase At1g33811
XLOC_059952	AH15G28230	Suberin Synthesis & Transport 2	cytochrome P450 CYP736A12-like
XLOC_039578	AH11G10130	Triacylglycerol & Fatty Acid Degradation Oxylipin Metabolism 1 Oxylipin Metabolism 2	PREDICTED: uncharacterized protein LOC107626803
XLOC_010407	AH03G03630	Fatty Acid Elongation & Wax Biosynthesis Suberin Synthesis & Transport 1	fatty acyl-CoA reductase 3-like
XLOC_044593	AH12G29550	Suberin Synthesis & Transport 2	geraniol 8-hydroxylase-like isoform X1
XLOC_030670	AH09G16460	Triacylglycerol Biosynthesis	phospholipid:diacylglycerol acyltransferase 1-like
XLOC_024137	AH07G09690	Suberin Synthesis & Transport 1	glycerol-3-phosphate acyltransferase 5-like
XLOC_042163	AH12G19910	Suberin Synthesis & Transport 2	cytochrome P450 93A2-like
XLOC_076973		Triacylglycerol Biosynthesis	CHD3-type chromatin-remodeling factor PICKLE
XLOC_018583	AH05G05260	Cutin Synthesis & Transport 1	uncharacterized acetyltransferase At3g50280-like
XLOC_021831	AH06G26590	Fatty Acid Elongation & Wax Biosynthesis	protein ECERIFERUM 1-like
XLOC_068987		Suberin Synthesis & Transport 2	cytochrome P450 82C4-like
XLOC_058947	AH15G09790	Triacylglycerol & Fatty Acid Degradation
XLOC_000646	AH00G03680	Suberin Synthesis & Transport 2	cytochrome P450 71D10-like
XLOC_000648	AH00G03700	Suberin Synthesis & Transport 2	cytochrome P450 71D10-like isoform X2
XLOC_047671	AH13G47920	Fatty Acid Elongation & Wax Biosynthesis Cutin Synthesis & Transport 2 Suberin Synthesis & Transport 3
XLOC_021630	AH06G23090	Suberin Synthesis & Transport 2	cytochrome P450 71A9-like
XLOC_061753	AH16G22410	Suberin Synthesis & Transport 2
XLOC_002078	AH01G22770	Suberin Synthesis & Transport 1	4-coumarate--CoA ligase 2-like
XLOC_006016	AH02G26320	Suberin Synthesis & Transport 2
XLOC_035225	AH10G30410	Phospholipid Signaling
XLOC_039186	AH11G02550	Suberin Synthesis & Transport 2
XLOC_030037	AH09G03800	Mitochondrial Lipopolysaccharide Synthesis	leucine-rich repeat receptor-like serine/threonine-protein kinase At1g17230 isoform X1
XLOC_040535	AH11G28960	Cutin Synthesis & Transport 1	cytochrome P450 77A1
XLOC_031477	AH09G31580	Fatty Acid Elongation & Wax Biosynthesis	3-ketoacyl-CoA synthase 19
XLOC_016496	AH05G05030	Suberin Synthesis & Transport 2	cytochrome P450 81E8-like
XLOC_044498	AH12G27840	Cutin Synthesis & Transport 1	cytochrome P450 83B1-like
XLOC_016639	AH05G07450	Oxylipin Metabolism 1
XLOC_050279	AH13G37960	Suberin Synthesis & Transport 2	cytochrome P450 CYP736A12-like
XLOC_031985	AH09G07050	Cutin Synthesis & Transport 1
XLOC_017260	AH05G19450	Prokaryotic Galactolipid	auxin response factor 9-like
XLOC_017495	AH05G24080	Fatty Acid Elongation & Wax Biosynthesis	protein RST1 isoform X2
XLOC_032447	AH09G15100	Cutin Synthesis & Transport 1	GDSL esterase/lipase At1g54790-like
XLOC_003269	AH01G10770	Cutin Synthesis & Transport 1	uncharacterized acetyltransferase At3g50280-like
XLOC_025393	AH07G08310	Phospholipid Signaling
XLOC_081354		Eukaryotic Phospholipid Synthesis & Editing
XLOC_011004	AH03G15000	Fatty Acid Elongation & Wax Biosynthesis	O-acyltransferase WSD1-like
XLOC_052515	AH14G16870	Cutin Synthesis & Transport 1
XLOC_048570	AH13G05770	Mitochondrial Lipopolysaccharide Synthesis	DNA-damage-repair/toleration protein DRT100-like
XLOC_079376		Fatty Acid Elongation & Wax Biosynthesis	ABC transporter G family member 5-like
XLOC_004173	AH01G28420	Mitochondrial Lipopolysaccharide Synthesis
XLOC_001299	AH01G07920	Eukaryotic Phospholipid Synthesis & Editing	choline/ethanolaminephosphotransferase 1-like
XLOC_068469		Triacylglycerol & Fatty Acid Degradation
XLOC_078526		Fatty Acid Synthesis	3-hydroxyacyl-[acyl-carrier-protein] dehydratase FabZ-like
XLOC_025555	AH07G11530	Suberin Synthesis & Transport 2
XLOC_000582	AH00G02300	Fatty Acid Elongation & Wax Biosynthesis
XLOC_004709	AH02G01320	Cutin Synthesis & Transport 1
XLOC_039083	AH11G00520	Cutin Synthesis & Transport 1	ABC transporter G family member 32-like
XLOC_045392	AH13G02860	Fatty Acid Elongation & Wax Biosynthesis	ABC transporter G family member 28
XLOC_055894	AH14G36760	Cutin Synthesis & Transport 1	coumaroyl-CoA:anthocyanidin 3-O-glucoside-6''-O-coumaroyltransferase 2-like isoform X1
XLOC_076146		Fatty Acid Elongation & Wax Biosynthesis	protein ECERIFERUM 1-like isoform X1
XLOC_057591	AH15G20660	Fatty Acid Elongation & Wax Biosynthesis
XLOC_022854	AH06G17640	Cutin Synthesis & Transport 1	ABC transporter G family member 39-like
XLOC_063204	AH16G04140	Mitochondrial Lipopolysaccharide Synthesis	probably inactive leucine-rich repeat receptor-like protein kinase At5g06940
XLOC_024702	AH07G20880	Fatty Acid Synthesis
XLOC_045920	AH13G13020	Mitochondrial Lipopolysaccharide Synthesis
XLOC_058293	AH15G34960	Fatty Acid Elongation & Wax Biosynthesis
XLOC_078470		Cutin Synthesis & Transport 1	GDSL esterase/lipase At5g45910-like isoform X1
XLOC_021988	AH06G01350	Suberin Synthesis & Transport 2
XLOC_080718		Cutin Synthesis & Transport 1
XLOC_029198	AH08G21250	Fatty Acid Elongation & Wax Biosynthesis
XLOC_039009	AH11G35790	Triacylglycerol & Fatty Acid Degradation	caffeoylshikimate esterase
XLOC_080444		Cutin Synthesis & Transport 1	vinorine synthase
XLOC_028799	AH08G13340	Fatty Acid Elongation & Wax Biosynthesis Suberin Synthesis & Transport 1
XLOC_067867		Mitochondrial Lipopolysaccharide Synthesis	receptor-like protein kinase
XLOC_052330	AH14G13550	Suberin Synthesis & Transport 2	isoflavone 2'-hydroxylase-like
XLOC_023295	AH06G25620	Oxylipin Metabolism 1 Oxylipin Metabolism 2	GDSL esterase/lipase At5g14450
XLOC_069709		Oxylipin Metabolism 1 Oxylipin Metabolism 2	linoleate 9S-lipoxygenase-like
XLOC_040866	AH11G35550	Suberin Synthesis & Transport 1 Suberin Synthesis & Transport 2
XLOC_073850		Eukaryotic Galactolipid & Sulfolipid Synthesis	non-specific phospholipase C3-like
XLOC_061420	AH16G16440	Cutin Synthesis & Transport 1	GDSL esterase/lipase At4g28780-like
XLOC_015936	AH04G26250	Fatty Acid Elongation & Wax Biosynthesis	O-acyltransferase WSD1-like protein
XLOC_029840	AH09G00150	Triacylglycerol & Fatty Acid Degradation
XLOC_071718		Suberin Synthesis & Transport 1
XLOC_046103	AH13G16600	Phospholipid Signaling	diacylglycerol kinase 5-like
XLOC_048281	AH13G59920	Mitochondrial Lipopolysaccharide Synthesis	leucine-rich repeat receptor protein kinase MSP1-like
XLOC_067702		Mitochondrial Lipopolysaccharide Synthesis	probable LRR receptor-like serine/threonine-protein kinase At4g26540
XLOC_038592	AH11G27620	Fatty Acid Elongation & Wax Biosynthesis
XLOC_059611	AH15G22100	Suberin Synthesis & Transport 2
XLOC_007379	AH02G24840	Suberin Synthesis & Transport 2
XLOC_058852	AH15G08030	Fatty Acid Elongation & Wax Biosynthesis	non-specific lipid-transfer protein-like protein At2g13820
XLOC_025926	AH07G18430	Cutin Synthesis & Transport 1	ABC transporter G family member 29-like
XLOC_017488	AH05G23910	Fatty Acid Elongation & Wax Biosynthesis
XLOC_026752	AH08G05730	Fatty Acid Synthesis Fatty Acid Elongation
XLOC_079504		Prokaryotic Galactolipid
XLOC_027890	AH08G27140	Suberin Synthesis & Transport 2	isoleucine N-monooxygenase 2-like
XLOC_004708	AH02G01310	Fatty Acid Elongation & Wax Biosynthesis	BAHD acyltransferase At5g47980-like
XLOC_030216	AH09G07240	Eukaryotic Galactolipid & Sulfolipid Synthesis	non-specific phospholipase C3-like
XLOC_016573	AH05G06240	Suberin Synthesis & Transport 2	cytochrome P450 71D8-like
XLOC_016548	AH05G05920	Suberin Synthesis & Transport 2	cytochrome P450 CYP82D47-like
XLOC_011937	AH03G32530	Fatty Acid Elongation & Wax Biosynthesis	ABC transporter G family member 5-like
XLOC_040615	AH11G30610	Triacylglycerol & Fatty Acid Degradation	peroxisomal fatty acid beta-oxidation multifunctional protein MFP2-like
XLOC_022467	AH06G10360	Cutin Synthesis & Transport 1	pleiotropic drug resistance protein 1-like isoform X1
XLOC_048749	AH13G09110	Fatty Acid Elongation & Wax Biosynthesis
XLOC_004355	AH01G32000	Cutin Synthesis & Transport 1	ABC transporter G family member 32-like
XLOC_019138	AH05G16190,AH05G16200	Oxylipin Metabolism 1 Oxylipin Metabolism 2	GDSL esterase/lipase At4g10955-like
XLOC_020857	AH06G07550	Oxylipin Metabolism 1 Oxylipin Metabolism 2	linoleate 13S-lipoxygenase 3-1, chloroplastic-like
XLOC_048746	AH13G09060	Fatty Acid Elongation & Wax Biosynthesis
XLOC_044134	AH12G20700	Fatty Acid Elongation & Wax Biosynthesis
XLOC_007771	AH03G02200	Suberin Synthesis & Transport 2	dirigent protein 24-like
XLOC_017020	AH05G14770	Oxylipin Metabolism 1	putative 12-oxophytodienoate reductase 11
XLOC_054101	AH14G02160	Suberin Synthesis & Transport 1
XLOC_010988	AH03G14700	Fatty Acid Elongation & Wax Biosynthesis Suberin Synthesis & Transport 1
XLOC_063193	AH16G03920	Suberin Synthesis & Transport 2	Cytochrome P450 93A3
XLOC_026546	AH08G01870	Phospholipid Signaling	phospholipase D delta-like
XLOC_073959		Suberin Synthesis & Transport 2	cytochrome P450 82C4-like
XLOC_048747	AH13G09070	Fatty Acid Elongation & Wax Biosynthesis
XLOC_076147		Fatty Acid Elongation & Wax Biosynthesis	protein ECERIFERUM 1-like
XLOC_005801	AH02G22060	Mitochondrial Lipopolysaccharide Synthesis
XLOC_036263	AH10G17270	Triacylglycerol Biosynthesis
XLOC_010193	AH03G48800	Fatty Acid Elongation & Wax Biosynthesis
XLOC_031997	AH09G07200	Eukaryotic Galactolipid & Sulfolipid Synthesis	non-specific phospholipase C3-like
XLOC_063192	AH16G03910	Suberin Synthesis & Transport 2	cytochrome P450 93A3-like
XLOC_028906	AH08G15360	Fatty Acid Elongation & Wax Biosynthesis Suberin Synthesis & Transport 1
XLOC_072791		Cutin Synthesis & Transport 1
XLOC_018589	AH05G05350	Cutin Synthesis & Transport 1
XLOC_037301	AH11G03070	Suberin Synthesis & Transport 1 Suberin Synthesis & Transport 2	spermidine coumaroyl-CoA acyltransferase-like
XLOC_020065	AH05G34240	Phospholipid Signaling
XLOC_061325	AH16G14220	Fatty Acid Elongation & Wax Biosynthesis Suberin Synthesis & Transport 1	3-ketoacyl-CoA synthase 1-like
XLOC_052741	AH14G21230	Prokaryotic Galactolipid
XLOC_017485	AH05G23890	Fatty Acid Elongation & Wax Biosynthesis	alkane hydroxylase MAH1-like
XLOC_010002	AH03G45290	Fatty Acid Elongation & Wax Biosynthesis Cutin Synthesis & Transport 2 Suberin Synthesis & Transport 3	ABC transporter G family member 11-like isoform X2
XLOC_028776	AH08G12930	Phospholipid Signaling	phospholipase D alpha 4
XLOC_010612	AH03G07260	Oxylipin Metabolism 1
XLOC_041160	AH12G01420	Cutin Synthesis & Transport 1	glycerol-3-phosphate 2-O-acyltransferase 6-like
XLOC_081727		Prokaryotic Galactolipid	beta-glucosidase 12-like
XLOC_053511	AH14G36050	Fatty Acid Elongation & Wax Biosynthesis
XLOC_037266	AH11G02500	Suberin Synthesis & Transport 2
XLOC_056257	AH14G43790	Mitochondrial Lipopolysaccharide Synthesis	receptor-like protein kinase FERONIA
XLOC_073744		Phospholipid Signaling
XLOC_017482	AH05G23860	Fatty Acid Elongation & Wax Biosynthesis	alkane hydroxylase MAH1-like
XLOC_074651		Fatty Acid Synthesis
XLOC_077127		Fatty Acid Elongation & Wax Biosynthesis	ethylene-responsive transcription factor ERF106
XLOC_069640		Cutin Synthesis & Transport 1	pleiotropic drug resistance protein 1-like
XLOC_000469	AH00G08430	Fatty Acid Synthesis
XLOC_072188		Fatty Acid Elongation & Wax Biosynthesis Cutin Synthesis & Transport 2 Suberin Synthesis & Transport 3	ABC transporter G family member 11-like
XLOC_025055	AH07G01540	Fatty Acid Elongation & Wax Biosynthesis
XLOC_080662		Phospholipid Signaling
XLOC_059932	AH15G27840	Fatty Acid Elongation & Wax Biosynthesis	non-specific lipid-transfer protein 2-like
XLOC_069689		Phospholipid Signaling	phospholipase D alpha 4
XLOC_030335	AH09G09740	Oxylipin Metabolism 1 Oxylipin Metabolism 2	linoleate 9S-lipoxygenase 1-like
XLOC_031986	AH09G07060	Suberin Synthesis & Transport 1 Suberin Synthesis & Transport 2
XLOC_001737	AH01G16440	Triacylglycerol Biosynthesis Eukaryotic Phospholipid Synthesis & Editing
XLOC_032148	AH09G09770	Oxylipin Metabolism 1 Oxylipin Metabolism 2
XLOC_022278	AH06G06730	Oxylipin Metabolism 1 Oxylipin Metabolism 2	probable linoleate 9S-lipoxygenase 5
XLOC_016497	AH05G05040	Suberin Synthesis & Transport 2	isoflavone 2'-hydroxylase-like
XLOC_017651	AH05G26960	Suberin Synthesis & Transport 2
XLOC_048876	AH13G11330	Suberin Synthesis & Transport 1
XLOC_077517		Fatty Acid Elongation & Wax Biosynthesis	3-ketoacyl-CoA synthase 19
XLOC_000854	AH00G07980	Fatty Acid Synthesis Fatty Acid Elongation
XLOC_067128		Oxylipin Metabolism 1 Oxylipin Metabolism 2	allene oxide synthase-like
XLOC_045296	AH13G01260	Suberin Synthesis & Transport 2	cytochrome P450 71A1-like
XLOC_064677	AH16G30970	Triacylglycerol & Fatty Acid Degradation
XLOC_066054		Triacylglycerol Biosynthesis Fatty Acid Elongation & Wax Biosynthesis	E3 ubiquitin-protein ligase BRE1-like 2
XLOC_059619	AH15G22220	Suberin Synthesis & Transport 2	cytochrome P450 82A3-like
XLOC_076033		Oxylipin Metabolism 1 Oxylipin Metabolism 2	seed linoleate 9S-lipoxygenase-3-like isoform X1
XLOC_035964	AH10G11840	Phospholipid Signaling	phosphoinositide phospholipase C 2-like isoform X1
XLOC_063600	AH16G11330	Fatty Acid Elongation & Wax Biosynthesis
XLOC_057792	AH15G24640	Fatty Acid Elongation & Wax Biosynthesis	mitogen-activated protein kinase kinase 9
XLOC_066217		Suberin Synthesis & Transport 1	glycerol-3-phosphate acyltransferase 5-like
XLOC_016293	AH05G00900	Cutin Synthesis & Transport 1
XLOC_020291	AH05G38660	Fatty Acid Elongation & Wax Biosynthesis	ABC transporter G family member 6
XLOC_028016	AH08G29730	Fatty Acid Synthesis Fatty Acid Elongation	palmitoyl-acyl carrier protein thioesterase, chloroplastic-like
XLOC_008746	AH03G21200	Suberin Synthesis & Transport 2	cytochrome P450 CYP736A12-like
XLOC_007913	AH03G05290	Oxylipin Metabolism 1	salicylate carboxymethyltransferase-like
XLOC_001209	AH01G06050	Suberin Synthesis & Transport 2
XLOC_021147	AH06G13310	Cutin Synthesis & Transport 1	GDSL esterase/lipase EXL3-like
XLOC_009636	AH03G38120	Fatty Acid Elongation & Wax Biosynthesis	ARF guanine-nucleotide exchange factor GNOM-like
XLOC_012708	AH03G47390	Suberin Synthesis & Transport 2
XLOC_004088	AH01G26890	Eukaryotic Galactolipid & Sulfolipid Synthesis	phospholipase D zeta 1
XLOC_055874	AH14G36360	Cutin Synthesis & Transport 1	Agmatine coumaroyltransferase
XLOC_031635	AH09G34840	Fatty Acid Elongation & Wax Biosynthesis	ABC transporter G family member 24-like isoform X1
XLOC_034996	AH10G26210	Cutin Synthesis & Transport 1	GDSL esterase/lipase 7-like
XLOC_062199	AH16G31760	Prokaryotic Galactolipid	glycerol-3-phosphate dehydrogenase [NAD(+)]-like
XLOC_034187	AH10G11070	Suberin Synthesis & Transport 1 Suberin Synthesis & Transport 2	omega-hydroxypalmitate O-feruloyl transferase-like
XLOC_037693	AH11G10930	Triacylglycerol Biosynthesis
XLOC_016570	AH05G06200	Suberin Synthesis & Transport 2	cytochrome P450 71D8-like isoform X2
XLOC_043015	AH12G36600	Fatty Acid Elongation & Wax Biosynthesis	putative white-brown complex homolog protein 30
XLOC_014755	AH04G04860	Eukaryotic Phospholipid Synthesis & Editing Mitochondrial Lipopolysaccharide Synthesis	phosphatidate cytidylyltransferase 1-like
XLOC_077512		Fatty Acid Elongation & Wax Biosynthesis	ABC transporter G family member 6-like
XLOC_023778	AH07G02790	Oxylipin Metabolism 1
XLOC_060142	AH15G31610	Fatty Acid Elongation & Wax Biosynthesis	alkane hydroxylase MAH1-like
XLOC_068703		Cutin Synthesis & Transport 1	probable glycerol-3-phosphate acyltransferase 2
XLOC_071726		Fatty Acid Elongation & Wax Biosynthesis Suberin Synthesis & Transport 1	fatty acyl-CoA reductase 3-like
XLOC_007944	AH03G05780	Fatty Acid Elongation & Wax Biosynthesis	alkane hydroxylase MAH1-like
XLOC_023687	AH07G01430	Suberin Synthesis & Transport 1
XLOC_045785	AH13G10530	Triacylglycerol & Fatty Acid Degradation
XLOC_013144	AH04G02300	Fatty Acid Elongation & Wax Biosynthesis
XLOC_053386	AH14G33630	Mitochondrial Lipopolysaccharide Synthesis
XLOC_048738	AH13G08990	Fatty Acid Elongation & Wax Biosynthesis
XLOC_042157	AH12G19820,AH12G19830	Suberin Synthesis & Transport 2	3,9-dihydroxypterocarpan 6A-monooxygenase-like
