# Supplementary material for: Arachis hypogaea gene expression atlas for fastigiata subspecies of cultivated groundnut to accelerate functional and translational genomics applications
Source: Plant Biotechnol J. 2020 Apr 23;18(11):2187–200. doi: 10.1111/pbi.13374 (PMC7589347; doi:10.1111/pbi.13374)
Supplement: Supplementary file 1 — Figure S1 Gene Ontology annotation of expressed transcripts. Figure S2 Heatmap of tissue‐specific expressed transcripts in groundnut. Figure S3 Abundance distribution of transcription factor families in the 20 selected groundnut tissues. Figure S4 Principal component analysis (PCA) of six seed and pod wall samples. Figure S5 Isoallergens and variants encoding transcripts expressed across selected 20 groundnut tissues. Table S1 Summary of RNA‐sequencing reads mapped to reference assembly. Table S2 List of expressed transcripts (FPKM>1) across selected 20 groundnut tissues. Table S3 A list of the most stably expressed transcripts. Table S4 A list of tissue‐specific expressed genes. Table S5 Specifically expressed transcripts of seed sample from subset‐I, subset‐II and subset‐III. Table S6 Transcripts exclusively expressed in nodules. Table S7 Expressed transcripts related to gravitropism and photomorphogenesis. Table S8 A list of isoallergens and variants identified in the selected 20 groundnut tissues. Table S9 A list of allergen encoding transcripts across the 20 selected tissues. Table S10 A list of expressed transcripts coding for oil biosynthesis in groundnut. Table S11 List of key enzymes identified in the present study related to TAG synthesis and FA metabolism in groundnut. Table S12 Groundnut transcripts in TAG biosynthesis pathways. [file PBI-18-2187-s001.zip › pbi13374-sup-0001-Supinfo/pbi13374-sup-0010-TableS12.xlsx]

## Sheet: Sheet1
Table S12. Groundnut transcripts in TAG biosynthesis pathways
Tracking_id	gene_id	Sequence Description	GO Biological Process	GO Cellular Component	GO Molecular Function	Seeds_5	Seeds_15	Seeds_25
XLOC_009379	AH03G33190	biotin carboxyl carrier protein of acetyl-CoA carboxylase, chloroplastic-like				5.7968	3.6864	6.3641
XLOC_016007	AH04G27540	biotin carboxyl carrier protein of acetyl-CoA carboxylase, chloroplastic isoform X1	fatty acid biosynthetic process	acetyl-CoA carboxylase complex;chloroplast	acetyl-CoA carboxylase activity	6.374	8.05	5.1459
XLOC_023103	AH06G22130	acetyl-CoA carboxylase 1-like				4.8413	7.018	9.0516
XLOC_025362	AH07G07600	biotin carboxyl carrier protein of acetyl-CoA carboxylase-like				2.498	3.5257	5.8887
XLOC_028457	AH08G07030	acetyl-CoA carboxylase 1-like	fatty acid biosynthetic process		acetyl-CoA carboxylase activity;ATP binding;metal ion binding	2.9839	4.9286	3.9071
XLOC_032596	AH09G18030	biotin carboxyl carrier protein of acetyl-CoA carboxylase 1, chloroplastic-like				0.7385	1.2093	0.1663
XLOC_034959		biotin carboxyl carrier protein of acetyl-CoA carboxylase 2, chloroplastic	fatty acid biosynthetic process	acetyl-CoA carboxylase complex;chloroplast	acetyl-CoA carboxylase activity	4.401	5.4039	0
XLOC_035922	AH10G10860	biotin carboxyl carrier protein of acetyl-CoA carboxylase-like				9.2641	8.7424	8.2843
XLOC_038245		biotin carboxyl carrier protein of acetyl-CoA carboxylase				0	0	0.6939
XLOC_042477		biotin carboxyl carrier protein of acetyl-CoA carboxylase, chloroplastic-like				2.6939	2.5158	1.4278
XLOC_053496	AH14G35620	biotin carboxyl carrier protein of acetyl-CoA carboxylase, chloroplastic-like	fatty acid biosynthetic process	acetyl-CoA carboxylase complex;chloroplast	acetyl-CoA carboxylase activity	6.0179	7.7557	1.7532
XLOC_055669	AH14G32390	biotin carboxyl carrier protein of acetyl-CoA carboxylase, chloroplastic isoform X2	fatty acid biosynthetic process	acetyl-CoA carboxylase complex;chloroplast	acetyl-CoA carboxylase activity	5.8791	7.9802	3.2553
XLOC_056275	AH14G44340	biotin carboxyl carrier protein of acetyl-CoA carboxylase, chloroplastic-like	fatty acid biosynthetic process	acetyl-CoA carboxylase complex;chloroplast	acetyl-CoA carboxylase activity	7.7213	8.1702	0.9253
XLOC_059233	AH15G15010	acetyl-CoA carboxylase carboxyltransferase beta subunit (chloroplast)	fatty acid biosynthetic process	acetyl-CoA carboxylase complex;plastid	acetyl-CoA carboxylase activity;transferase activity;metal ion binding	0	0.0371	0
XLOC_060988		biotin carboxyl carrier protein of acetyl-CoA carboxylase, chloroplastic-like				1.6266	0.9572	1.6985
XLOC_063886	AH16G16340	biotin carboxyl carrier protein of acetyl-CoA carboxylase-like isoform X2				0.5677	0.3844	2.4584
XLOC_067968		biotin carboxyl carrier protein of acetyl-CoA carboxylase-like				0.5887	0.7378	1.7153
XLOC_069266		acetyl-CoA carboxylase 1-like	fatty acid biosynthetic process		acetyl-CoA carboxylase activity;ATP binding;metal ion binding	2.7814	4.7177	2.8655
XLOC_071474		biotin carboxyl carrier protein of acetyl-CoA carboxylase				0.7692	1.1572	2.4206
XLOC_079754		biotin carboxyl carrier protein of acetyl-CoA carboxylase 2, chloroplastic	fatty acid biosynthetic process	acetyl-CoA carboxylase complex;chloroplast	acetyl-CoA carboxylase activity	16.4036	16.2622	2.5912
XLOC_080659		biotin carboxyl carrier protein of acetyl-CoA carboxylase-like				9.2819	10.3461	9.4172
XLOC_003787	AH01G20670	3-oxoacyl-[acyl-carrier-protein] synthase II, chloroplastic-like	fatty acid biosynthetic process		transferase activity, transferring acyl groups other than amino-acyl groups	13.7427	10.0725	5.0539
XLOC_011540	AH03G24800	3-oxoacyl-[acyl-carrier-protein] synthase II, chloroplastic-like	fatty acid biosynthetic process	chloroplast stroma	3-oxoacyl-[acyl-carrier-protein] synthase activity	7.6854	7.6444	4.9895
XLOC_049743	AH13G27990	3-oxoacyl-[acyl-carrier-protein] synthase II, chloroplastic-like	fatty acid biosynthetic process	chloroplast stroma	3-oxoacyl-[acyl-carrier-protein] synthase activity	9.3789	8.2994	5.851
XLOC_054017	AH14G00420	3-oxoacyl-[acyl-carrier-protein] synthase II, chloroplastic-like	fatty acid biosynthetic process		transferase activity, transferring acyl groups other than amino-acyl groups	6.5785	7.6613	4.5395
XLOC_069591		beta-ketoacyl-ACP synthase III-1	fatty acid biosynthetic process	chloroplast	3-oxoacyl-[acyl-carrier-protein] synthase activity	13.3674	16.4817	6.683
XLOC_072409		3-oxoacyl-[acyl-carrier-protein] synthase III, chloroplastic-like				13.913	11.9004	2.1366
XLOC_012681	AH03G46870	3-oxoacyl-[acyl-carrier-protein] synthase I, chloroplastic	fatty acid biosynthetic process		transferase activity, transferring acyl groups other than amino-acyl groups	14.214	15.0705	7.5025
XLOC_050870	AH13G49540	3-oxoacyl-[acyl-carrier-protein] synthase I, chloroplastic	fatty acid biosynthetic process		transferase activity, transferring acyl groups other than amino-acyl groups	12.9074	12.7426	7.8999
XLOC_013797	AH04G15910	oleoyl-acyl carrier protein thioesterase 1, chloroplastic-like	fatty acid biosynthetic process	chloroplast	thiolester hydrolase activity	5.6272	5.832	3.2465
XLOC_055017	AH14G19850	oleoyl-acyl carrier protein thioesterase 1, chloroplastic-like	fatty acid biosynthetic process	chloroplast	thiolester hydrolase activity	4.8186	4.7927	3.5578
XLOC_034805	AH10G22740	palmitoyl-acyl carrier protein thioesterase, chloroplastic-like	fatty acid biosynthetic process	chloroplast	acyl carrier activity;acyl-[acyl-carrier-protein] hydrolase activity	5.1423	4.5316	10.4179
XLOC_079603		palmitoyl-acyl carrier protein thioesterase, chloroplastic-like	fatty acid biosynthetic process	chloroplast	acyl carrier activity;acyl-[acyl-carrier-protein] hydrolase activity	4.4898	4.0522	21.253
XLOC_010467	AH03G04580	long chain acyl-CoA synthetase 2			catalytic activity	1.16	1.6121	4.9711
XLOC_016998	AH05G14330	long chain acyl-CoA synthetase 6, peroxisomal			acetyl-CoA carboxylase activity	5.1276	5.1071	7.3684
XLOC_017098	AH05G16330	long chain acyl-CoA synthetase 4	long-chain fatty acid metabolic process		acyl-CoA ligase activity;long-chain fatty acid-CoA ligase activity;decanoate-CoA ligase activity	10.7093	10.2778	14.6954
XLOC_021322		long chain acyl-CoA synthetase 2-like isoform X2				5.3911	5.8353	4.9499
XLOC_022171	AH06G04720	long chain acyl-CoA synthetase 1-like			catalytic activity	0	0.0243	7.3861
XLOC_024616	AH07G19140	long chain acyl-CoA synthetase 9, chloroplastic-like			catalytic activity	3.1327	2.6068	1.2308
XLOC_030309	AH09G09330	long chain acyl-CoA synthetase 8		integral component of membrane	ligase activity	13.7952	10.2929	13.3156
XLOC_032226	AH09G11110	long chain acyl-CoA synthetase 1-like	long-chain fatty acid metabolic process		acyl-CoA ligase activity;long-chain fatty acid-CoA ligase activity;decanoate-CoA ligase activity	0.5183	0.4932	0.0988
XLOC_033030	AH09G26500	long chain acyl-CoA synthetase 6, peroxisomal-like isoform X1				0.2946	0.3553	0.2243
XLOC_035318	AH10G32030	long chain acyl-CoA synthetase 2-like isoform X1				8.7353	4.5863	0.9952
XLOC_046106	AH13G16640	long chain acyl-CoA synthetase 3-like				5.7523	5.9094	0.4877
XLOC_046873	AH13G32310	long chain acyl-CoA synthetase 5-like			catalytic activity	0.038	0.0635	0.0445
XLOC_048614	AH13G06610,AH13G06620	long chain acyl-CoA synthetase 2			catalytic activity	1.4226	1.3486	5.9149
XLOC_051140	AH13G55060	long chain acyl-CoA synthetase 2-like isoform X1				9.583	4.9363	0.7724
XLOC_058780	AH15G06600	long chain acyl-CoA synthetase 4	long-chain fatty acid metabolic process		acyl-CoA ligase activity;long-chain fatty acid-CoA ligase activity;decanoate-CoA ligase activity	11.5658	10.225	14.4362
XLOC_058883	AH15G08600	long chain acyl-CoA synthetase 6, peroxisomal			acetyl-CoA carboxylase activity	6.9391	6.476	11.5326
XLOC_062315	AH16G34210	long chain acyl-CoA synthetase 5			catalytic activity	1.0318	0.9004	1.6326
XLOC_063427	AH16G08130	long chain acyl-CoA synthetase 1-like			catalytic activity	0.0624	0.1163	7.5499
XLOC_068626		long chain acyl-CoA synthetase 9, chloroplastic-like			catalytic activity	4.2663	3.528	1.0445
XLOC_069218		long chain acyl-CoA synthetase 9, chloroplastic-like			catalytic activity	0.1672	0.2765	0.0493
XLOC_074010		long chain acyl-CoA synthetase 8-like		integral component of membrane	catalytic activity	6.9415	7.4331	14.1184
XLOC_075555		long chain acyl-CoA synthetase 6, peroxisomal isoform X1				0.2425	0.4696	0.9777
XLOC_076398		long chain acyl-CoA synthetase 1-like	long-chain fatty acid metabolic process		acyl-CoA ligase activity;long-chain fatty acid-CoA ligase activity;decanoate-CoA ligase activity	3.4273	2.6088	0.0986
XLOC_023381	AH06G27080	stearoyl-[acyl-carrier-protein] 9-desaturase 6, chloroplastic-like	fatty acid metabolic process;oxidation-reduction process		acyl-[acyl-carrier-protein] desaturase activity;metal ion binding	4.2356	4.8676	56.8611
XLOC_036022	AH10G12880	stearoyl-[acyl-carrier-protein] 9-desaturase, chloroplastic	fatty acid biosynthetic process;oxidation-reduction process	chloroplast	acyl-[acyl-carrier-protein] desaturase activity;metal ion binding	27.7483	26.0572	18.4575
XLOC_064832	AH16G33680	stearoyl-[acyl-carrier-protein] 9-desaturase 6, chloroplastic-like	fatty acid metabolic process;oxidation-reduction process		acyl-[acyl-carrier-protein] desaturase activity;metal ion binding	6.3048	4.5592	100.61
XLOC_067295		stearoyl-[acyl-carrier-protein] 9-desaturase 6, chloroplastic-like isoform X1				1.2026	1.4414	0
XLOC_080789		stearoyl-[acyl-carrier-protein] 9-desaturase, chloroplastic	fatty acid biosynthetic process;oxidation-reduction process	chloroplast	acyl-[acyl-carrier-protein] desaturase activity;metal ion binding	30.05	32.0227	20.5395
XLOC_081179		omega-6 fatty acid desaturase, chloroplastic	lipid metabolic process	integral component of membrane		0	0.0313	0
XLOC_003944	AH01G23920	omega-6 fatty acid desaturase, chloroplastic	lipid metabolic process	integral component of membrane		2.562	2.8717	1.481
XLOC_021971	AH06G01010	omega-6 fatty acid desaturase, endoplasmic reticulum isozyme 2	lipid metabolic process;oxidation-reduction process	integral component of membrane	oxidoreductase activity, acting on paired donors, with oxidation of a pair of donors resulting in the reduction of molecular oxygen to two molecules of water	40.0172	65.2925	24.6458
XLOC_031379	AH09G29670	omega-6 fatty acid desaturase, endoplasmic reticulum isozyme 1 isoform X4				0.5156	1.1103	11.3104
XLOC_038916	AH11G34040	omega-6 fatty acid desaturase, chloroplastic isoform X2	lipid metabolic process	integral component of membrane		2.6703	4.242	1.3843
XLOC_063181	AH16G03630	omega-6 fatty acid desaturase, endoplasmic reticulum isozyme 2	lipid metabolic process;oxidation-reduction process	integral component of membrane	oxidoreductase activity, acting on paired donors, with oxidation of a pair of donors resulting in the reduction of molecular oxygen to two molecules of water	34.1917	60.3459	40.099
XLOC_075330		omega-6 fatty acid desaturase, endoplasmic reticulum isozyme 1 isoform X3				4.8419	3.3071	4.3276
XLOC_077544		omega-6 fatty acid desaturase, endoplasmic reticulum isozyme 1 isoform X3				0.3446	0.1873	0.88
XLOC_077606		omega-6 fatty acid desaturase, endoplasmic reticulum isozyme 1 isoform X3				0.7822	2.4973	8.7292
XLOC_032983	AH09G25650	3-ketoacyl-CoA synthase 6-like	fatty acid biosynthetic process	membrane	transferase activity, transferring acyl groups other than amino-acyl groups	0.0392	0.0432	0
XLOC_033155	AH09G29270	3-ketoacyl-CoA synthase 6	fatty acid biosynthetic process	integral component of membrane	transferase activity, transferring acyl groups other than amino-acyl groups	2.1014	3.667	0.6265
XLOC_075426		3-ketoacyl-CoA synthase 6	fatty acid biosynthetic process	integral component of membrane	transferase activity, transferring acyl groups other than amino-acyl groups	1.4685	1.6962	0.7779
XLOC_075592		3-ketoacyl-CoA synthase 6-like	fatty acid biosynthetic process	membrane	transferase activity, transferring acyl groups other than amino-acyl groups	0.2344	0.043	0
XLOC_010092	AH03G46930	glycerol-3-phosphate acyltransferase 3-like		integral component of membrane	transferase activity, transferring acyl groups	2.0018	2.3352	3.2678
XLOC_015138	AH04G11740	glycerol-3-phosphate acyltransferase 3-like		integral component of membrane	transferase activity, transferring acyl groups	6.1592	6.9496	8.3904
XLOC_017231		glycerol-3-phosphate acyltransferase 1				4.804	5.8749	3.6038
XLOC_018295	AH05G39350	glycerol-3-phosphate acyltransferase, chloroplastic	CDP-diacylglycerol biosynthetic process	chloroplast stroma	glycerol-3-phosphate O-acyltransferase activity;sn-1-glycerol-3-phosphate C16:0-DCA-CoA acyl transferase activity	6.6765	9.0632	39.4374
XLOC_024137	AH07G09690	glycerol-3-phosphate acyltransferase 5-like		integral component of membrane	transferase activity, transferring acyl groups	0.7998	0.6821	0.3917
XLOC_025179	AH07G04190	glycerol-3-phosphate acyltransferase 1	cutin biosynthetic process;dephosphorylation	membrane	phosphatase activity;glycerol-3-phosphate 2-O-acyltransferase activity	0.5422	0.4387	0.0635
XLOC_030395	AH09G11090	glycerol-3-phosphate acyltransferase 2			transferase activity, transferring acyl groups	0.0281	0	0.2632
XLOC_047769	AH13G49700	glycerol-3-phosphate acyltransferase 3-like		integral component of membrane	transferase activity, transferring acyl groups	1.4157	1.8306	0.3806
XLOC_054725	AH14G14140	glycerol-3-phosphate acyltransferase 3-like		integral component of membrane	transferase activity, transferring acyl groups	5.7365	6.2013	7.8557
XLOC_057109	AH15G11280	glycerol-3-phosphate acyltransferase 1		integral component of membrane	transferase activity, transferring acyl groups	2.0148	2.9688	1.7548
XLOC_059011		glycerol-3-phosphate acyltransferase 1		integral component of membrane	transferase activity, transferring acyl groups	1.2808	0.3301	0.5581
XLOC_059704	AH15G23820	glycerol-3-phosphate acyltransferase 1			transferase activity	4.5747	5.7109	3.1799
XLOC_066217		glycerol-3-phosphate acyltransferase 5-like		integral component of membrane	transferase activity, transferring acyl groups	1.0435	0.7877	0.1645
XLOC_067774		glycerol-3-phosphate acyltransferase 1	cutin biosynthetic process;dephosphorylation	membrane	phosphatase activity;glycerol-3-phosphate 2-O-acyltransferase activity	0.7301	0.3838	0
XLOC_000161	AH00G02900	1-acyl-sn-glycerol-3-phosphate acyltransferase-like isoform X2				0.3662	0	18.757
XLOC_007649		probable 1-acyl-sn-glycerol-3-phosphate acyltransferase 4		integral component of membrane	transferase activity, transferring acyl groups	2.3321	2.2693	0.1383
XLOC_007895	AH03G04730	probable 1-acyl-sn-glycerol-3-phosphate acyltransferase 5		integral component of membrane	transferase activity, transferring acyl groups	4.364	6.4399	0.9455
XLOC_022004	AH06G01700	1-acyl-sn-glycerol-3-phosphate acyltransferase 2-like		integral component of membrane	transferase activity, transferring acyl groups	5.856	6.2312	5.633
XLOC_025136	AH07G03460	1-acyl-sn-glycerol-3-phosphate acyltransferase-like isoform X2				0.1973	0.4049	3.424
XLOC_026260	AH07G24690	1-acyl-sn-glycerol-3-phosphate acyltransferase 1, chloroplastic-like isoform X1				6.2799	5.4975	6.4135
XLOC_045603	AH13G06820	probable 1-acyl-sn-glycerol-3-phosphate acyltransferase 5		integral component of membrane	transferase activity, transferring acyl groups	5.2562	6.2276	1.5234
XLOC_063207	AH16G04200	1-acyl-sn-glycerol-3-phosphate acyltransferase 2-like		integral component of membrane	transferase activity, transferring acyl groups	4.419	4.5884	3.7482
XLOC_065172	AH16G40730	probable 1-acyl-sn-glycerol-3-phosphate acyltransferase 4	phosphatidylinositol acyl-chain remodeling	endoplasmic reticulum;integral component of membrane	transferase activity, transferring acyl groups	3.7509	4.0245	9.1608
XLOC_070462		1-acyl-sn-glycerol-3-phosphate acyltransferase 1, chloroplastic-like isoform X1				10.8271	8.9152	9.0624
XLOC_080440		1-acyl-sn-glycerol-3-phosphate acyltransferase 1, chloroplastic-like isoform X1				5.8012	5.3488	5.3206
XLOC_022671	AH06G14180	phosphatidate phosphatase PAH1-like			phosphatidate phosphatase activity	0.752	0.8119	1.6279
XLOC_026627	AH08G03500	phosphatidate phosphatase PAH1	dephosphorylation		phosphatidate phosphatase activity	1.3001	2.1607	43.225
XLOC_063938	AH16G17240	phosphatidate phosphatase PAH1-like	dephosphorylation		phosphatidate phosphatase activity	0.9134	1.368	3.4042
XLOC_006742	AH02G12530	phosphatidate phosphatase PAH1-like				3.5354	3.352	5.225
XLOC_041850	AH12G14060	phosphatidate phosphatase PAH1-like				3.9122	4.4183	3.4861
XLOC_062735	AH16G41650	phosphatidate phosphatase PAH2-like isoform X1				10.6948	26.5539	23.226
XLOC_067168		phosphatidate phosphatase PAH1				1.1372	1.8127	15.7139
XLOC_002013	AH01G21480	diacylglycerol O-acyltransferase 1-like isoform X1	triglyceride biosynthetic process	endoplasmic reticulum membrane;integral component of membrane	diacylglycerol O-acyltransferase activity	0.9638	0.9988	1.9265
XLOC_005472	AH02G15740	diacylglycerol O-acyltransferase 1-like isoform X1	triglyceride biosynthetic process	endoplasmic reticulum membrane;integral component of membrane	diacylglycerol O-acyltransferase activity	0.8759	0.661	0.6319
XLOC_006916	AH02G15740	diacylglycerol O-acyltransferase 1-like isoform X1	triglyceride biosynthetic process	endoplasmic reticulum membrane;integral component of membrane	diacylglycerol O-acyltransferase activity	6.0365	5.3677	4.3386
XLOC_008809	AH03G22530	diacylglycerol O-acyltransferase 1-like	triglyceride biosynthetic process	endoplasmic reticulum membrane;integral component of membrane	diacylglycerol O-acyltransferase activity	1.7477	0.8052	4.9043
XLOC_040898	AH11G36300	diacylglycerol O-acyltransferase 1-like isoform X2	triglyceride biosynthetic process	endoplasmic reticulum membrane;integral component of membrane	diacylglycerol O-acyltransferase activity	2.7507	2.096	4.3278
XLOC_046595	AH13G26480	diacylglycerol O-acyltransferase 1-like	triglyceride biosynthetic process	endoplasmic reticulum membrane;integral component of membrane	diacylglycerol O-acyltransferase activity	1.4047	1.2794	2.4269
XLOC_001994	AH01G21210	phospholipid:diacylglycerol acyltransferase 1-like	lipid metabolic process	integral component of membrane	O-acyltransferase activity	0.635	0.4863	0.5566
XLOC_003617		phospholipid:diacylglycerol acyltransferase 1-like	lipid metabolic process		O-acyltransferase activity	2.5677	2.3404	3.5021
XLOC_008587	AH03G18270	putative phospholipid:diacylglycerol acyltransferase 2	lipid metabolic process	integral component of membrane	O-acyltransferase activity	0.5899	0.5246	0.7302
XLOC_030326	AH09G09600	phospholipid:diacylglycerol acyltransferase 1-like	lipid metabolic process	integral component of membrane	O-acyltransferase activity	2.2439	3.1301	2.4576
XLOC_030670	AH09G16460	phospholipid:diacylglycerol acyltransferase 1-like		membrane		0.7803	0.2119	0.9049
XLOC_035885	AH10G10220	phospholipid:diacylglycerol acyltransferase 1-like	lipid metabolic process		O-acyltransferase activity	5.93	6.2444	6.4753
XLOC_040910	AH11G36520	phospholipid:diacylglycerol acyltransferase 1-like	lipid metabolic process	integral component of membrane	O-acyltransferase activity	1.052	1.2701	0.9908
XLOC_041803	AH12G13300	phospholipid:diacylglycerol acyltransferase 1-like	lipid metabolic process		O-acyltransferase activity	11.3785	7.4309	6.6832
XLOC_052886	AH14G23980,AH14G23990,AH14G24000	phospholipid:diacylglycerol acyltransferase 1-like				10.4876	12.2854	29.9052
XLOC_063849	AH16G15680	Phospholipid:diacylglycerol acyltransferase	lipid metabolic process		O-acyltransferase activity	1.0389	0.9545	2.0691
XLOC_067535		phospholipid:diacylglycerol acyltransferase 1-like	lipid metabolic process		O-acyltransferase activity	12.3869	10.8504	20.9054
XLOC_074029		phospholipid:diacylglycerol acyltransferase 1-like	lipid metabolic process	integral component of membrane	O-acyltransferase activity	2.9882	4.393	2.6697
XLOC_004686	AH02G00720	phosphatidylcholine:diacylglycerol cholinephosphotransferase 1-like				6.1195	7.5684	2.4046
XLOC_029904	AH09G01230	phosphatidylcholine:diacylglycerol cholinephosphotransferase 1-like				3.7707	4.844	1.0544
XLOC_073510		phosphatidylcholine:diacylglycerol cholinephosphotransferase 1-like				3.6736	4.3079	2.5531
XLOC_002392	AH01G28500,AH01G28510	phospholipase A I-like	lipid catabolic process		hydrolase activity	0.9195	0.7739	0.7417
XLOC_038842	AH11G32470	phospholipase A I-like	lipid catabolic process		hydrolase activity	1.2212	0.8307	0.7903
XLOC_040532	AH11G28940	phospholipase A I-like				0.1388	0.1495	0.0629
XLOC_024423	AH07G15480	phosphoinositide phospholipase C 4-like	lipid catabolic process;intracellular signal transduction		phosphatidylinositol phospholipase C activity	2.7337	0.2916	2.2821
XLOC_024424	AH07G15490	phosphoinositide phospholipase C 2-like				0.0889	0.0629	0.1329
XLOC_025392	AH07G08300	phosphoinositide phospholipase C 2-like	lipid catabolic process;inositol trisphosphate biosynthetic process;phosphatidylinositol-mediated signaling;release of sequestered calcium ion into cytosol	plasma membrane	phosphatidylinositol phospholipase C activity	12.3619	1.2316	13.2806
XLOC_025395	AH07G08330	phosphoinositide phospholipase C 6-like	lipid catabolic process;intracellular signal transduction		phosphatidylinositol phospholipase C activity	0.2602	0.2738	0.0933
XLOC_035964	AH10G11840	phosphoinositide phospholipase C 2-like isoform X1				1.286	23.4709	1.2542
XLOC_035967	AH10G11870	phosphoinositide phospholipase C 6-like				0.0829	0.7242	0.196
XLOC_035968	AH10G11880	phosphoinositide phospholipase C 6-like isoform X2				0.7027	0.5362	0.5474
XLOC_068002		phosphoinositide phospholipase C 2-like	lipid catabolic process;inositol trisphosphate biosynthetic process;phosphatidylinositol-mediated signaling;release of sequestered calcium ion into cytosol	plasma membrane	phosphatidylinositol phospholipase C activity	6.7221	1.3897	7.3887
XLOC_068005		phosphoinositide phospholipase C 6-like	lipid catabolic process;intracellular signal transduction		phosphatidylinositol phospholipase C activity	0.5675	0.398	0.2657
XLOC_068354		phosphoinositide phospholipase C 4-like	lipid catabolic process;intracellular signal transduction		phosphatidylinositol phospholipase C activity	6.3019	0.1143	4.6634
XLOC_080733		phosphoinositide phospholipase C 2-like isoform X2				1.7819	33.8891	2.2203
XLOC_080735		phosphoinositide phospholipase C 6-like isoform X2				0.8047	40.1269	0.6944
XLOC_080736		phosphoinositide phospholipase C 6-like isoform X2				0.6588	0.7417	0.5182
XLOC_081222		phosphoinositide phospholipase C 6-like				6.9271	5.8456	8.8965
XLOC_068837		phospholipase D delta-like	lipid catabolic process;phosphatidylcholine metabolic process	membrane	phospholipase D activity;calcium ion binding;N-acylphosphatidylethanolamine-specific phospholipase D activity	0	1.5969	0.0342
XLOC_051824	AH14G03250	phospholipase D delta-like	lipid catabolic process;phosphatidylcholine metabolic process	membrane	phospholipase D activity;calcium ion binding;N-acylphosphatidylethanolamine-specific phospholipase D activity	0	0.3282	0
XLOC_013151	AH04G02440	phospholipase D delta-like	lipid catabolic process;phosphatidylcholine metabolic process	membrane	phospholipase D activity;calcium ion binding;N-acylphosphatidylethanolamine-specific phospholipase D activity	0.0332	0	0
XLOC_018427	AH05G02440	phospholipase D delta	lipid catabolic process;phosphatidylcholine metabolic process	membrane	phospholipase D activity;calcium ion binding;N-acylphosphatidylethanolamine-specific phospholipase D activity	11.3987	18.7054	10.2461
XLOC_026546	AH08G01870	phospholipase D delta-like	lipid catabolic process;phosphatidylcholine metabolic process	membrane	phospholipase D activity;calcium ion binding;N-acylphosphatidylethanolamine-specific phospholipase D activity	0	3.3219	0
XLOC_001082	AH01G03570	Glycine-rich protein / oleosin, putative				0.1613	0	5.0344
XLOC_004385	AH01G32400	oleosin 1	lipid storage	monolayer-surrounded lipid storage body;integral component of membrane		6.2865	7.4118	9.3741
XLOC_023307	AH06G25860	P24 oleosin isoform A-like		monolayer-surrounded lipid storage body;integral component of membrane		0.0638	0.6008	0.4493
XLOC_028553	AH08G08850	oleosin Zm-I-like		monolayer-surrounded lipid storage body;integral component of membrane		2.7198	3.1824	4.064
XLOC_036723	AH10G26080	oleosin 1		monolayer-surrounded lipid storage body;integral component of membrane		0.1055	0.3282	1.7969
XLOC_038201	AH11G20340	oleosin 16.4 kDa-like				1.0483	0.8368	0.5265
XLOC_024902		malonyl CoA-acyl carrier protein transacylase-like			[acyl-carrier-protein] S-malonyltransferase activity	1.8687	2.034	0
XLOC_024903		malonyl CoA-acyl carrier protein transacylase-like			[acyl-carrier-protein] S-malonyltransferase activity	2.1907	3.037	0.7314
XLOC_039223	AH11G03360	malonyl CoA-acyl carrier protein transacylase-like			[acyl-carrier-protein] S-malonyltransferase activity	2.9928	2.6484	1.3694
XLOC_080423		malonyl CoA-acyl carrier protein transacylase-like			[acyl-carrier-protein] S-malonyltransferase activity	29.8145	22.9424	24.9321
XLOC_016686	AH05G08200	lysophospholipid acyltransferase 1-like		integral component of membrane		8.2366	7.7741	7.6119
XLOC_056748	AH15G04370	lysophospholipid acyltransferase 1		integral component of membrane	1-acylglycerol-3-phosphate O-acyltransferase activity;1-acylglycerophosphocholine O-acyltransferase activity	5.8199	8.1556	8.6795
XLOC_001198	AH01G05800	phosphatidate cytidylyltransferase 4, chloroplastic-like		integral component of membrane	phosphatidate cytidylyltransferase activity	3.4581	3.4282	5.0019
XLOC_014753	AH04G04840	phosphatidate cytidylyltransferase 1-like	CDP-diacylglycerol biosynthetic process	integral component of membrane	phosphatidate cytidylyltransferase activity	0.5827	1.2392	0.641
XLOC_014755	AH04G04860	phosphatidate cytidylyltransferase 1-like	CDP-diacylglycerol biosynthetic process	integral component of membrane	phosphatidate cytidylyltransferase activity	0.739	1.4069	1.654
XLOC_016131		phosphatidate cytidylyltransferase 1-like				0.723	0.5236	1.7394
XLOC_039198	AH11G02880	phosphatidate cytidylyltransferase 4, chloroplastic-like	CDP-diacylglycerol biosynthetic process	integral component of membrane	phosphatidate cytidylyltransferase activity	2.7114	3.0487	2.7347
XLOC_051954	AH14G06230	phosphatidate cytidylyltransferase 1	CDP-diacylglycerol biosynthetic process	integral component of membrane	phosphatidate cytidylyltransferase activity	1.1448	1.8515	2.2984
XLOC_051955	AH14G06220	phosphatidate cytidylyltransferase 1-like				3.1988	2.445	5.1906
